# Supplementary material for: Hippocampal Gene Expression Meta-Analysis Identifies Aging and Age-Associated Spatial Learning Impairment (ASLI) Genes and Pathways
Source: PLoS One. 2013 Jul 18;8(7):e69768. doi: 10.1371/journal.pone.0069768 (PMC3715497; doi:10.1371/journal.pone.0069768)
Supplement: Table S1 — Details of all 2245 significant genes in the AY comparison. (XLSX) [file pone.0069768.s001.xlsx]

## Sheet: AvsY_ES_top_3235_genes_w_their_
Notes:	Table S1. Details of all 2245 significant genes in the AY comparison
	Table is organized based on the pval.ES column, lowest to highest
	Legend: ES, effect size; pBH, p-value with Benjamini and Hochberg correction; FC, fold change; DE, differentially expressed.
	pval.ES = p-value (of the z-value) for test of overall treatment effect
	Q = Cochran's Q test for significant heterogeneity
	I^2 = Ratio of true heterogeneity to total variation
Gene ID	Probe	Symbol	Description	Num of Study	ES	Z value	pval.ES	pBH.ES	logFC.DE	pval.DE	pBH.DE	Q_value	pval of Q	Tau^2	I^2	UniGene	Gene.Ontology	Pathway
100912446	1371595_at	LOC100912446	uncharacterized LOC100912446	3	2.8522	5.2405	0	0	0.678872	4.15306e-28	0	8.6543	0.0132	0.6731	76.9
29292	rc_AI231807_at	Ftl	ferritin, light polypeptide	5	1.8998	4.3893	0	0	0.294847	1.45032e-07	0	22.5053	0.0002	0.7211	82.2	Rn.1905	GO:0003674: molecular_function, GO:0005506: iron ion binding, GO:0005506: iron ion binding, GO:0005575: cellular_component, GO:0005737: cytoplasm, GO:0006826: iron ion transport, GO:0006879: cellular iron ion homeostasis, GO:0008043: intracellular ferritin complex, GO:0008043: intracellular ferritin complex, GO:0008199: ferric iron binding, GO:0010288: response to lead ion, GO:0016491: oxidoreduc…	00860: Porphyrin and chlorophyll metabolism
304581	1372935_at	Tmem119	transmembrane protein 119	3	1.8684	5.042	0	0	0.244218	1.07311e-16	0	5.7376	0.0568	0.2661	65.1	Rn.155038	GO:0003674: molecular_function, GO:0005575: cellular_component, GO:0008150: biological_process, GO:0016021: integral to membrane
362792	1373785_at	Pld4	phospholipase D family, member 4	3	1.8252	4.8214	0	0	0.273862	9.10738e-20	0	5.9973	0.0499	0.2814	66.7	Rn.6379	GO:0003824: catalytic activity
25566	1388718_at	Tmod1	tropomodulin 1	3	1.8088	6.8344	0	0	0.203257	4.60701e-17	0	3.0845	0.2139	0.0744	35.2	Rn.1646	GO:0003779: actin binding, GO:0005523: tropomyosin binding, GO:0005523: tropomyosin binding, GO:0005634: nucleus, GO:0005737: cytoplasm, GO:0008180: signalosome, GO:0008180: signalosome, GO:0016020: membrane, GO:0016020: membrane, GO:0030016: myofibril, GO:0030016: myofibril, GO:0030239: myofibril assembly, GO:0030239: myofibril assembly, GO:0030863: cortical cytoskeleton, GO:0030863: cortical cy…
362634	1373025_at	C1qc	complement component 1, q subcomponent, C chain	3	1.798	5.8033	0	0	0.433658	1.81119e-17	0	4.1365	0.1264	0.1483	51.6	Rn.2393	GO:0003674: molecular_function, GO:0005575: cellular_component, GO:0005581: collagen, GO:0006958: complement activation, classical pathway, GO:0008150: biological_process, GO:0030853: negative regulation of granulocyte differentiation, GO:0030853: negative regulation of granulocyte differentiation, GO:0045087: innate immune response, GO:0045650: negative regulation of macrophage differentiation, …	04610: Complement and coagulation cascades, 05020: Prion diseases, 05142: Chagas disease (American trypanosomiasis), 05150: Staphylococcus aureus infection, 05322: Systemic lupus erythematosus
689415	rc_AI176456_at	Mt2A	metallothionein 2A	5	1.7248	4.3473	0	0	0.286199	2.03571e-20	0	19.9428	0.0005	0.5937	79.9	Rn.115549	GO:0005634: nucleus, GO:0005737: cytoplasm, GO:0006882: cellular zinc ion homeostasis, GO:0007263: nitric oxide mediated signal transduction, GO:0008144: drug binding, GO:0008270: zinc ion binding, GO:0008270: zinc ion binding, GO:0008270: zinc ion binding, GO:0010273: detoxification of copper ion, GO:0035690: cellular response to drug, GO:0036016: cellular response to interleukin-3, GO:0036018: …
362334	1390042_at	Tmem140	transmembrane protein 140	3	1.5359	5.4137	0	0	0.222051	4.09254e-13	0	3.8565	0.1454	0.1163	48.1	Rn.203463	GO:0016021: integral to membrane
497009	1390472_at	Naaa	N-acylethanolamine acid amidase	3	1.5108	4.4513	0	0	0.201971	5.20597e-16	0	5.371	0.0682	0.2144	62.8	Rn.101943	GO:0005737: cytoplasm, GO:0005764: lysosome, GO:0006629: lipid metabolic process, GO:0008134: transcription factor binding, GO:0008134: transcription factor binding, GO:0016787: hydrolase activity, GO:0016810: hydrolase activity, acting on carbon-nitrogen (but not peptide) bonds
291023	1375120_at	Id4	inhibitor of DNA binding 4	3	1.4849	5.1966	0	0	0.241474	1.17692e-08	0	3.8711	0.1443	0.118	48.3	Rn.22987	GO:0000082: G1/S transition of mitotic cell cycle, GO:0000122: negative regulation of transcription from RNA polymerase II promoter, GO:0001085: RNA polymerase II transcription factor binding, GO:0005634: nucleus, GO:0005737: cytoplasm, GO:0007405: neuroblast proliferation, GO:0007420: brain development, GO:0008283: cell proliferation, GO:0008284: positive regulation of cell proliferation, GO:002…	04350: TGF-beta signaling pathway
294273	rc_AI171966_at	RT1-DMb	RT1 class II, locus DMb	5	1.4844	4.3618	0	0	0.199188	7.2745e-16	0	15.7302	0.0034	0.4096	74.6	Rn.5892	GO:0019882: antigen processing and presentation, GO:0019886: antigen processing and presentation of exogenous peptide antigen via MHC class II, GO:0051085: chaperone mediated protein folding requiring cofactor	04145: Phagosome, 04514: Cell adhesion molecules (CAMs), 04612: Antigen processing and presentation, 04672: Intestinal immune network for IgA production, 04940: Type I diabetes mellitus, 05140: Leishmaniasis, 05145: Toxoplasmosis, 05150: Staphylococcus aureus infection, 05310: Asthma, 05320: Autoimmune thyroid disease, 05322: Systemic lupus erythematosus, 05323: Rheumatoid arthritis, 05330: Allog…
25125	1371781_at	Stat3	signal transducer and activator of transcription 3 (acute-phase response factor)	3	1.451	4.1634	0	0	0.278133	2.39016e-15	0	5.8394	0.054	0.2382	65.7	Rn.10247	GO:0000981: sequence-specific DNA binding RNA polymerase II transcription factor activity, GO:0001659: temperature homeostasis, GO:0001659: temperature homeostasis, GO:0001754: eye photoreceptor cell differentiation, GO:0001754: eye photoreceptor cell differentiation, GO:0003677: DNA binding, GO:0003677: DNA binding, GO:0003677: DNA binding, GO:0003700: sequence-specific DNA binding transcription…	04062: Chemokine signaling pathway, 04630: Jak-STAT signaling pathway, 04920: Adipocytokine signaling pathway, 05145: Toxoplasmosis, 05160: Hepatitis C, 05200: Pathways in cancer, 05212: Pancreatic cancer, 05221: Acute myeloid leukemia
362930	1372084_at	Ptp4a3	protein tyrosine phosphatase type IVA, member 3	3	1.4136	4.1339	0	0	0.292346	9.86015e-11	0	5.701	0.0578	0.2267	64.9	Rn.106043	GO:0004725: protein tyrosine phosphatase activity
25728	S76779_s_at	Apoe	apolipoprotein E	5	1.4106	4.8738	0	0	0.125387	0.0601878	0.095	11.8102	0.0188	0.2671	66.1	Rn.32351	GO:0001540: beta-amyloid binding, GO:0001540: beta-amyloid binding, GO:0001937: negative regulation of endothelial cell proliferation, GO:0001937: negative regulation of endothelial cell proliferation, GO:0002021: response to dietary excess, GO:0002021: response to dietary excess, GO:0005319: lipid transporter activity, GO:0005319: lipid transporter activity, GO:0005543: phospholipid binding, GO:…	05010: Alzheimer's disease
315222	1389339_at	Arsa	arylsulfatase A	3	1.3464	4.1478	0	0	0.0897122	1.16156e-05	0	5.2052	0.0741	0.1933	61.6	Rn.23323	GO:0001669: acrosomal vesicle, GO:0004065: arylsulfatase activity, GO:0005509: calcium ion binding, GO:0005615: extracellular space, GO:0005737: cytoplasm, GO:0005764: lysosome, GO:0005768: endosome, GO:0005886: plasma membrane, GO:0006914: autophagy, GO:0007339: binding of sperm to zona pellucida, GO:0007417: central nervous system development, GO:0007584: response to nutrient, GO:0008484: sulfu…	00600: Sphingolipid metabolism, 04142: Lysosome
498003	1377300_at	Dusp3	dual specificity phosphatase 3	3	1.3423	5.4284	0	0	0.212544	2.54245e-09	0	3.0899	0.2133	0.0652	35.3	Rn.8286	GO:0000188: inactivation of MAPK activity, GO:0000188: inactivation of MAPK activity, GO:0001701: in utero embryonic development, GO:0001772: immunological synapse, GO:0003674: molecular_function, GO:0004721: phosphoprotein phosphatase activity, GO:0004725: protein tyrosine phosphatase activity, GO:0004725: protein tyrosine phosphatase activity, GO:0005575: cellular_component, GO:0005634: nucleus…	04010: MAPK signaling pathway
29539	rc_AI172017_at	Aldh2	aldehyde dehydrogenase 2 family (mitochondrial)	5	1.3308	5.0859	0	0	0.180667	6.08123e-11	0	9.8	0.0439	0.1946	59.2	Rn.101781	GO:0001889: liver development, GO:0004029: aldehyde dehydrogenase (NAD) activity, GO:0004029: aldehyde dehydrogenase (NAD) activity, GO:0005739: mitochondrion, GO:0005739: mitochondrion, GO:0005759: mitochondrial matrix, GO:0006068: ethanol catabolic process, GO:0032496: response to lipopolysaccharide, GO:0032570: response to progesterone stimulus, GO:0032870: cellular response to hormone stimulu…	00010: Glycolysis / Gluconeogenesis, 00040: Pentose and glucuronate interconversions, 00053: Ascorbate and aldarate metabolism, 00071: Fatty acid metabolism, 00280: Valine, leucine and isoleucine degradation, 00310: Lysine degradation, 00330: Arginine and proline metabolism, 00340: Histidine metabolism, 00380: Tryptophan metabolism, 00410: beta-Alanine metabolism, 00561: Glycerolipid metabolism, …
498366	1389435_at	Fam114a1	family with sequence similarity 114, member A1	3	1.2682	4.1295	0	0	0.0918307	4.24367e-08	0	4.7332	0.0938	0.1619	57.7
292077	rc_AA800881_at	Sult5a1	sulfotransferase family 5A, member 1	5	1.2363	7.8315	0	0	0.140204	5.99169e-14	0	1.7326	0.7848	0	0	Rn.107747, Rn.220802	GO:0008146: sulfotransferase activity
81823	1367675_at	Cib1	calcium and integrin binding 1 (calmyrin)	3	1.2179	6.3489	0	0	0.163862	1.14571e-09	0	0.318	0.853	0	0	Rn.833	GO:0005509: calcium ion binding, GO:0005509: calcium ion binding, GO:0005509: calcium ion binding, GO:0005515: protein binding, GO:0005654: nucleoplasm, GO:0005654: nucleoplasm, GO:0005737: cytoplasm, GO:0005737: cytoplasm, GO:0005783: endoplasmic reticulum, GO:0005783: endoplasmic reticulum, GO:0006915: apoptotic process, GO:0006915: apoptotic process, GO:0006974: response to DNA damage stimulus…
24191	X06984cds_s_at	Aldoc	aldolase C, fructose-bisphosphate	2	1.1807	4.3279	0	0	0.527745	0.000556202	0.003	0.0036	0.9525	0	0	Rn.11211	GO:0001666: response to hypoxia, GO:0004332: fructose-bisphosphate aldolase activity, GO:0004332: fructose-bisphosphate aldolase activity, GO:0004332: fructose-bisphosphate aldolase activity, GO:0005515: protein binding, GO:0005737: cytoplasm, GO:0005739: mitochondrion, GO:0005739: mitochondrion, GO:0006096: glycolysis, GO:0006915: apoptotic process, GO:0007568: aging, GO:0008092: cytoskeletal pr…	00010: Glycolysis / Gluconeogenesis, 00030: Pentose phosphate pathway, 00051: Fructose and mannose metabolism, 01100: Metabolic pathways
25678	1370217_at	Ddr1	discoidin domain receptor tyrosine kinase 1	3	1.1663	5.4214	0	0	0.165683	8.43474e-07	0	2.4847	0.2887	0.0276	19.5	Rn.7807	GO:0001558: regulation of cell growth, GO:0001558: regulation of cell growth, GO:0001952: regulation of cell-matrix adhesion, GO:0001952: regulation of cell-matrix adhesion, GO:0003674: molecular_function, GO:0005518: collagen binding, GO:0005518: collagen binding, GO:0005518: collagen binding, GO:0005524: ATP binding, GO:0005886: plasma membrane, GO:0005886: plasma membrane, GO:0007566: embryo i…
289786	1375046_at	Nacad	NAC alpha domain containing	3	1.1562	4.5359	0	0	0.152458	3.12143e-05	0	3.4382	0.1792	0.0818	41.8	Rn.11849
64365	1367765_at	Tcn2	transcobalamin 2	3	1.1365	4.1678	0	0	0.136204	3.63752e-09	0	3.9392	0.1395	0.1097	49.2	Rn.1829	GO:0005615: extracellular space, GO:0006824: cobalt ion transport, GO:0009235: cobalamin metabolic process, GO:0015889: cobalamin transport, GO:0015889: cobalamin transport, GO:0031419: cobalamin binding, GO:0031419: cobalamin binding, GO:0031419: cobalamin binding, GO:0046872: metal ion binding	04977: Vitamin digestion and absorption
292090	1375214_at	Galnt2	UDP-N-acetyl-alpha-D-galactosamine:polypeptide N-acetylgalactosaminyltransferase 2 (GalNAc-T2)	3	1.1275	5.9398	0	0	0.133896	1.9176e-06	0	1.2153	0.5446	0	0	Rn.144772	GO:0002378: immunoglobulin biosynthetic process, GO:0002378: immunoglobulin biosynthetic process, GO:0004653: polypeptide N-acetylgalactosaminyltransferase activity, GO:0004653: polypeptide N-acetylgalactosaminyltransferase activity, GO:0005794: Golgi apparatus, GO:0005795: Golgi stack, GO:0005795: Golgi stack, GO:0016021: integral to membrane, GO:0018242: protein O-linked glycosylation via serin…	00512: Mucin type O-Glycan biosynthesis, 01100: Metabolic pathways
306871	1388506_at	Dsp	desmoplakin	3	1.1251	4.2204	0	0	0.209505	2.42222e-09	0	3.8252	0.1477	0.1018	47.7	Rn.54711	GO:0001533: cornified envelope, GO:0002934: desmosome organization, GO:0003223: ventricular compact myocardium morphogenesis, GO:0005198: structural molecule activity, GO:0005882: intermediate filament, GO:0005886: plasma membrane, GO:0005911: cell-cell junction, GO:0005916: fascia adherens, GO:0014704: intercalated disc, GO:0016323: basolateral plasma membrane, GO:0016337: cell-cell adhesion, GO…	05412: Arrhythmogenic right ventricular cardiomyopathy (ARVC)
50690	X66494_at	Slc6a8	solute carrier family 6 (neurotransmitter transporter, creatine), member 8	5	1.1164	7.0149	0	0	0.167164	3.30977e-07	0	4.134	0.3882	0.0042	3.2	Rn.10336	GO:0005308: creatine transporter activity, GO:0005309: creatine:sodium symporter activity, GO:0005309: creatine:sodium symporter activity, GO:0005328: neurotransmitter:sodium symporter activity, GO:0005886: plasma membrane, GO:0005887: integral to plasma membrane, GO:0015220: choline transmembrane transporter activity, GO:0015220: choline transmembrane transporter activity, GO:0015871: choline tr…
311494	1372365_at	Rin2	Ras and Rab interactor 2	3	1.1086	5.8404	0	0	0.16787	6.66137e-08	0	1.8126	0.404	0	0	Rn.34193	GO:0007165: signal transduction
300757	1373222_at	Hexa	hexosaminidase A	3	1.1078	5.434	0	0	0.138498	1.07957e-07	0	2.2797	0.3199	0.0157	12.3	Rn.92939	GO:0001501: skeletal system development, GO:0001501: skeletal system development, GO:0004563: beta-N-acetylhexosaminidase activity, GO:0004563: beta-N-acetylhexosaminidase activity, GO:0005764: lysosome, GO:0005764: lysosome, GO:0006689: ganglioside catabolic process, GO:0006689: ganglioside catabolic process, GO:0007040: lysosome organization, GO:0007040: lysosome organization, GO:0007605: senso…	00511: Other glycan degradation, 00520: Amino sugar and nucleotide sugar metabolism, 00531: Glycosaminoglycan degradation, 00603: Glycosphingolipid biosynthesis - globo series, 00604: Glycosphingolipid biosynthesis - ganglio series, 01100: Metabolic pathways, 04142: Lysosome
360231	L40364_f_at	LOC360231	MHC class I RT1.O type 149 processed pseudogene	5	1.1053	4.3306	0	0	0.15788	2.5908e-10	0	10.0882	0.039	0.1921	60.3	Rn.224465
25502	D10706cds#2_s_at	Oaz1	ornithine decarboxylase antizyme 1	2	1.0956	4.0611	0	0	0.310261	0.000402885	0.002	0.4259	0.514	0	0	Rn.266	GO:0008073: ornithine decarboxylase inhibitor activity, GO:0008073: ornithine decarboxylase inhibitor activity
362342	1376692_at	Hipk2	homeodomain interacting protein kinase 2	3	1.0741	5.0418	0	0	0.13192	1.19823e-06	0	2.4828	0.289	0.027	19.4		GO:0000122: negative regulation of transcription from RNA polymerase II promoter, GO:0001102: RNA polymerase II activating transcription factor binding, GO:0001105: RNA polymerase II transcription coactivator activity, GO:0003714: transcription corepressor activity, GO:0004672: protein kinase activity, GO:0004674: protein serine/threonine kinase activity, GO:0005622: intracellular, GO:0005634: nu…
290641	X14181cds_s_at	Rpl18a	ribosomal protein L18A	5	1.0665	4.0614	0	0	0.0661088	0.204506	0.234	10.6429	0.0309	0.2081	62.4	Rn.105821	GO:0003735: structural constituent of ribosome, GO:0005840: ribosome, GO:0006412: translation, GO:0022625: cytosolic large ribosomal subunit	03010: Ribosome
362528	1390200_at	Fkbp15	FK506 binding protein 15	3	1.0618	5.6345	0	0	0.108458	9.63311e-05	0.001	1.3622	0.5061	0	0		GO:0003755: peptidyl-prolyl cis-trans isomerase activity, GO:0005884: actin filament, GO:0006457: protein folding, GO:0030424: axon, GO:0030426: growth cone
60666	1371363_at	Gpd1	glycerol-3-phosphate dehydrogenase 1 (soluble)	3	1.0479	5.5708	0	0	0.424067	3.04432e-10	0	1.5304	0.4652	0	0	Rn.44452	GO:0004367: glycerol-3-phosphate dehydrogenase [NAD+] activity, GO:0004367: glycerol-3-phosphate dehydrogenase [NAD+] activity, GO:0004368: glycerol-3-phosphate dehydrogenase activity, GO:0005737: cytoplasm, GO:0005739: mitochondrion, GO:0005739: mitochondrion, GO:0005829: cytosol, GO:0005975: carbohydrate metabolic process, GO:0006072: glycerol-3-phosphate metabolic process, GO:0006072: glycerol…	00564: Glycerophospholipid metabolism
408223	1372356_at	Usp54	ubiquitin specific peptidase 54	3	1.047	5.5716	0	0	0.181604	3.72236e-09	0	1.1143	0.5729	0	0	Rn.221993, Rn.48329	GO:0004221: ubiquitin thiolesterase activity, GO:0006511: ubiquitin-dependent protein catabolic process
282840	1372601_at	Atf5	activating transcription factor 5	3	1.0449	4.1718	0	0	0.111856	0.000102295	0.001	3.3988	0.1828	0.0777	41.2	Rn.229186	GO:0003700: sequence-specific DNA binding transcription factor activity, GO:0005634: nucleus, GO:0005634: nucleus, GO:0005667: transcription factor complex, GO:0005667: transcription factor complex, GO:0005737: cytoplasm, GO:0005737: cytoplasm, GO:0006351: transcription, DNA-dependent, GO:0006355: regulation of transcription, DNA-dependent, GO:0006357: regulation of transcription from RNA polymer…
192348	1372825_at	Fnbp1	formin binding protein 1	3	1.0411	5.5549	0	0	0.200431	6.07418e-10	0	0.053	0.9739	0	0	Rn.20445	GO:0005515: protein binding, GO:0005764: lysosome, GO:0005856: cytoskeleton, GO:0005886: plasma membrane, GO:0005905: coated pit, GO:0005938: cell cortex, GO:0006897: endocytosis, GO:0007399: nervous system development, GO:0008289: lipid binding, GO:0016023: cytoplasmic membrane-bounded vesicle, GO:0030154: cell differentiation, GO:0042802: identical protein binding, GO:0042802: identical protein…
361064	rc_AA892753_s_at	R3hcc1	R3H domain and coiled-coil containing 1	5	1.0351	5.1193	0	0	0.111643	1.36627e-07	0	6.5691	0.1605	0.0791	39.1		GO:0000166: nucleotide binding, GO:0003676: nucleic acid binding
25703	K03045cds_s_at	Rbp4	retinol binding protein 4, plasma	5	1.0348	4.7625	0	0	0.137677	3.64493e-06	0	7.4731	0.1129	0.1075	46.5	Rn.108214	GO:0001654: eye development, GO:0005215: transporter activity, GO:0005615: extracellular space, GO:0005615: extracellular space, GO:0005615: extracellular space, GO:0006094: gluconeogenesis, GO:0006094: gluconeogenesis, GO:0006810: transport, GO:0007283: spermatogenesis, GO:0007283: spermatogenesis, GO:0007507: heart development, GO:0008584: male gonad development, GO:0008584: male gonad developm…
114004	1367813_at	Ppp1r14a	protein phosphatase 1, regulatory (inhibitor) subunit 14A	3	1.0325	5.1549	0	0	0.195673	8.88974e-05	0.001	2.2455	0.3254	0.0135	10.9	Rn.73852	GO:0004864: protein phosphatase inhibitor activity, GO:0005737: cytoplasm, GO:0042325: regulation of phosphorylation	04270: Vascular smooth muscle contraction
363855	1373109_at	Map2k7	mitogen activated protein kinase kinase 7	3	1.0225	4.0714	0	0	0.0824936	0.00182565	0.007	3.4647	0.1769	0.0802	42.3	Rn.162081	GO:0000187: activation of MAPK activity, GO:0000287: magnesium ion binding, GO:0000287: magnesium ion binding, GO:0004674: protein serine/threonine kinase activity, GO:0004708: MAP kinase kinase activity, GO:0004708: MAP kinase kinase activity, GO:0004713: protein tyrosine kinase activity, GO:0005515: protein binding, GO:0005524: ATP binding, GO:0005524: ATP binding, GO:0005634: nucleus, GO:00056…	04010: MAPK signaling pathway, 04012: ErbB signaling pathway, 04141: Protein processing in endoplasmic reticulum, 04380: Osteoclast differentiation, 04620: Toll-like receptor signaling pathway, 04660: T cell receptor signaling pathway, 04664: Fc epsilon RI signaling pathway, 04722: Neurotrophin signaling pathway, 04912: GnRH signaling pathway
83537	1370049_at	Smpd2	sphingomyelin phosphodiesterase 2, neutral membrane	3	1.0169	5.4319	0	0	0.167136	2.64296e-06	0	0.9937	0.6084	0	0	Rn.18572	GO:0004767: sphingomyelin phosphodiesterase activity, GO:0004767: sphingomyelin phosphodiesterase activity, GO:0004767: sphingomyelin phosphodiesterase activity, GO:0005886: plasma membrane, GO:0005901: caveola, GO:0007243: intracellular protein kinase cascade, GO:0009612: response to mechanical stimulus, GO:0016021: integral to membrane, GO:0046513: ceramide biosynthetic process, GO:0046872: met…	00600: Sphingolipid metabolism, 01100: Metabolic pathways
309165	1372853_at	Rela	v-rel reticuloendotheliosis viral oncogene homolog A (avian)	3	1.0116	5.3964	0	0	0.0976296	5.36668e-08	0	1.5977	0.4499	0	0	Rn.19480	GO:0001889: liver development, GO:0001889: liver development, GO:0001942: hair follicle development, GO:0001942: hair follicle development, GO:0003677: DNA binding, GO:0003682: chromatin binding, GO:0003682: chromatin binding, GO:0003700: sequence-specific DNA binding transcription factor activity, GO:0003705: RNA polymerase II distal enhancer sequence-specific DNA binding transcription factor ac…	04010: MAPK signaling pathway, 04062: Chemokine signaling pathway, 04210: Apoptosis, 04380: Osteoclast differentiation, 04620: Toll-like receptor signaling pathway, 04621: NOD-like receptor signaling pathway, 04622: RIG-I-like receptor signaling pathway, 04623: Cytosolic DNA-sensing pathway, 04660: T cell receptor signaling pathway, 04662: B cell receptor signaling pathway, 04722: Neurotrophin si…
116684	U70825_at	Oplah	5-oxoprolinase (ATP-hydrolysing)	5	0.9944	6.3307	0	0	0.181587	3.05869e-10	0	4.1474	0.3864	0.0045	3.6	Rn.3066	GO:0005524: ATP binding, GO:0017168: 5-oxoprolinase (ATP-hydrolyzing) activity	00480: Glutathione metabolism
140860	1368295_at	Slco2b1	solute carrier organic anion transporter family, member 2b1	3	0.9748	4.9657	0	0	0.124416	6.96331e-06	0	2.1852	0.3353	0.0101	8.5	Rn.44538	GO:0001889: liver development, GO:0008514: organic anion transmembrane transporter activity, GO:0015125: bile acid transmembrane transporter activity, GO:0015347: sodium-independent organic anion transmembrane transporter activity, GO:0015347: sodium-independent organic anion transmembrane transporter activity, GO:0015347: sodium-independent organic anion transmembrane transporter activity, GO:00…
309060	1377250_at	Fam53b	family with sequence similarity 53, member B	3	0.9566	5.1553	0	0	0.0959513	0.00563776	0.017	0.1052	0.9488	0	0	Rn.12282
291002	1390366_at	Cdhr2	cadherin-related family member 2	3	0.9509	5.1158	0	0	0.101699	9.11237e-05	0.001	0.8794	0.6442	0	0		GO:0005509: calcium ion binding, GO:0005886: plasma membrane, GO:0007155: cell adhesion, GO:0007156: homophilic cell adhesion, GO:0016021: integral to membrane, GO:0016021: integral to membrane, GO:0030308: negative regulation of cell growth, GO:0030308: negative regulation of cell growth
83799	1367722_at	Dpp7	dipeptidylpeptidase 7	3	0.9473	5.0546	0	0	0.115478	9.75436e-07	0	2.0215	0.3639	0.0012	1.1	Rn.3363	GO:0004177: aminopeptidase activity, GO:0005576: extracellular region, GO:0005764: lysosome, GO:0005829: cytosol, GO:0006508: proteolysis, GO:0008236: serine-type peptidase activity, GO:0008239: dipeptidyl-peptidase activity, GO:0016023: cytoplasmic membrane-bounded vesicle
245955	AF065438_at	Lgals3bp	lectin, galactoside-binding, soluble, 3 binding protein	5	0.9368	4.819	0	0	0.15089	6.03641e-11	0	6.2011	0.1846	0.0664	35.5	Rn.3251	GO:0005044: scavenger receptor activity, GO:0005578: proteinaceous extracellular matrix, GO:0007155: cell adhesion, GO:0016020: membrane, GO:0031012: extracellular matrix
295214	S68809_s_at	S100a1	S100 calcium binding protein A1	5	0.9297	5.0144	0	0	0.109981	0.00227184	0.008	5.6403	0.2277	0.0496	29.1	Rn.11091	GO:0000122: negative regulation of transcription from RNA polymerase II promoter, GO:0005509: calcium ion binding, GO:0005515: protein binding, GO:0005634: nucleus, GO:0005634: nucleus, GO:0005737: cytoplasm, GO:0005829: cytosol, GO:0016529: sarcoplasmic reticulum, GO:0016529: sarcoplasmic reticulum, GO:0042802: identical protein binding, GO:0042803: protein homodimerization activity, GO:0042803:…
494125	rc_AA875665_g_at	Rcn3	reticulocalbin 3, EF-hand calcium binding domain	5	0.9167	5.051	0	0	0.12832	6.6524e-06	0	5.4609	0.2432	0.0439	26.8	Rn.2997
360526	1372610_at	P4ha2	prolyl 4-hydroxylase, alpha polypeptide II	3	0.9156	4.9536	0	0	0.0869745	5.80182e-05	0	0.5057	0.7766	0	0	Rn.79891	GO:0004656: procollagen-proline 4-dioxygenase activity, GO:0004656: procollagen-proline 4-dioxygenase activity, GO:0005506: iron ion binding, GO:0005783: endoplasmic reticulum, GO:0016702: oxidoreductase activity, acting on single donors with incorporation of molecular oxygen, incorporation of two atoms of oxygen, GO:0018401: peptidyl-proline hydroxylation to 4-hydroxy-L-proline, GO:0031418: L-as…	00330: Arginine and proline metabolism, 01100: Metabolic pathways
29511	J05022_at	Padi2	peptidyl arginine deiminase, type II	5	0.9151	4.7953	0	0	0.0942266	4.1227e-07	0	5.9432	0.2034	0.0588	32.7	Rn.98523	GO:0004668: protein-arginine deiminase activity, GO:0005509: calcium ion binding, GO:0005737: cytoplasm, GO:0018101: peptidyl-citrulline biosynthetic process from peptidyl-arginine
288584	rc_AA892378_at	Fis1	fission 1 (mitochondrial outer membrane) homolog (S. cerevisiae)	5	0.9133	4.2921	0	0	0.0716042	0.0993631	0.134	7.3639	0.1179	0.1012	45.7	Rn.1298	GO:0000266: mitochondrial fission, GO:0000266: mitochondrial fission, GO:0000422: mitochondrion degradation, GO:0001836: release of cytochrome c from mitochondria, GO:0005102: receptor binding, GO:0005739: mitochondrion, GO:0005777: peroxisome, GO:0005777: peroxisome, GO:0005779: integral to peroxisomal membrane, GO:0005779: integral to peroxisomal membrane, GO:0006915: apoptotic process, GO:0006…
688018	rc_AI638989_at	LOC688018	similar to SH3-domain binding protein 3	5	0.9074	5.929	0	0	0.197845	0.000313482	0.002	4.0457	0.3999	0.0014	1.1
266668	S61973_g_at	Grina	glutamate receptor, ionotropic, N-methyl D-aspartate-associated protein 1 (glutamate binding)	5	0.9023	5.9193	0	0	0.10405	0.0761681	0.112	4.0331	0.4015	0.001	0.8	Rn.5898	GO:0005261: cation channel activity, GO:0016021: integral to membrane
287524	1372181_at	Rpa1	replication protein A1	3	0.9012	4.8854	0	0	0.0884471	0.00237818	0.009	0.0744	0.9635	0	0	Rn.14841	GO:0000724: double-strand break repair via homologous recombination, GO:0000724: double-strand break repair via homologous recombination, GO:0000793: condensed chromosome, GO:0000794: condensed nuclear chromosome, GO:0000794: condensed nuclear chromosome, GO:0001673: male germ cell nucleus, GO:0001673: male germ cell nucleus, GO:0001701: in utero embryonic development, GO:0001701: in utero embryo…	03030: DNA replication, 03420: Nucleotide excision repair, 03430: Mismatch repair, 03440: Homologous recombination
170933	1398244_at	Syf2	SYF2 homolog, RNA splicing factor (S. cerevisiae)	3	0.9002	4.1176	0	0	0.0623132	0.0181778	0.04	2.7124	0.2576	0.0382	26.3	Rn.162117	GO:0005634: nucleus, GO:0006397: mRNA processing, GO:0008380: RNA splicing, GO:0071013: catalytic step 2 spliceosome, GO:0071013: catalytic step 2 spliceosome	03040: Spliceosome
293546	1371671_at	Gprc5b	G protein-coupled receptor, family C, group 5, member B	3	0.8991	4.8686	0	0	0.0908995	0.000949677	0.004	0.499	0.7792	0	0	Rn.47330	GO:0004930: G-protein coupled receptor activity, GO:0005634: nucleus, GO:0005730: nucleolus, GO:0005794: Golgi apparatus, GO:0016021: integral to membrane, GO:0043231: intracellular membrane-bounded organelle
305614	1371046_at	Sptbn1	spectrin, beta, non-erythrocytic 1	3	0.8965	4.8429	0	0	0.145321	1.06275e-06	0	1.6683	0.4342	0	0	Rn.93208	GO:0000281: cytokinesis after mitosis, GO:0005200: structural constituent of cytoskeleton, GO:0005622: intracellular, GO:0005634: nucleus, GO:0005730: nucleolus, GO:0005737: cytoplasm, GO:0005886: plasma membrane, GO:0007009: plasma membrane organization, GO:0007182: common-partner SMAD protein phosphorylation, GO:0007184: SMAD protein import into nucleus, GO:0016020: membrane, GO:0030506: ankyri…
24660	1370504_a_at	Pmp22	peripheral myelin protein 22	3	0.8906	4.8207	0	0	0.0813288	0.000292769	0.002	1.3315	0.5139	0	0	Rn.1476	GO:0005923: tight junction, GO:0007050: cell cycle arrest, GO:0007422: peripheral nervous system development, GO:0008285: negative regulation of cell proliferation, GO:0008285: negative regulation of cell proliferation, GO:0010977: negative regulation of neuron projection development, GO:0016021: integral to membrane, GO:0030154: cell differentiation, GO:0032288: myelin assembly, GO:0032288: myel…
498587	1371984_at	Ldb3	LIM domain binding 3	3	0.8882	4.8192	0	0	0.100697	0.000456561	0.002	0.3239	0.8505	0	0	Rn.17340	GO:0003674: molecular_function, GO:0005575: cellular_component, GO:0008150: biological_process
24416	M92076_at	Grm3	glutamate receptor, metabotropic 3	5	0.8867	4.2757	0	0	0.149996	0.00182062	0.007	7.1257	0.1294	0.0931	43.9	Rn.41715	GO:0001641: group II metabotropic glutamate receptor activity, GO:0001641: group II metabotropic glutamate receptor activity, GO:0004930: G-protein coupled receptor activity, GO:0005246: calcium channel regulator activity, GO:0005246: calcium channel regulator activity, GO:0005886: plasma membrane, GO:0005886: plasma membrane, GO:0014069: postsynaptic density, GO:0014069: postsynaptic density, GO…	04080: Neuroactive ligand-receptor interaction
171140	S71570_s_at	Camk2g	calcium/calmodulin-dependent protein kinase II gamma	5	0.8832	5.1067	0	0	0.0910639	0.0477052	0.081	5.0734	0.2798	0.0317	21.2	Rn.10961	GO:0000082: G1/S transition of mitotic cell cycle, GO:0000082: G1/S transition of mitotic cell cycle, GO:0001666: response to hypoxia, GO:0004674: protein serine/threonine kinase activity, GO:0004683: calmodulin-dependent protein kinase activity, GO:0005516: calmodulin binding, GO:0005524: ATP binding, GO:0005954: calcium- and calmodulin-dependent protein kinase complex, GO:0006816: calcium ion t…	04012: ErbB signaling pathway, 04020: Calcium signaling pathway, 04114: Oocyte meiosis, 04310: Wnt signaling pathway, 04720: Long-term potentiation, 04722: Neurotrophin signaling pathway, 04740: Olfactory transduction, 04912: GnRH signaling pathway, 04916: Melanogenesis, 04971: Gastric acid secretion, 05214: Glioma
316033	1371727_at	Glb1	galactosidase, beta 1	3	0.8803	4.4438	0	0	0.113872	6.97898e-07	0	2.2644	0.3223	0.0141	11.7	Rn.4187	GO:0004565: beta-galactosidase activity, GO:0004565: beta-galactosidase activity, GO:0004565: beta-galactosidase activity, GO:0005764: lysosome, GO:0016936: galactoside binding, GO:0019388: galactose catabolic process, GO:0043169: cation binding	00052: Galactose metabolism, 00511: Other glycan degradation, 00531: Glycosaminoglycan degradation, 00600: Sphingolipid metabolism, 00604: Glycosphingolipid biosynthesis - ganglio series, 01100: Metabolic pathways, 04142: Lysosome
81530	U10357_at	Pdk2	pyruvate dehydrogenase kinase, isozyme 2	5	0.8785	4.4497	0	0	0.0996149	0.00171905	0.007	6.3937	0.1716	0.0718	37.4	Rn.88597	GO:0000155: two-component sensor activity, GO:0004740: pyruvate dehydrogenase (acetyl-transferring) kinase activity, GO:0004740: pyruvate dehydrogenase (acetyl-transferring) kinase activity, GO:0005524: ATP binding, GO:0005524: ATP binding, GO:0005524: ATP binding, GO:0005634: nucleus, GO:0005634: nucleus, GO:0005737: cytoplasm, GO:0005739: mitochondrion, GO:0005739: mitochondrion, GO:0005759: mi…
81664	M12672_at	Gnai2	guanine nucleotide binding protein (G protein), alpha inhibiting activity polypeptide 2	5	0.8672	5.6807	0	0	0.168133	2.46896e-05	0	4.0464	0.3998	0.0014	1.1	Rn.3036	GO:0000186: activation of MAPKK activity, GO:0001664: G-protein coupled receptor binding, GO:0001973: adenosine receptor signaling pathway, GO:0003924: GTPase activity, GO:0004871: signal transducer activity, GO:0005515: protein binding, GO:0005525: GTP binding, GO:0005634: nucleus, GO:0005737: cytoplasm, GO:0005737: cytoplasm, GO:0005813: centrosome, GO:0005813: centrosome, GO:0005829: cytosol, …	04062: Chemokine signaling pathway, 04360: Axon guidance, 04530: Tight junction, 04540: Gap junction, 04670: Leukocyte transendothelial migration, 04730: Long-term depression, 04914: Progesterone-mediated oocyte maturation, 04916: Melanogenesis, 04971: Gastric acid secretion, 05142: Chagas disease (American trypanosomiasis), 05145: Toxoplasmosis
29614	D45250_s_at	Psme2	proteasome (prosome, macropain) activator subunit 2	5	0.8562	4.2769	0	0	0.0904151	1.10414e-06	0	6.6359	0.1564	0.0784	39.7	Rn.127779, Rn.203144	GO:0008537: proteasome activator complex, GO:0019884: antigen processing and presentation of exogenous antigen, GO:0061133: endopeptidase activator activity	03050: Proteasome, 04612: Antigen processing and presentation
361704	1373258_at	Ctsf	cathepsin F	3	0.8523	4.628	0	0	0.0781728	0.00038811	0.002	1.452	0.4838	0	0	Rn.25087	GO:0006508: proteolysis, GO:0008234: cysteine-type peptidase activity	04142: Lysosome
29328	L24896_s_at	Gpx4	glutathione peroxidase 4	5	0.8519	5.265	0	0	0.0372634	0.52343	0.54	4.4882	0.344	0.0145	10.9	Rn.3647	GO:0004602: glutathione peroxidase activity, GO:0004602: glutathione peroxidase activity, GO:0004602: glutathione peroxidase activity, GO:0005634: nucleus, GO:0005634: nucleus, GO:0005635: nuclear envelope, GO:0005739: mitochondrion, GO:0005743: mitochondrial inner membrane, GO:0005829: cytosol, GO:0006325: chromatin organization, GO:0006325: chromatin organization, GO:0006749: glutathione metabo…	00480: Glutathione metabolism
303798	1372470_at	Arvcf	armadillo repeat gene deleted in velo-cardio-facial syndrome	3	0.8511	4.6312	0	0	0.075197	8.24369e-05	0.001	0.9618	0.6182	0	0	Rn.201779	GO:0005634: nucleus, GO:0005737: cytoplasm, GO:0005886: plasma membrane
293823	rc_AA894264_at	Prune2	prune homolog 2 (Drosophila)	5	0.8508	4.9978	0	0	0.122482	0.00027266	0.001	4.8929	0.2985	0.0266	18.2		GO:0005737: cytoplasm, GO:0006915: apoptotic process, GO:0006917: induction of apoptosis, GO:0051318: G1 phase
29236	D25224_at	Rpsa	ribosomal protein SA	5	0.8477	4.5304	0	0	0.0554782	0.0761927	0.112	5.8487	0.2107	0.0548	31.6	Rn.121972, Rn.161973, Rn.999	GO:0000028: ribosomal small subunit assembly, GO:0000447: endonucleolytic cleavage in ITS1 to separate SSU-rRNA from 5.8S rRNA and LSU-rRNA from tricistronic rRNA transcript (SSU-rRNA, 5.8S rRNA, LSU-rRNA), GO:0000461: endonucleolytic cleavage to generate mature 3'-end of SSU-rRNA from (SSU-rRNA, 5.8S rRNA, LSU-rRNA), GO:0003735: structural constituent of ribosome, GO:0005055: laminin receptor ac…	03010: Ribosome
50672	S65355_g_at	Ednrb	endothelin receptor type B	5	0.8414	5.5696	0	0	0.189385	1.24768e-05	0	3.2031	0.5244	0	0	Rn.11412	GO:0000122: negative regulation of transcription from RNA polymerase II promoter, GO:0001755: neural crest cell migration, GO:0001934: positive regulation of protein phosphorylation, GO:0004872: receptor activity, GO:0004930: G-protein coupled receptor activity, GO:0004962: endothelin receptor activity, GO:0004962: endothelin receptor activity, GO:0004962: endothelin receptor activity, GO:0005886…	04020: Calcium signaling pathway, 04080: Neuroactive ligand-receptor interaction, 04916: Melanogenesis
362041	1371761_at	Rpl34	ribosomal protein L34	3	0.8414	4.5122	0	0	0.00800477	0.868946	0.872	2.0459	0.3595	0.0024	2.2	Rn.2028	GO:0003735: structural constituent of ribosome, GO:0005739: mitochondrion, GO:0005840: ribosome, GO:0006412: translation	03010: Ribosome
29580	M95591_at	Fdft1	farnesyl diphosphate farnesyl transferase 1	5	0.8397	5.5738	0	0	0.135981	1.70245e-06	0	2.2941	0.6818	0	0	Rn.154404	GO:0004310: farnesyl-diphosphate farnesyltransferase activity, GO:0004310: farnesyl-diphosphate farnesyltransferase activity, GO:0005783: endoplasmic reticulum, GO:0005789: endoplasmic reticulum membrane, GO:0006695: cholesterol biosynthetic process, GO:0006695: cholesterol biosynthetic process, GO:0008299: isoprenoid biosynthetic process, GO:0016021: integral to membrane, GO:0016491: oxidoreduct…	00100: Steroid biosynthesis, 01100: Metabolic pathways
360646	1389885_at	Limd2	LIM domain containing 2	3	0.8309	4.5253	0	0	0.0810391	0.00171777	0.007	1.387	0.4998	0	0	Rn.112761	GO:0008270: zinc ion binding
25435	1389999_at	Eef2k	eukaryotic elongation factor-2 kinase	3	0.824	4.4951	0	0	0.11216	7.01748e-05	0	1.0115	0.603	0	0	Rn.10958	GO:0004686: elongation factor-2 kinase activity, GO:0004686: elongation factor-2 kinase activity, GO:0005509: calcium ion binding, GO:0005516: calmodulin binding, GO:0005516: calmodulin binding, GO:0005524: ATP binding, GO:0031952: regulation of protein autophosphorylation, GO:0031952: regulation of protein autophosphorylation, GO:0046777: protein autophosphorylation, GO:0046777: protein autophos…
63994	1387035_a_at	Arhgap17	Rho GTPase activating protein 17	3	0.8211	4.4832	0	0	0.081898	3.59978e-06	0	0.5505	0.7594	0	0	Rn.64581	GO:0005096: GTPase activator activity, GO:0005737: cytoplasm, GO:0005737: cytoplasm, GO:0005923: tight junction, GO:0007015: actin filament organization, GO:0007165: signal transduction, GO:0017124: SH3 domain binding, GO:0017156: calcium ion-dependent exocytosis
24957	M91652complete_seq_g_at	Glul	glutamate-ammonia ligase	5	0.8133	4.9801	0	0	0.159928	9.86721e-06	0	4.5745	0.3338	0.017	12.6	Rn.2204	GO:0000287: magnesium ion binding, GO:0004351: glutamate decarboxylase activity, GO:0004356: glutamate-ammonia ligase activity, GO:0004356: glutamate-ammonia ligase activity, GO:0004356: glutamate-ammonia ligase activity, GO:0005524: ATP binding, GO:0005622: intracellular, GO:0005737: cytoplasm, GO:0005737: cytoplasm, GO:0005739: mitochondrion, GO:0005739: mitochondrion, GO:0005791: rough endopla…	00250: Alanine, aspartate and glutamate metabolism, 00330: Arginine and proline metabolism, 00910: Nitrogen metabolism, 01100: Metabolic pathways
499422	1371942_at	Gstt3	glutathione S-transferase, theta 3	3	0.8125	4.4264	0	0	0.100755	0.000362621	0.002	1.9348	0.3801	0	0	Rn.92581
362946	1372562_at	MGC94207	similar to RIKEN cDNA C030006K11	3	0.8063	4.4044	0	0	0.0762309	0.00431559	0.014	1.084	0.5816	0	0	Rn.140135	GO:0005739: mitochondrion
246756	1390434_at	Tradd	TNFRSF1A-associated via death domain	3	0.8057	4.4094	0	0	0.0809719	5.61153e-05	0	0.4335	0.8051	0	0	Rn.18545	GO:0005164: tumor necrosis factor receptor binding, GO:0005515: protein binding, GO:0005737: cytoplasm, GO:0006915: apoptotic process, GO:0006917: induction of apoptosis, GO:0019900: kinase binding, GO:0032403: protein complex binding, GO:0042802: identical protein binding, GO:0043123: positive regulation of I-kappaB kinase/NF-kappaB cascade, GO:0043234: protein complex, GO:0043235: receptor comp…	04210: Apoptosis, 04622: RIG-I-like receptor signaling pathway, 04920: Adipocytokine signaling pathway, 05160: Hepatitis C
292964	1371573_at	Rpl36a	ribosomal protein L36a	3	0.8055	4.3941	0	0	0.0751551	0.141251	0.175	1.5388	0.4633	0	0	Rn.23433	GO:0003735: structural constituent of ribosome, GO:0005840: ribosome, GO:0006412: translation, GO:0022625: cytosolic large ribosomal subunit	03010: Ribosome
290277	1376051_at	Cryl1	crystallin, lambda 1	3	0.8033	4.3952	0	0	0.0701652	0.000790661	0.004	0.4129	0.8135	0	0	Rn.57632	GO:0003857: 3-hydroxyacyl-CoA dehydrogenase activity, GO:0005829: cytosol, GO:0006631: fatty acid metabolic process, GO:0042803: protein homodimerization activity, GO:0042803: protein homodimerization activity, GO:0050104: L-gulonate 3-dehydrogenase activity, GO:0050104: L-gulonate 3-dehydrogenase activity, GO:0070403: NAD+ binding, GO:0070403: NAD+ binding	00040: Pentose and glucuronate interconversions, 01100: Metabolic pathways
313057	1375084_at	Serinc2	serine incorporator 2	3	0.8014	4.3892	0	0	0.10448	0.000369074	0.002	0.1748	0.9163	0	0	Rn.144273	GO:0005789: endoplasmic reticulum membrane, GO:0005886: plasma membrane, GO:0006658: phosphatidylserine metabolic process, GO:0006665: sphingolipid metabolic process, GO:0015194: L-serine transmembrane transporter activity, GO:0015825: L-serine transport, GO:0051347: positive regulation of transferase activity
24423	X04229cds_s_at	Gstm1	glutathione S-transferase mu 1	5	0.8003	5.1785	0	0	0.0373723	0.463643	0.484	4.1897	0.3809	0.0055	4.5	Rn.202944	GO:0004364: glutathione transferase activity, GO:0005496: steroid binding, GO:0005576: extracellular region, GO:0005737: cytoplasm, GO:0006749: glutathione metabolic process, GO:0007608: sensory perception of smell, GO:0010226: response to lithium ion, GO:0042803: protein homodimerization activity, GO:0042803: protein homodimerization activity, GO:0043200: response to amino acid stimulus, GO:0046…	00480: Glutathione metabolism, 00980: Metabolism of xenobiotics by cytochrome P450, 00982: Drug metabolism - cytochrome P450
303605	1398400_at	Strada	STE20-related kinase adaptor alpha	3	0.7956	4.3419	0	0	0.0635906	0.00874035	0.024	1.7247	0.4222	0	0	Rn.11563	GO:0004672: protein kinase activity, GO:0004674: protein serine/threonine kinase activity, GO:0004674: protein serine/threonine kinase activity, GO:0005524: ATP binding, GO:0005634: nucleus, GO:0005634: nucleus, GO:0005737: cytoplasm, GO:0005737: cytoplasm, GO:0006611: protein export from nucleus, GO:0006611: protein export from nucleus, GO:0007049: cell cycle, GO:0019900: kinase binding, GO:0030…	04150: mTOR signaling pathway
315217	1371411_at	Plxnb2	plexin B2	3	0.7938	4.3355	0	0	0.0882941	0.000419983	0.002	1.4355	0.4879	0	0	Rn.22051	GO:0001843: neural tube closure, GO:0001932: regulation of protein phosphorylation, GO:0004872: receptor activity, GO:0005096: GTPase activator activity, GO:0005622: intracellular, GO:0005887: integral to plasma membrane, GO:0007165: signal transduction, GO:0007275: multicellular organismal development, GO:0007405: neuroblast proliferation, GO:0007420: brain development, GO:0008360: regulation of…	04360: Axon guidance
299996	1389306_at	Matn2	matrilin 2	3	0.7816	4.2742	0	0	0.107617	0.0015958	0.006	1.849	0.3967	0	0		GO:0001764: neuron migration, GO:0005578: proteinaceous extracellular matrix, GO:0005604: basement membrane, GO:0007411: axon guidance, GO:0008347: glial cell migration, GO:0031012: extracellular matrix, GO:0031104: dendrite regeneration, GO:0031175: neuron projection development, GO:0048678: response to axon injury
363040	1373224_at	St3gal4	ST3 beta-galactoside alpha-2,3-sialyltransferase 4	3	0.7808	4.2707	0	0	0.0951762	1.71374e-05	0	1.3127	0.5187	0	0	Rn.24125	GO:0003836: beta-galactoside (CMP) alpha-2,3-sialyltransferase activity, GO:0003836: beta-galactoside (CMP) alpha-2,3-sialyltransferase activity, GO:0005515: protein binding, GO:0006486: protein glycosylation, GO:0006486: protein glycosylation, GO:0030173: integral to Golgi membrane, GO:0032580: Golgi cisterna membrane, GO:0047288: monosialoganglioside sialyltransferase activity	00601: Glycosphingolipid biosynthesis - lacto and neolacto series, 01100: Metabolic pathways
303300	rc_AA892789_at	RGD1307222	similar to mKIAA0664 protein	5	0.7796	5.1953	0	0	0.0902709	0.000277943	0.001	3.5136	0.4758	0	0
155423	1368143_at	Anxa7	annexin A7	3	0.7779	4.2087	0	0	0.088285	0.00248694	0.009	2.036	0.3613	0.0019	1.8	Rn.106184	GO:0005544: calcium-dependent phospholipid binding, GO:0005575: cellular_component, GO:0005634: nucleus, GO:0005635: nuclear envelope, GO:0005829: cytosol, GO:0005886: plasma membrane, GO:0006874: cellular calcium ion homeostasis, GO:0006944: cellular membrane fusion, GO:0007599: hemostasis, GO:0008283: cell proliferation, GO:0008360: regulation of cell shape, GO:0009651: response to salt stress,…
260416	1371536_at	Carhsp1	calcium regulated heat stable protein 1	3	0.7772	4.195	0	0	0.15481	3.79811e-08	0	2.0451	0.3597	0.0023	2.2	Rn.14584	GO:0000177: cytoplasmic exosome (RNase complex), GO:0000177: cytoplasmic exosome (RNase complex), GO:0000932: cytoplasmic mRNA processing body, GO:0003677: DNA binding, GO:0003730: mRNA 3'-UTR binding, GO:0003730: mRNA 3'-UTR binding, GO:0005737: cytoplasm, GO:0005829: cytosol, GO:0005829: cytosol, GO:0006355: regulation of transcription, DNA-dependent, GO:0019722: calcium-mediated signaling, GO:…
311483	1388413_at	Rrbp1	ribosome binding protein 1	3	0.7772	4.1695	0	0	0.097128	0.00204895	0.008	2.0666	0.3558	0.0035	3.2	Rn.14242	GO:0005783: endoplasmic reticulum	04141: Protein processing in endoplasmic reticulum
502317	1389307_at	Aplp1	amyloid beta (A4) precursor-like protein 1	3	0.7619	4.1729	0	0	-0.0397784	0.607666	0.621	1.9561	0.376	0	0	Rn.114169	GO:0005515: protein binding, GO:0005794: Golgi apparatus, GO:0005886: plasma membrane, GO:0006378: mRNA polyadenylation, GO:0006417: regulation of translation, GO:0016020: membrane, GO:0030198: extracellular matrix organization, GO:0030818: negative regulation of cAMP biosynthetic process, GO:0030900: forebrain development, GO:0031694: alpha-2A adrenergic receptor binding, GO:0031695: alpha-2B ad…
246120	1375173_at	Plbd2	phospholipase B domain containing 2	3	0.7553	4.1411	0	0	0.0848066	0.00637318	0.019	1.5507	0.4605	0	0	Rn.72896	GO:0005764: lysosome, GO:0016042: lipid catabolic process, GO:0016787: hydrolase activity, GO:0043202: lysosomal lumen
24747	U16025_at	RT1-M3-1	RT1 class Ib, locus M3, gene 1	5	0.7527	5.0356	0	0	0.0654929	0.00286687	0.01	1.3869	0.8465	0	0	Rn.92606	GO:0001916: positive regulation of T cell mediated cytotoxicity, GO:0002237: response to molecule of bacterial origin, GO:0002287: alpha-beta T cell activation involved in immune response, GO:0002476: antigen processing and presentation of endogenous peptide antigen via MHC class Ib, GO:0002477: antigen processing and presentation of exogenous peptide antigen via MHC class Ib, GO:0002481: antigen…	04144: Endocytosis, 04145: Phagosome, 04514: Cell adhesion molecules (CAMs), 04612: Antigen processing and presentation, 04940: Type I diabetes mellitus, 05320: Autoimmune thyroid disease, 05330: Allograft rejection, 05332: Graft-versus-host disease, 05416: Viral myocarditis
362453	1390399_at	Crebl2	cAMP responsive element binding protein-like 2	3	0.7494	4.1105	0	0	0.0618069	0.0363995	0.068	1.3678	0.5046	0	0	Rn.107553	GO:0003700: sequence-specific DNA binding transcription factor activity, GO:0005634: nucleus, GO:0005634: nucleus, GO:0006351: transcription, DNA-dependent, GO:0030154: cell differentiation, GO:0033138: positive regulation of peptidyl-serine phosphorylation, GO:0033138: positive regulation of peptidyl-serine phosphorylation, GO:0043565: sequence-specific DNA binding, GO:0045600: positive regulati…
294274	U31598_s_at	RT1-DMa	RT1 class II, locus DMa	5	0.7481	4.0703	0	0	0.104905	0.000449297	0.002	5.8166	0.2133	0.0524	31.2	Rn.35809	GO:0005622: intracellular, GO:0005764: lysosome, GO:0005765: lysosomal membrane, GO:0005765: lysosomal membrane, GO:0005770: late endosome, GO:0005771: multivesicular body, GO:0005771: multivesicular body, GO:0006461: protein complex assembly, GO:0006461: protein complex assembly, GO:0010008: endosome membrane, GO:0010008: endosome membrane, GO:0015031: protein transport, GO:0015031: protein tran…	04145: Phagosome, 04514: Cell adhesion molecules (CAMs), 04612: Antigen processing and presentation, 04672: Intestinal immune network for IgA production, 04940: Type I diabetes mellitus, 05140: Leishmaniasis, 05145: Toxoplasmosis, 05150: Staphylococcus aureus infection, 05310: Asthma, 05320: Autoimmune thyroid disease, 05322: Systemic lupus erythematosus, 05323: Rheumatoid arthritis, 05330: Allog…
298199	1382680_at	Plin2	perilipin 2	3	0.7479	4.1045	0	0	0.13398	0.000145207	0.001	1.39	0.4991	0	0	Rn.101967	GO:0003674: molecular_function, GO:0005634: nucleus, GO:0005634: nucleus, GO:0005737: cytoplasm, GO:0005811: lipid particle, GO:0005811: lipid particle, GO:0005886: plasma membrane, GO:0005886: plasma membrane, GO:0014070: response to organic cyclic compound, GO:0015909: long-chain fatty acid transport, GO:0015909: long-chain fatty acid transport, GO:0019915: lipid storage, GO:0019915: lipid stor…
293702	AA684963_at	Fkbp2	FK506 binding protein 2	5	0.7458	4.5496	0	0	0.0872363	0.0219601	0.046	4.6891	0.3207	0.02	14.7	Rn.65866	GO:0000413: protein peptidyl-prolyl isomerization, GO:0003755: peptidyl-prolyl cis-trans isomerase activity, GO:0005528: FK506 binding, GO:0006457: protein folding, GO:0016020: membrane, GO:0018208: peptidyl-proline modification
192645	1374394_at	Wbp2	WW domain binding protein 2	3	0.745	4.0878	0	0	0.0728143	0.00582989	0.017	1.7002	0.4274	0	0	Rn.198920	GO:0005515: protein binding
362871	1389617_at	Elk3	ELK3, ETS-domain protein	3	0.7449	4.0918	0	0	0.159316	0.000151573	0.001	1.1511	0.5624	0	0	Rn.196088	GO:0001525: angiogenesis, GO:0001525: angiogenesis, GO:0003677: DNA binding, GO:0003700: sequence-specific DNA binding transcription factor activity, GO:0003700: sequence-specific DNA binding transcription factor activity, GO:0003714: transcription corepressor activity, GO:0003714: transcription corepressor activity, GO:0005634: nucleus, GO:0005634: nucleus, GO:0005739: mitochondrion, GO:0005739:…
81809	1387172_a_at	Tgfb2	transforming growth factor, beta 2	3	0.7439	4.0904	0	0	0.0906576	0.00104651	0.004	0.7074	0.7021	0	0	Rn.24539	GO:0000902: cell morphogenesis, GO:0000902: cell morphogenesis, GO:0001501: skeletal system development, GO:0001502: cartilage condensation, GO:0001540: beta-amyloid binding, GO:0001540: beta-amyloid binding, GO:0001558: regulation of cell growth, GO:0001568: blood vessel development, GO:0001568: blood vessel development, GO:0001654: eye development, GO:0001654: eye development, GO:0001666: respo…	04010: MAPK signaling pathway, 04060: Cytokine-cytokine receptor interaction, 04110: Cell cycle, 04144: Endocytosis, 04350: TGF-beta signaling pathway, 04380: Osteoclast differentiation, 05140: Leishmaniasis, 05142: Chagas disease (American trypanosomiasis), 05144: Malaria, 05145: Toxoplasmosis, 05146: Amoebiasis, 05200: Pathways in cancer, 05210: Colorectal cancer, 05211: Renal cell carcinoma, 0…
64322	1369941_at	Dap	death-associated protein	3	0.7436	4.0755	0	0	0.0884903	3.70245e-05	0	1.9505	0.3771	0	0	Rn.1531	GO:0006914: autophagy, GO:0006915: apoptotic process, GO:0006919: activation of cysteine-type endopeptidase activity involved in apoptotic process, GO:0006919: activation of cysteine-type endopeptidase activity involved in apoptotic process, GO:0008624: induction of apoptosis by extracellular signals, GO:0008624: induction of apoptosis by extracellular signals, GO:0010507: negative regulation of …
362437	1373630_at	Iffo1	intermediate filament family orphan 1	3	0.743	4.0861	0	0	0.0788071	0.00808426	0.022	0.5458	0.7612	0	0	Rn.38932
245981	X78167_at	Rpl15	ribosomal protein L15	5	0.7208	4.7662	0	0	0.0556797	0.205135	0.235	4.0711	0.3965	0.0021	1.7	Rn.116170, Rn.27505	GO:0003735: structural constituent of ribosome, GO:0006412: translation, GO:0022625: cytosolic large ribosomal subunit, GO:0022625: cytosolic large ribosomal subunit	03010: Ribosome
303564	rc_H31535_at	Tmem101	transmembrane protein 101	5	0.7038	4.7239	0	0	0.067123	0.000219948	0.001	2.2979	0.6811	0	0	Rn.94772	GO:0003674: molecular_function, GO:0004871: signal transducer activity, GO:0005575: cellular_component, GO:0007165: signal transduction, GO:0008150: biological_process, GO:0043123: positive regulation of I-kappaB kinase/NF-kappaB cascade
50561	L25633_g_at	Resp18	regulated endocrine-specific protein 18	5	0.6798	4.5685	0	0	0.0568047	0.158785	0.192	2.43	0.6572	0	0	Rn.66430	GO:0003674: molecular_function, GO:0005576: extracellular region, GO:0005783: endoplasmic reticulum, GO:0005783: endoplasmic reticulum, GO:0005794: Golgi apparatus, GO:0008150: biological_process, GO:0030141: secretory granule, GO:0043204: perikaryon, GO:0048237: rough endoplasmic reticulum lumen
25484	rc_AI175935_at	Myo1e	myosin IE	5	0.6781	4.5529	0	0	0.0978827	0.000102238	0.001	3.2747	0.513	0	0	Rn.8737	GO:0001570: vasculogenesis, GO:0001570: vasculogenesis, GO:0001701: in utero embryonic development, GO:0001701: in utero embryonic development, GO:0001822: kidney development, GO:0003094: glomerular filtration, GO:0003094: glomerular filtration, GO:0003094: glomerular filtration, GO:0003774: motor activity, GO:0005516: calmodulin binding, GO:0005516: calmodulin binding, GO:0005516: calmodulin bin…
499171	rc_AA875534_at	Klf13	Kruppel-like factor 13	5	0.6167	4.1757	0	0	0.127371	0.00139816	0.006	1.3172	0.8585	0	0	Rn.22229	GO:0003677: DNA binding, GO:0003677: DNA binding, GO:0005622: intracellular, GO:0006357: regulation of transcription from RNA polymerase II promoter, GO:0008270: zinc ion binding, GO:0008285: negative regulation of cell proliferation, GO:0008285: negative regulation of cell proliferation, GO:0045647: negative regulation of erythrocyte differentiation, GO:0045647: negative regulation of erythrocyt…
83809	AB002086_at	Nsfl1c	NSFL1 (p97) cofactor (p47)	5	0.6	4.0738	0	0	0.0555229	0.173941	0.206	1.2815	0.8645	0	0	Rn.2771	GO:0005515: protein binding, GO:0005543: phospholipid binding, GO:0005634: nucleus, GO:0005694: chromosome, GO:0005795: Golgi stack, GO:0005829: cytosol, GO:0007030: Golgi organization, GO:0043130: ubiquitin binding, GO:0051117: ATPase binding, GO:0061025: membrane fusion	04141: Protein processing in endoplasmic reticulum
29263	S48190_at	Acvr2a	activin A receptor, type IIA	5	-0.6035	-4.0948	0	0	-0.0709944	2.96888e-05	0	0.6704	0.9549	0	0	Rn.161783	GO:0001702: gastrulation with mouth forming second, GO:0001934: positive regulation of protein phosphorylation, GO:0001934: positive regulation of protein phosphorylation, GO:0004674: protein serine/threonine kinase activity, GO:0004675: transmembrane receptor protein serine/threonine kinase activity, GO:0004702: receptor signaling protein serine/threonine kinase activity, GO:0005024: transformin…	04060: Cytokine-cytokine receptor interaction, 04350: TGF-beta signaling pathway
25605	AF041246_at	Hcrtr2	hypocretin (orexin) receptor 2	5	-0.6112	-4.1256	0	0	-0.107027	0.000140692	0.001	3.101	0.5411	0	0	Rn.9893	GO:0004930: G-protein coupled receptor activity, GO:0005886: plasma membrane, GO:0007186: G-protein coupled receptor signaling pathway, GO:0007200: phospholipase C-activating G-protein coupled receptor signaling pathway, GO:0007200: phospholipase C-activating G-protein coupled receptor signaling pathway, GO:0007218: neuropeptide signaling pathway, GO:0007631: feeding behavior, GO:0016021: integra…	04080: Neuroactive ligand-receptor interaction
60660	rc_AI103238_at	Ppp2r2b	protein phosphatase 2, regulatory subunit B, beta	5	-0.6125	-4.1396	0	0	-0.0650366	0.119478	0.154	3.4203	0.4901	0	0	Rn.44437	GO:0000159: protein phosphatase type 2A complex, GO:0000159: protein phosphatase type 2A complex, GO:0000266: mitochondrial fission, GO:0005515: protein binding, GO:0005737: cytoplasm, GO:0005739: mitochondrion, GO:0005741: mitochondrial outer membrane, GO:0005741: mitochondrial outer membrane, GO:0005829: cytosol, GO:0005856: cytoskeleton, GO:0006626: protein targeting to mitochondrion, GO:00071…	03015: mRNA surveillance pathway, 04530: Tight junction, 05142: Chagas disease (American trypanosomiasis), 05160: Hepatitis C
25426	U09540_g_at	Cyp1b1	cytochrome P450, family 1, subfamily b, polypeptide 1	5	-0.6147	-4.1626	0	0	-0.394164	0.000164025	0.001	1.6944	0.7917	0	0	Rn.10125	GO:0001525: angiogenesis, GO:0001525: angiogenesis, GO:0005789: endoplasmic reticulum membrane, GO:0006725: cellular aromatic compound metabolic process, GO:0006725: cellular aromatic compound metabolic process, GO:0008210: estrogen metabolic process, GO:0009055: electron carrier activity, GO:0009404: toxin metabolic process, GO:0009404: toxin metabolic process, GO:0009636: response to toxin, GO:…	00140: Steroid hormone biosynthesis, 00380: Tryptophan metabolism, 00980: Metabolism of xenobiotics by cytochrome P450
60628	rc_AA945737_at	Cxcr4	chemokine (C-X-C motif) receptor 4	5	-0.6361	-4.1157	0	0	-0.0913767	5.55001e-05	0	4.3005	0.3669	0.0085	7	Rn.44431	GO:0001569: patterning of blood vessels, GO:0001666: response to hypoxia, GO:0001667: ameboidal cell migration, GO:0001764: neuron migration, GO:0001764: neuron migration, GO:0001764: neuron migration, GO:0002064: epithelial cell development, GO:0003779: actin binding, GO:0005768: endosome, GO:0005886: plasma membrane, GO:0007186: G-protein coupled receptor signaling pathway, GO:0007281: germ cel…	04060: Cytokine-cytokine receptor interaction, 04062: Chemokine signaling pathway, 04144: Endocytosis, 04360: Axon guidance, 04670: Leukocyte transendothelial migration, 04672: Intestinal immune network for IgA production
25437	X98377_g_at	Emd	emerin	5	-0.642	-4.3322	0	0	-0.0618367	0.00407884	0.013	3.5492	0.4704	0	0	Rn.10968	GO:0003674: molecular_function, GO:0003779: actin binding, GO:0003779: actin binding, GO:0005635: nuclear envelope, GO:0005635: nuclear envelope, GO:0005637: nuclear inner membrane, GO:0005640: nuclear outer membrane, GO:0005640: nuclear outer membrane, GO:0005783: endoplasmic reticulum, GO:0005783: endoplasmic reticulum, GO:0005819: spindle, GO:0005874: microtubule, GO:0016021: integral to membr…	05410: Hypertrophic cardiomyopathy (HCM), 05412: Arrhythmogenic right ventricular cardiomyopathy (ARVC), 05414: Dilated cardiomyopathy
50559	AB010428_s_at	Acot1	acyl-CoA thioesterase 1	5	-0.6524	-4.3923	0	0	-0.0784033	0.000524715	0.003	3.4938	0.4788	0	0	Rn.11326	GO:0001676: long-chain fatty acid metabolic process, GO:0004091: carboxylesterase activity, GO:0005739: mitochondrion, GO:0005829: cytosol, GO:0006629: lipid metabolic process, GO:0006629: lipid metabolic process, GO:0006637: acyl-CoA metabolic process, GO:0016290: palmitoyl-CoA hydrolase activity, GO:0047617: acyl-CoA hydrolase activity, GO:0047617: acyl-CoA hydrolase activity	01040: Biosynthesis of unsaturated fatty acids
245922	AF000899_g_at	Nupl1	nucleoporin like 1	5	-0.6547	-4.4062	0	0	-0.124798	0.000568823	0.003	3.8973	0.4201	0	0	Rn.11099	GO:0005487: nucleocytoplasmic transporter activity, GO:0005515: protein binding, GO:0005643: nuclear pore, GO:0005643: nuclear pore, GO:0005643: nuclear pore, GO:0006913: nucleocytoplasmic transport, GO:0006913: nucleocytoplasmic transport, GO:0015031: protein transport, GO:0031965: nuclear membrane, GO:0051028: mRNA transport	03013: RNA transport
25455	U38379_at	Ggh	gamma-glutamyl hydrolase (conjugase, folylpolygammaglutamyl hydrolase)	5	-0.6573	-4.4235	0	0	-0.0782035	0.037093	0.068	2.8594	0.5816	0	0	Rn.10260	GO:0005615: extracellular space, GO:0005615: extracellular space, GO:0005764: lysosome, GO:0005829: cytosol, GO:0006541: glutamine metabolic process, GO:0010043: response to zinc ion, GO:0032868: response to insulin stimulus, GO:0034722: gamma-glutamyl-peptidase activity, GO:0034722: gamma-glutamyl-peptidase activity, GO:0042470: melanosome, GO:0042493: response to drug, GO:0045471: response to e…	00790: Folate biosynthesis
81808	U10995_at	Nr2f1	nuclear receptor subfamily 2, group F, member 1	5	-0.6972	-4.2656	0	0	-0.0726284	0.0227773	0.048	4.7095	0.3184	0.0203	15.1	Rn.89710	GO:0000122: negative regulation of transcription from RNA polymerase II promoter, GO:0001764: neuron migration, GO:0003700: sequence-specific DNA binding transcription factor activity, GO:0005634: nucleus, GO:0007399: nervous system development, GO:0010977: negative regulation of neuron projection development, GO:0030900: forebrain development, GO:0043565: sequence-specific DNA binding, GO:004432…
116651	U31668_at	E2f5	E2F transcription factor 5	5	-0.7006	-4.7149	0	0	-0.1199	1.58802e-05	0	1.1001	0.8943	0	0	Rn.52317	GO:0003700: sequence-specific DNA binding transcription factor activity, GO:0003700: sequence-specific DNA binding transcription factor activity, GO:0005515: protein binding, GO:0005634: nucleus, GO:0005634: nucleus, GO:0005667: transcription factor complex, GO:0005737: cytoplasm, GO:0006351: transcription, DNA-dependent, GO:0006355: regulation of transcription, DNA-dependent, GO:0006355: regulat…	04110: Cell cycle, 04350: TGF-beta signaling pathway
500351	rc_AA946439_at	RGD1562378	histone H4 variant H4-v.1	5	-0.7286	-4.8759	0	0	-0.0889425	0.000125112	0.001	3.1795	0.5283	0	0	Rn.10465		05322: Systemic lupus erythematosus
64626	1374035_at	Rem2	RAS (RAD and GEM) like GTP binding 2	3	-0.7469	-4.0929	0	0	-0.0949988	0.00847392	0.023	1.871	0.3924	0	0	Rn.48804	GO:0003924: GTPase activity, GO:0005525: GTP binding, GO:0005886: plasma membrane, GO:0006184: GTP catabolic process, GO:0007264: small GTPase mediated signal transduction, GO:0016020: membrane
301634	1376072_at	Fam174a	family with sequence similarity 174, member A	3	-0.7497	-4.1254	0	0	-0.0935014	0.00265843	0.009	0.0554	0.9727	0	0	Rn.22362	GO:0016021: integral to membrane
83506	1375025_at	Camkk2	calcium/calmodulin-dependent protein kinase kinase 2, beta	3	-0.7612	-4.1705	0	0	-0.0849715	0.000324894	0.002	1.7968	0.4072	0	0	Rn.229208	GO:0004672: protein kinase activity, GO:0004674: protein serine/threonine kinase activity, GO:0004683: calmodulin-dependent protein kinase activity, GO:0004683: calmodulin-dependent protein kinase activity, GO:0005509: calcium ion binding, GO:0005509: calcium ion binding, GO:0005516: calmodulin binding, GO:0005524: ATP binding, GO:0005737: cytoplasm, GO:0005737: cytoplasm, GO:0006468: protein pho…	04920: Adipocytokine signaling pathway
286978	rc_AA997865_at	Tmsbl1	thymosin beta-like protein 1	5	-0.7616	-5.0863	0	0	-0.119652	1.17145e-07	0	3.0862	0.5435	0	0	Rn.10627
140593	1387408_at	Siah2	seven in absentia 2	3	-0.7637	-4.1958	0	0	-0.0788817	0.000277054	0.001	0.1788	0.9145	0	0	Rn.29192	GO:0004842: ubiquitin-protein ligase activity, GO:0004842: ubiquitin-protein ligase activity, GO:0005515: protein binding, GO:0005634: nucleus, GO:0005769: early endosome, GO:0005829: cytosol, GO:0005829: cytosol, GO:0005829: cytosol, GO:0006511: ubiquitin-dependent protein catabolic process, GO:0006915: apoptotic process, GO:0007049: cell cycle, GO:0007275: multicellular organismal development, …
59073	X76985_at	Lxn	latexin	5	-0.7692	-5.129	0	0	-0.0866368	0.0063837	0.019	3.611	0.4612	0	0	Rn.11404	GO:0005737: cytoplasm, GO:0008191: metalloendopeptidase inhibitor activity, GO:0008191: metalloendopeptidase inhibitor activity, GO:0050965: detection of temperature stimulus involved in sensory perception of pain, GO:0050965: detection of temperature stimulus involved in sensory perception of pain
24330	AF023087_s_at	Egr1	early growth response 1	5	-0.7696	-5.1494	0	0	-0.0820938	0.0745999	0.11	1.2668	0.867	0	0	Rn.9096	GO:0000122: negative regulation of transcription from RNA polymerase II promoter, GO:0000122: negative regulation of transcription from RNA polymerase II promoter, GO:0000976: transcription regulatory region sequence-specific DNA binding, GO:0000977: RNA polymerase II regulatory region sequence-specific DNA binding, GO:0000979: RNA polymerase II core promoter sequence-specific DNA binding, GO:000…	05020: Prion diseases
84494	AB008889_at	Trpc4	transient receptor potential cation channel, subfamily C, member 4	5	-0.7717	-5.1378	0	0	-0.122547	2.08007e-05	0	3.6795	0.4511	0	0	Rn.10853	GO:0004872: receptor activity, GO:0005262: calcium channel activity, GO:0005262: calcium channel activity, GO:0005737: cytoplasm, GO:0005886: plasma membrane, GO:0005887: integral to plasma membrane, GO:0005901: caveola, GO:0005901: caveola, GO:0005911: cell-cell junction, GO:0006816: calcium ion transport, GO:0008013: beta-catenin binding, GO:0009986: cell surface, GO:0014051: gamma-aminobutyric…
59300	1368366_at	Cml1	camello-like 1	3	-0.7719	-4.2312	0	0	-0.051266	0.000228198	0.001	1.1889	0.5519	0	0	Rn.205093	GO:0001702: gastrulation with mouth forming second, GO:0005743: mitochondrial inner membrane, GO:0008080: N-acetyltransferase activity, GO:0016021: integral to membrane
24379	X57573_at	Gad1	glutamate decarboxylase 1	5	-0.7851	-5.2361	0	0	-0.115965	0.00217047	0.008	3.6307	0.4583	0	0	Rn.91245	GO:0001701: in utero embryonic development, GO:0001764: neuron migration, GO:0004351: glutamate decarboxylase activity, GO:0004351: glutamate decarboxylase activity, GO:0004351: glutamate decarboxylase activity, GO:0005622: intracellular, GO:0005622: intracellular, GO:0005622: intracellular, GO:0005737: cytoplasm, GO:0005739: mitochondrion, GO:0005938: cell cortex, GO:0006915: apoptotic process, …	00250: Alanine, aspartate and glutamate metabolism, 00410: beta-Alanine metabolism, 00430: Taurine and hypotaurine metabolism, 00650: Butanoate metabolism, 01100: Metabolic pathways, 04940: Type I diabetes mellitus
303165	1398377_at	Zfp672	zinc finger protein 672	3	-0.7876	-4.0589	0	0	-0.0732994	0.000224775	0.001	2.2302	0.3279	0.0119	10.3	Rn.143913	GO:0003677: DNA binding, GO:0005634: nucleus, GO:0006351: transcription, DNA-dependent, GO:0006355: regulation of transcription, DNA-dependent, GO:0008270: zinc ion binding
83588	Y17607_s_at	Kcns3	potassium voltage-gated channel, delayed-rectifier, subfamily S, member 3	5	-0.7919	-4.2486	0	0	-0.121182	1.95995e-06	0	5.9433	0.2034	0.0565	32.7	Rn.10878	GO:0005249: voltage-gated potassium channel activity, GO:0005737: cytoplasm, GO:0005794: Golgi apparatus, GO:0005794: Golgi apparatus, GO:0005886: plasma membrane, GO:0008076: voltage-gated potassium channel complex, GO:0043231: intracellular membrane-bounded organelle, GO:0051260: protein homooligomerization
314322	1375043_at	Fos	FBJ osteosarcoma oncogene	3	-0.7974	-4.3607	0	0	-0.360071	1.88197e-06	0	0.8794	0.6442	0	0	Rn.103750	GO:0001661: conditioned taste aversion, GO:0003677: DNA binding, GO:0003677: DNA binding, GO:0003690: double-stranded DNA binding, GO:0003700: sequence-specific DNA binding transcription factor activity, GO:0003700: sequence-specific DNA binding transcription factor activity, GO:0003700: sequence-specific DNA binding transcription factor activity, GO:0005515: protein binding, GO:0005634: nucleus,…	04010: MAPK signaling pathway, 04380: Osteoclast differentiation, 04620: Toll-like receptor signaling pathway, 04660: T cell receptor signaling pathway, 04662: B cell receptor signaling pathway, 05140: Leishmaniasis, 05142: Chagas disease (American trypanosomiasis), 05200: Pathways in cancer, 05210: Colorectal cancer, 05323: Rheumatoid arthritis
302500	1388660_at	Mcts1	malignant T cell amplified sequence 1	3	-0.804	-4.3952	0	0	-0.0778158	0.0400678	0.072	0.7447	0.6891	0	0	Rn.36129	GO:0003723: RNA binding, GO:0005737: cytoplasm, GO:0006351: transcription, DNA-dependent, GO:0006355: regulation of transcription, DNA-dependent, GO:0006974: response to DNA damage stimulus, GO:0007049: cell cycle, GO:0040008: regulation of growth
252961	1371122_at	Tank	TRAF family member-associated NFKB activator	3	-0.8345	-4.1078	0	0	-0.127579	4.57587e-06	0	2.3942	0.3021	0.0208	16.5	Rn.89906	GO:0005622: intracellular, GO:0007249: I-kappaB kinase/NF-kappaB cascade, GO:0031625: ubiquitin protein ligase binding	04622: RIG-I-like receptor signaling pathway
494344	1372389_at	Ier2	immediate early response 2	3	-0.8372	-4.5618	0	0	-0.13202	6.2824e-07	0	0.83	0.6603	0	0	Rn.4298	GO:0005737: cytoplasm, GO:0005737: cytoplasm
296315	1371478_at	RGD1307752	similar to RIKEN cDNA 1110008F13	3	-0.8529	-4.6283	0	0	-0.0584577	0.0370584	0.068	1.7725	0.4122	0	0	Rn.11832	GO:0005739: mitochondrion, GO:0005739: mitochondrion
29625	AF003904mRNA_at	Crhbp	corticotropin releasing hormone binding protein	5	-0.855	-5.6594	0	0	-0.131226	9.40079e-08	0	3.7106	0.4466	0	0	Rn.34568	GO:0001963: synaptic transmission, dopaminergic, GO:0001963: synaptic transmission, dopaminergic, GO:0001963: synaptic transmission, dopaminergic, GO:0001963: synaptic transmission, dopaminergic, GO:0002125: maternal aggressive behavior, GO:0002125: maternal aggressive behavior, GO:0002125: maternal aggressive behavior, GO:0005615: extracellular space, GO:0005615: extracellular space, GO:0005615:…
114591	D89340_at	Dpp3	dipeptidylpeptidase 3	5	-0.856	-4.2802	0	0	-0.072968	0.00205845	0.008	6.6705	0.1544	0.079	40	Rn.10902, Rn.145904	GO:0004177: aminopeptidase activity, GO:0005634: nucleus, GO:0005737: cytoplasm, GO:0005737: cytoplasm, GO:0005886: plasma membrane, GO:0006508: proteolysis, GO:0006508: proteolysis, GO:0008237: metallopeptidase activity, GO:0008239: dipeptidyl-peptidase activity, GO:0008270: zinc ion binding
289276	1399050_at	Adss	adenylosuccinate synthase	3	-0.8626	-4.6832	0	0	-0.0975399	0.00556749	0.017	1.0655	0.587	0	0	Rn.9047	GO:0000287: magnesium ion binding, GO:0004019: adenylosuccinate synthase activity, GO:0004019: adenylosuccinate synthase activity, GO:0005525: GTP binding, GO:0005737: cytoplasm, GO:0005737: cytoplasm, GO:0005886: plasma membrane, GO:0005886: plasma membrane, GO:0006164: purine nucleotide biosynthetic process, GO:0006167: AMP biosynthetic process, GO:0006167: AMP biosynthetic process, GO:0006184:…	00230: Purine metabolism, 00250: Alanine, aspartate and glutamate metabolism, 01100: Metabolic pathways
246326	1370828_at	Zdhhc2	zinc finger, DHHC-type containing 2	3	-0.863	-4.6974	0	0	-0.12738	2.33125e-05	0	0.1126	0.9452	0	0	Rn.17310	GO:0008270: zinc ion binding, GO:0016021: integral to membrane, GO:0016409: palmitoyltransferase activity, GO:0016409: palmitoyltransferase activity, GO:0018345: protein palmitoylation, GO:0018345: protein palmitoylation
24718	rc_AA893471_s_at	Reln	reelin	5	-0.8702	-5.4942	0	0	-0.0575742	0.00414175	0.013	4.3097	0.3657	0.0092	7.2	Rn.98353	GO:0000904: cell morphogenesis involved in differentiation, GO:0000904: cell morphogenesis involved in differentiation, GO:0001764: neuron migration, GO:0001764: neuron migration, GO:0001764: neuron migration, GO:0003674: molecular_function, GO:0004712: protein serine/threonine/tyrosine kinase activity, GO:0005578: proteinaceous extracellular matrix, GO:0005615: extracellular space, GO:0005615: e…	04510: Focal adhesion, 04512: ECM-receptor interaction
315131	1372870_at	Kdelr3	KDEL (Lys-Asp-Glu-Leu) endoplasmic reticulum protein retention receptor 3	3	-0.8775	-4.3362	0	0	-0.115953	2.7451e-05	0	2.3814	0.304	0.0199	16	Rn.144441	GO:0004872: receptor activity, GO:0005783: endoplasmic reticulum, GO:0006621: protein retention in ER lumen, GO:0015031: protein transport, GO:0016021: integral to membrane, GO:0046923: ER retention sequence binding
117257	D38450_at	Gpr176	G protein-coupled receptor 176	5	-0.8928	-4.4747	0	0	-0.103381	5.61028e-06	0	6.5178	0.1637	0.0756	38.6	Rn.44656	GO:0004930: G-protein coupled receptor activity, GO:0005886: plasma membrane, GO:0016021: integral to membrane
29714	1370182_at	Ptprn2	protein tyrosine phosphatase, receptor type, N polypeptide 2	3	-0.9115	-4.919	0	0	-0.0842465	1.66094e-05	0	1.442	0.4863	0	0	Rn.11044	GO:0004725: protein tyrosine phosphatase activity, GO:0004872: receptor activity, GO:0005515: protein binding, GO:0005737: cytoplasm, GO:0016021: integral to membrane, GO:0030141: secretory granule, GO:0030141: secretory granule, GO:0030658: transport vesicle membrane, GO:0034260: negative regulation of GTPase activity, GO:0043195: terminal button	04940: Type I diabetes mellitus
301440	1374530_at	Fzd7	frizzled family receptor 7	3	-0.9128	-4.924	0	0	-0.104202	2.47436e-06	0	1.5217	0.4673	0	0		GO:0003674: molecular_function, GO:0004674: protein serine/threonine kinase activity, GO:0005524: ATP binding, GO:0005575: cellular_component, GO:0005886: plasma membrane, GO:0006355: regulation of transcription, DNA-dependent, GO:0008150: biological_process, GO:0010812: negative regulation of cell-substrate adhesion, GO:0014834: satellite cell maintenance involved in skeletal muscle regeneration…
25033	1369770_at	Sstr1	somatostatin receptor 1	3	-0.9176	-4.9495	0	0	-0.193064	1.69928e-08	0	1.933	0.3804	0	0	Rn.42915	GO:0004994: somatostatin receptor activity, GO:0004994: somatostatin receptor activity, GO:0005737: cytoplasm, GO:0005886: plasma membrane, GO:0005886: plasma membrane, GO:0007186: G-protein coupled receptor signaling pathway, GO:0007215: glutamate receptor signaling pathway, GO:0007218: neuropeptide signaling pathway, GO:0007283: spermatogenesis, GO:0016020: membrane, GO:0016021: integral to mem…	04080: Neuroactive ligand-receptor interaction
79242	1376191_at	Hpgd	hydroxyprostaglandin dehydrogenase 15 (NAD)	3	-0.9311	-5.0207	0	0	-0.0811327	1.84948e-06	0	1.074	0.5845	0	0	Rn.6386	GO:0003824: catalytic activity, GO:0003824: catalytic activity, GO:0004957: prostaglandin E receptor activity, GO:0004957: prostaglandin E receptor activity, GO:0005634: nucleus, GO:0005634: nucleus, GO:0005737: cytoplasm, GO:0005737: cytoplasm, GO:0006693: prostaglandin metabolic process, GO:0006693: prostaglandin metabolic process, GO:0007179: transforming growth factor beta receptor signaling …
684996	1379242_at	LOC684996	similar to chromosome 7 open reading frame 11	3	-0.9378	-4.345	0	0	-0.118835	8.49611e-07	0	2.6283	0.2687	0.0339	23.9	Rn.30	GO:0005634: nucleus, GO:0005737: cytoplasm, GO:0005813: centrosome, GO:0030496: midbody
81648	M54987_at	Crh	corticotropin releasing hormone	5	-0.9435	-4.2317	0	0	-0.106983	5.4013e-08	0	7.999	0.0916	0.1212	50	Rn.10349	GO:0001934: positive regulation of protein phosphorylation, GO:0001963: synaptic transmission, dopaminergic, GO:0001963: synaptic transmission, dopaminergic, GO:0005102: receptor binding, GO:0005515: protein binding, GO:0005615: extracellular space, GO:0005615: extracellular space, GO:0005615: extracellular space, GO:0005615: extracellular space, GO:0005737: cytoplasm, GO:0006704: glucocorticoid …	04730: Long-term depression
313837	rc_AA859661_at	Qpct	Glutaminyl-peptide cyclotransferase precursor (QC)	5	-0.9517	-6.236	0	0	-0.116453	1.48182e-10	0	2.884	0.5774	0	0	Rn.7474	GO:0006508: proteolysis, GO:0008233: peptidase activity, GO:0016740: transferase activity
298317	rc_AA956114_at	Ube2a	ubiquitin-conjugating enzyme E2A	5	-0.9633	-4.2399	0	0	-0.120461	1.58251e-05	0	8.3279	0.0803	0.1317	52	Rn.8585	GO:0000785: chromatin, GO:0000790: nuclear chromatin, GO:0000790: nuclear chromatin, GO:0001701: in utero embryonic development, GO:0001701: in utero embryonic development, GO:0001741: XY body, GO:0001741: XY body, GO:0003674: molecular_function, GO:0004842: ubiquitin-protein ligase activity, GO:0004842: ubiquitin-protein ligase activity, GO:0005524: ATP binding, GO:0005575: cellular_component, G…	04120: Ubiquitin mediated proteolysis
83684	1368540_at	Tpbg	trophoblast glycoprotein	3	-0.9634	-4.3557	0	0	-0.1071	8.30551e-07	0	2.7337	0.2549	0.0399	26.8	Rn.43122	GO:0005737: cytoplasm, GO:0005783: endoplasmic reticulum, GO:0005783: endoplasmic reticulum, GO:0016021: integral to membrane
114090	U78102_at	Egr2	early growth response 2	5	-0.9924	-6.4582	0	0	-0.227084	2.39088e-10	0	3.6118	0.4611	0	0	Rn.89235	GO:0001102: RNA polymerase II activating transcription factor binding, GO:0001102: RNA polymerase II activating transcription factor binding, GO:0003677: DNA binding, GO:0003677: DNA binding, GO:0003682: chromatin binding, GO:0003682: chromatin binding, GO:0003700: sequence-specific DNA binding transcription factor activity, GO:0003700: sequence-specific DNA binding transcription factor activity,…
170840	1390412_at	Slc40a1	solute carrier family 39 (iron-regulated transporter), member 1	3	-1.0004	-5.3566	0	0	-0.111347	7.60377e-06	0	0.5771	0.7493	0	0	Rn.15324	GO:0002260: lymphocyte homeostasis, GO:0002260: lymphocyte homeostasis, GO:0003158: endothelium development, GO:0003158: endothelium development, GO:0005381: iron ion transmembrane transporter activity, GO:0005381: iron ion transmembrane transporter activity, GO:0005381: iron ion transmembrane transporter activity, GO:0005771: multivesicular body, GO:0005886: plasma membrane, GO:0005886: plasma m…
64387	1370161_at	Ccdc80	coiled-coil domain containing 80	3	-1.0138	-4.0593	0	0	-0.124664	1.19548e-07	0	3.4722	0.1762	0.0794	42.4	Rn.2193	GO:0001968: fibronectin binding, GO:0001968: fibronectin binding, GO:0005539: glycosaminoglycan binding, GO:0005604: basement membrane, GO:0005604: basement membrane, GO:0005614: interstitial matrix, GO:0005614: interstitial matrix, GO:0008201: heparin binding, GO:0008201: heparin binding, GO:0010811: positive regulation of cell-substrate adhesion, GO:0010811: positive regulation of cell-substrat…
362971	1388968_at	Mpped1	metallophosphoesterase domain containing 1	3	-1.044	-4.4534	0	0	-0.0465061	0.458474	0.479	2.9929	0.2239	0.0552	33.2	Rn.19156	GO:0016787: hydrolase activity
116640	1373401_at	Tnc	tenascin C	3	-1.0518	-5.595	0	0	-0.12444	1.23029e-09	0	1.318	0.5174	0	0	Rn.12723	GO:0003674: molecular_function, GO:0005576: extracellular region, GO:0005578: proteinaceous extracellular matrix, GO:0005604: basement membrane, GO:0005614: interstitial matrix, GO:0005615: extracellular space, GO:0007162: negative regulation of cell adhesion, GO:0007528: neuromuscular junction development, GO:0008284: positive regulation of cell proliferation, GO:0009611: response to wounding, G…	04510: Focal adhesion, 04512: ECM-receptor interaction
498194	1388804_at	Mn1	meningioma 1	3	-1.0564	-4.6875	0	0	-0.119629	2.44012e-06	0	2.787	0.2482	0.0435	28.2	Rn.16035	GO:0001957: intramembranous ossification, GO:0001957: intramembranous ossification, GO:0003674: molecular_function, GO:0005575: cellular_component, GO:0008150: biological_process
29480	1368505_at	Rgs4	regulator of G-protein signaling 4	3	-1.0773	-4.6931	0	0	-0.259669	5.54146e-11	0	2.9045	0.234	0.0494	31.1	Rn.11065	GO:0005096: GTPase activator activity, GO:0005829: cytosol, GO:0005886: plasma membrane, GO:0005886: plasma membrane, GO:0038032: termination of G-protein coupled receptor signaling pathway, GO:0043547: positive regulation of GTPase activity
64045	1386908_at	Glrx	glutaredoxin (thioltransferase)	3	-1.0805	-5.7386	0	0	-0.123184	8.55425e-06	0	0.0225	0.9888	0	0	Rn.1484	GO:0005634: nucleus, GO:0005737: cytoplasm, GO:0005737: cytoplasm, GO:0005739: mitochondrion, GO:0009055: electron carrier activity, GO:0015035: protein disulfide oxidoreductase activity, GO:0022900: electron transport chain, GO:0045454: cell redox homeostasis, GO:0047485: protein N-terminus binding
29423	L21192_at	Gap43	growth associated protein 43	5	-1.1146	-4.2122	0	0	-0.156302	6.70291e-06	0	10.8682	0.0281	0.2169	63.2	Rn.10928	GO:0005516: calmodulin binding, GO:0005886: plasma membrane, GO:0007399: nervous system development, GO:0007411: axon guidance, GO:0010001: glial cell differentiation, GO:0010001: glial cell differentiation, GO:0016198: axon choice point recognition, GO:0016198: axon choice point recognition, GO:0030054: cell junction, GO:0030424: axon, GO:0030424: axon, GO:0030426: growth cone, GO:0031527: filop…
360734	1389308_at	Dnajb11	DnaJ (Hsp40) homolog, subfamily B, member 11	3	-1.1415	-6.0027	0	0	-0.0955497	1.32083e-05	0	1.2492	0.5355	0	0	Rn.14603	GO:0005634: nucleus, GO:0005634: nucleus, GO:0005737: cytoplasm, GO:0005783: endoplasmic reticulum, GO:0005788: endoplasmic reticulum lumen, GO:0006457: protein folding, GO:0016556: mRNA modification, GO:0016556: mRNA modification, GO:0031072: heat shock protein binding, GO:0051082: unfolded protein binding, GO:0051082: unfolded protein binding	04141: Protein processing in endoplasmic reticulum
29317	U44948_at	Csrp2	cysteine and glycine-rich protein 2	5	-1.2259	-4.263	0	0	-0.217617	8.42564e-14	0	12.4558	0.0143	0.2751	67.9	Rn.94754	GO:0005634: nucleus, GO:0007275: multicellular organismal development, GO:0008270: zinc ion binding, GO:0045445: myoblast differentiation
363469	1375889_at	Sms	spermine synthase	3	-1.2314	-4.5833	0	0	-0.141195	2.8893e-06	0	3.7633	0.1523	0.1016	46.9	Rn.103619	GO:0006597: spermine biosynthetic process, GO:0016768: spermine synthase activity
29546	AB003726_at	Homer1	homer homolog 1 (Drosophila)	5	-1.2329	-4.81	0	0	-0.400789	4.22338e-13	0	9.7708	0.0445	0.1883	59.1	Rn.37500	GO:0003009: skeletal muscle contraction, GO:0005102: receptor binding, GO:0005515: protein binding, GO:0005737: cytoplasm, GO:0005737: cytoplasm, GO:0005886: plasma membrane, GO:0005886: plasma membrane, GO:0006950: response to stress, GO:0007216: G-protein coupled glutamate receptor signaling pathway, GO:0007623: circadian rhythm, GO:0014069: postsynaptic density, GO:0014069: postsynaptic densit…
84511	1370205_at	Slco1c1	solute carrier organic anion transporter family, member 1c1	3	-1.3246	-4.4128	0	0	-0.254043	5.0395e-07	0	4.5529	0.1026	0.1513	56.1	Rn.45744	GO:0005215: transporter activity, GO:0005886: plasma membrane, GO:0006811: ion transport, GO:0015125: bile acid transmembrane transporter activity, GO:0015721: bile acid and bile salt transport, GO:0016020: membrane, GO:0016021: integral to membrane
363457	rc_AA891834_at	Col4a5	collagen, type IV, alpha 5	5	-1.3719	-7.5236	0	0	-0.256486	7.0227e-19	0	4.9777	0.2896	0.0328	19.6		GO:0003674: molecular_function, GO:0005201: extracellular matrix structural constituent, GO:0005575: cellular_component, GO:0005587: collagen type IV, GO:0005587: collagen type IV, GO:0005604: basement membrane, GO:0005605: basal lamina, GO:0005605: basal lamina, GO:0007528: neuromuscular junction development, GO:0007528: neuromuscular junction development, GO:0008150: biological_process, GO:0031…	04510: Focal adhesion, 04512: ECM-receptor interaction, 04974: Protein digestion and absorption, 05146: Amoebiasis, 05200: Pathways in cancer, 05222: Small cell lung cancer
25494	1371518_at	Nid1	nidogen 1	3	-1.4209	-4.2754	0	0	-0.336871	1.1128e-13	0	5.276	0.0715	0.203	62.1	Rn.105658	GO:0005509: calcium ion binding, GO:0005518: collagen binding, GO:0005518: collagen binding, GO:0005578: proteinaceous extracellular matrix, GO:0005604: basement membrane, GO:0005605: basal lamina, GO:0005605: basal lamina, GO:0007160: cell-matrix adhesion, GO:0007160: cell-matrix adhesion, GO:0010811: positive regulation of cell-substrate adhesion, GO:0010811: positive regulation of cell-substra…
288041	1374571_at	Pigx	phosphatidylinositol glycan anchor biosynthesis, class X	3	-1.4813	-5.5993	0	0	-0.132426	2.58369e-08	0	3.3496	0.1873	0.0849	40.3	Rn.34037	GO:0005789: endoplasmic reticulum membrane, GO:0006506: GPI anchor biosynthetic process, GO:0016021: integral to membrane	00563: Glycosylphosphatidylinositol(GPI)-anchor biosynthesis, 01100: Metabolic pathways
24539	L03294_at	Lpl	lipoprotein lipase	5	-1.8029	-5.4202	0	0	-0.39527	6.39155e-15	0	13.8639	0.0077	0.3799	71.1	Rn.3834	GO:0004465: lipoprotein lipase activity, GO:0004465: lipoprotein lipase activity, GO:0004806: triglyceride lipase activity, GO:0004806: triglyceride lipase activity, GO:0005102: receptor binding, GO:0005102: receptor binding, GO:0005615: extracellular space, GO:0005886: plasma membrane, GO:0006633: fatty acid biosynthetic process, GO:0008201: heparin binding, GO:0008201: heparin binding, GO:00099…	00561: Glycerolipid metabolism, 03320: PPAR signaling pathway, 05010: Alzheimer's disease
24397	X57281_at	Glra2	glycine receptor, alpha 2	5	-2.5894	-4.599	0	0	-0.527727	1.23308e-31	0	31.1198	0	1.3537	87.1	Rn.10379	GO:0004872: receptor activity, GO:0005887: integral to plasma membrane, GO:0006811: ion transport, GO:0007218: neuropeptide signaling pathway, GO:0007218: neuropeptide signaling pathway, GO:0007416: synapse assembly, GO:0016594: glycine binding, GO:0016594: glycine binding, GO:0016934: extracellular-glycine-gated chloride channel activity, GO:0016934: extracellular-glycine-gated chloride channel …	04080: Neuroactive ligand-receptor interaction
192248	1369425_at	Cdh13	cadherin 13	3	2.0575	4.0537	0.0001	0.001	0.307449	2.67109e-13	0	10.2546	0.0059	0.6204	80.5	Rn.23806	GO:0000278: mitotic cell cycle, GO:0001558: regulation of cell growth, GO:0001938: positive regulation of endothelial cell proliferation, GO:0001954: positive regulation of cell-matrix adhesion, GO:0002040: sprouting angiogenesis, GO:0003674: molecular_function, GO:0005615: extracellular space, GO:0005737: cytoplasm, GO:0005886: plasma membrane, GO:0005886: plasma membrane, GO:0005901: caveola, G…
25239	X55572_at	Apod	apolipoprotein D	5	1.827	4.0257	0.0001	0.001	0.323723	1.11249e-08	0	25.6158	0	0.8402	84.4	Rn.11339	GO:0000302: response to reactive oxygen species, GO:0000302: response to reactive oxygen species, GO:0003674: molecular_function, GO:0005215: transporter activity, GO:0005615: extracellular space, GO:0005615: extracellular space, GO:0005622: intracellular, GO:0005737: cytoplasm, GO:0005783: endoplasmic reticulum, GO:0006006: glucose metabolic process, GO:0006006: glucose metabolic process, GO:000…
24426	rc_AI012589_s_at	Gstp1	glutathione S-transferase pi 1	5	1.8186	3.8531	0.0001	0.001	0.270068	3.62808e-13	0	27.7966	0	0.9215	85.6	Rn.87063	GO:0000302: response to reactive oxygen species, GO:0000302: response to reactive oxygen species, GO:0004364: glutathione transferase activity, GO:0004364: glutathione transferase activity, GO:0004364: glutathione transferase activity, GO:0005622: intracellular, GO:0005622: intracellular, GO:0005622: intracellular, GO:0005634: nucleus, GO:0005737: cytoplasm, GO:0005739: mitochondrion, GO:0005829:…	00480: Glutathione metabolism, 00980: Metabolism of xenobiotics by cytochrome P450, 00982: Drug metabolism - cytochrome P450, 05215: Prostate cancer
296369	rc_AI639532_at	Tnnc2	troponin C type 2 (fast)	5	1.5788	3.8626	0.0001	0.001	0.280027	2.43006e-15	0	22.026	0.0002	0.6496	81.8	Rn.43529	GO:0003009: skeletal muscle contraction, GO:0003779: actin binding, GO:0005861: troponin complex	04020: Calcium signaling pathway
29276	rc_AI234146_at	Csrp1	cysteine and glycine-rich protein 1	5	1.3847	3.8889	0.0001	0.001	0.211955	2.5129e-06	0	17.8812	0.0013	0.4749	77.6	Rn.108075	GO:0005634: nucleus, GO:0007399: nervous system development, GO:0008270: zinc ion binding
293627	1372752_at	Tspan4	tetraspanin 4	3	1.1601	3.9963	0.0001	0.001	0.153786	1.99155e-10	0	4.3986	0.1109	0.1373	54.5	Rn.11531	GO:0016021: integral to membrane
292770	rc_AA894130_at	Spint2	serine peptidase inhibitor, Kunitz type, 2	5	1.075	3.9438	0.0001	0.001	0.133768	3.79686e-08	0	11.3725	0.0227	0.2317	64.8	Rn.3857	GO:0004867: serine-type endopeptidase inhibitor activity, GO:0005737: cytoplasm
29318	Z36980_at	Ddt	D-dopachrome tautomerase	5	1.001	3.9068	0.0001	0.001	0.0914903	0.0177483	0.04	10.1555	0.0379	0.1908	60.6	Rn.3464	GO:0004167: dopachrome isomerase activity, GO:0005737: cytoplasm, GO:0006954: inflammatory response, GO:0033981: D-dopachrome decarboxylase activity, GO:0042438: melanin biosynthetic process
314374	rc_AI639381_at	Foxn3	forkhead box N3	5	0.9959	3.8058	0.0001	0.001	0.14821	1.33731e-07	0	10.7445	0.0296	0.2083	62.8	Rn.105640	GO:0003690: double-stranded DNA binding, GO:0003705: RNA polymerase II distal enhancer sequence-specific DNA binding transcription factor activity, GO:0005667: transcription factor complex, GO:0007389: pattern specification process, GO:0008022: protein C-terminus binding, GO:0008022: protein C-terminus binding, GO:0008134: transcription factor binding, GO:0008301: DNA binding, bending, GO:0009790…
171114	rc_AA799560_at	Ndrg2	N-myc downstream regulated gene 2	5	0.9683	3.9169	0.0001	0.001	0.0945168	0.0113426	0.029	9.6317	0.0471	0.1726	58.5	Rn.3407	GO:0001818: negative regulation of cytokine production, GO:0001818: negative regulation of cytokine production, GO:0005634: nucleus, GO:0005634: nucleus, GO:0005737: cytoplasm, GO:0005794: Golgi apparatus, GO:0005794: Golgi apparatus, GO:0005813: centrosome, GO:0005813: centrosome, GO:0007165: signal transduction, GO:0007399: nervous system development, GO:0010574: regulation of vascular endothel…
498875	1374520_at	Alpk2	alpha-kinase 2	3	0.9275	3.8763	0.0001	0.001	0.0986222	6.71017e-07	0	3.1939	0.2025	0.0645	37.4		GO:0004674: protein serine/threonine kinase activity, GO:0005524: ATP binding
64632	AF032667_at	Exoc7	exocyst complex component 7	5	0.8987	3.9793	0.0001	0.001	0.107532	1.46875e-05	0	8.2013	0.0845	0.1268	51.2	Rn.45761	GO:0000145: exocyst, GO:0005815: microtubule organizing center, GO:0005829: cytosol, GO:0005886: plasma membrane, GO:0006887: exocytosis, GO:0006887: exocytosis, GO:0015031: protein transport, GO:0032584: growth cone membrane, GO:0034451: centriolar satellite	04910: Insulin signaling pathway
29285	E01534cds_s_at	Rps15	ribosomal protein S15	5	0.8871	4.0408	0.0001	0.001	0.116894	0.0324569	0.063	7.7	0.1032	0.1119	48.1	Rn.3391	GO:0000028: ribosomal small subunit assembly, GO:0000056: ribosomal small subunit export from nucleus, GO:0000056: ribosomal small subunit export from nucleus, GO:0003723: RNA binding, GO:0003735: structural constituent of ribosome, GO:0006364: rRNA processing, GO:0006364: rRNA processing, GO:0006412: translation, GO:0022627: cytosolic small ribosomal subunit, GO:0022627: cytosolic small ribosoma…	03010: Ribosome
24653	U38376_s_at	Pla2g4a	phospholipase A2, group IVA (cytosolic, calcium-dependent)	5	0.8276	3.9616	0.0001	0.001	0.126469	4.16446e-07	0	7.2987	0.1209	0.0973	45.2	Rn.10162	GO:0001542: ovulation from ovarian follicle, GO:0001554: luteolysis, GO:0004622: lysophospholipase activity, GO:0004623: phospholipase A2 activity, GO:0004623: phospholipase A2 activity, GO:0004623: phospholipase A2 activity, GO:0005509: calcium ion binding, GO:0005509: calcium ion binding, GO:0005509: calcium ion binding, GO:0005544: calcium-dependent phospholipid binding, GO:0005544: calcium-de…	00564: Glycerophospholipid metabolism, 00565: Ether lipid metabolism, 00590: Arachidonic acid metabolism, 00591: Linoleic acid metabolism, 00592: alpha-Linolenic acid metabolism, 01100: Metabolic pathways, 04010: MAPK signaling pathway, 04270: Vascular smooth muscle contraction, 04370: VEGF signaling pathway, 04664: Fc epsilon RI signaling pathway, 04666: Fc gamma R-mediated phagocytosis, 04730: …
64526	U08976_at	Ech1	enoyl CoA hydratase 1, peroxisomal	5	0.8123	3.8003	0.0001	0.001	0.0935875	0.0106991	0.028	7.522	0.1107	0.1043	46.8	Rn.6148	GO:0005102: receptor binding, GO:0005739: mitochondrion, GO:0005739: mitochondrion, GO:0005777: peroxisome, GO:0006635: fatty acid beta-oxidation, GO:0016853: isomerase activity, GO:0046872: metal ion binding	04146: Peroxisome
25538	X58465mRNA_g_at	Rps5	ribosomal protein S5	5	0.7678	3.9565	0.0001	0.001	0.054209	0.290251	0.316	6.3728	0.173	0.0692	37.2	Rn.203028	GO:0003674: molecular_function, GO:0003729: mRNA binding, GO:0003729: mRNA binding, GO:0003735: structural constituent of ribosome, GO:0003735: structural constituent of ribosome, GO:0006412: translation, GO:0006412: translation, GO:0006450: regulation of translational fidelity, GO:0006450: regulation of translational fidelity, GO:0008150: biological_process, GO:0022627: cytosolic small ribosomal…	03010: Ribosome
140655	X17665cds_s_at	Rps16	ribosomal protein S16	5	0.7562	4.0191	0.0001	0.001	0.0254995	0.49713	0.516	5.9953	0.1995	0.0583	33.3	Rn.29791	GO:0003674: molecular_function, GO:0003723: RNA binding, GO:0003723: RNA binding, GO:0003735: structural constituent of ribosome, GO:0006364: rRNA processing, GO:0006412: translation, GO:0008150: biological_process, GO:0015935: small ribosomal subunit, GO:0015935: small ribosomal subunit, GO:0022627: cytosolic small ribosomal subunit, GO:0022627: cytosolic small ribosomal subunit, GO:0042274: rib…	03010: Ribosome
65043	X94242_at	Rpl14	ribosomal protein L14	5	0.7546	3.843	0.0001	0.001	0.0895844	0.0489706	0.082	6.5214	0.1634	0.0734	38.7	Rn.108039	GO:0003735: structural constituent of ribosome, GO:0005737: cytoplasm, GO:0005840: ribosome, GO:0006364: rRNA processing, GO:0006412: translation, GO:0022625: cytosolic large ribosomal subunit, GO:0042273: ribosomal large subunit biogenesis	03010: Ribosome
688280	rc_AA892526_at	LOC688280	similar to transmembrane channel-like protein 6 isoform 1	5	0.7414	3.9507	0.0001	0.001	0.086763	4.94034e-06	0	6.0056	0.1987	0.0583	33.4
308592	1374569_at	Grwd1	glutamate-rich WD repeat containing 1	3	0.7375	4.0478	0.0001	0.001	0.063627	0.00133357	0.005	1.9702	0.3734	0	0	Rn.33523	GO:0005634: nucleus, GO:0005730: nucleolus, GO:0005730: nucleolus, GO:0005737: cytoplasm, GO:0005737: cytoplasm
116744	rc_AA848831_at	Lpar1	lysophosphatidic acid receptor 1	5	0.736	4.0076	0.0001	0.001	0.132105	0.000200751	0.001	5.7478	0.2188	0.0509	30.4	Rn.11200	GO:0000187: activation of MAPK activity, GO:0000187: activation of MAPK activity, GO:0001965: G-protein alpha-subunit binding, GO:0004930: G-protein coupled receptor activity, GO:0005543: phospholipid binding, GO:0005543: phospholipid binding, GO:0005737: cytoplasm, GO:0005886: plasma membrane, GO:0007186: G-protein coupled receptor signaling pathway, GO:0007186: G-protein coupled receptor signal…	04080: Neuroactive ligand-receptor interaction, 04540: Gap junction
406864	1375633_at	Clic1	chloride intracellular channel 1	3	0.7311	4.0187	0.0001	0.001	0.105791	8.19331e-06	0	1.233	0.5398	0	0	Rn.203139	GO:0005247: voltage-gated chloride channel activity, GO:0005247: voltage-gated chloride channel activity, GO:0005254: chloride channel activity, GO:0005634: nucleus, GO:0005635: nuclear envelope, GO:0005635: nuclear envelope, GO:0005635: nuclear envelope, GO:0005737: cytoplasm, GO:0005737: cytoplasm, GO:0005737: cytoplasm, GO:0005739: mitochondrion, GO:0005886: plasma membrane, GO:0006821: chlori…
308870	1398913_at	Numa1	nuclear mitotic apparatus protein 1	3	0.7289	4.0106	0.0001	0.001	0.0719924	0.00610147	0.018	1.313	0.5187	0	0	Rn.66392	GO:0000132: establishment of mitotic spindle orientation, GO:0000922: spindle pole, GO:0000922: spindle pole, GO:0005623: cell, GO:0005634: nucleus, GO:0005634: nucleus, GO:0005737: cytoplasm, GO:0005876: spindle microtubule, GO:0008017: microtubule binding, GO:0016363: nuclear matrix, GO:0030425: dendrite, GO:0043025: neuronal cell body, GO:0045177: apical part of cell, GO:0051321: meiotic cell …
299783	1373504_at	Glipr1	GLI pathogenesis-related 1	3	0.7274	3.9976	0.0001	0.001	0.0902837	1.4063e-05	0	1.411	0.4939	0	0	Rn.65764	GO:0005576: extracellular region
312538	1374036_at	Mcm2	minichromosome maintenance complex component 2	3	0.7241	3.9809	0.0001	0.001	0.0788079	0.000314186	0.002	1.3514	0.5088	0	0	Rn.2715	GO:0000785: chromatin, GO:0000785: chromatin, GO:0003688: DNA replication origin binding, GO:0003688: DNA replication origin binding, GO:0005524: ATP binding, GO:0005634: nucleus, GO:0005664: nuclear origin of replication recognition complex, GO:0005664: nuclear origin of replication recognition complex, GO:0006268: DNA unwinding involved in replication, GO:0006268: DNA unwinding involved in repl…	03030: DNA replication, 04110: Cell cycle
117030	U36482_at	Erp29	endoplasmic reticulum protein 29	5	0.7218	4.0347	0.0001	0.001	0.0925829	0.00900454	0.024	5.4679	0.2426	0.0427	26.8	Rn.32904	GO:0005515: protein binding, GO:0005783: endoplasmic reticulum, GO:0005788: endoplasmic reticulum lumen, GO:0005788: endoplasmic reticulum lumen, GO:0006457: protein folding, GO:0006886: intracellular protein transport, GO:0006950: response to stress, GO:0009306: protein secretion, GO:0030133: transport vesicle, GO:0042470: melanosome	04141: Protein processing in endoplasmic reticulum
140927	1367673_at	Selenbp1	selenium binding protein 1	3	0.7214	3.9628	0.0001	0.001	0.0782069	0.000491351	0.002	1.8562	0.3953	0	0	Rn.16617	GO:0005730: nucleolus, GO:0005730: nucleolus, GO:0005829: cytosol, GO:0008430: selenium binding, GO:0015031: protein transport, GO:0016020: membrane, GO:0050873: brown fat cell differentiation
292624	1371471_at	Gltscr2	glioma tumor suppressor candidate region gene 2	3	0.7185	3.9507	0.0001	0.001	0.0736536	0.0431983	0.076	1.5045	0.4713	0	0	Rn.8075	GO:0005730: nucleolus, GO:0005730: nucleolus, GO:0043231: intracellular membrane-bounded organelle
57302	1369849_at	Cnr2	cannabinoid receptor 2 (macrophage)	3	0.7158	3.9478	0.0001	0.001	0.0764957	0.000123172	0.001	0.4535	0.7971	0	0	Rn.48776	GO:0001975: response to amphetamine, GO:0004930: G-protein coupled receptor activity, GO:0004949: cannabinoid receptor activity, GO:0006954: inflammatory response, GO:0007186: G-protein coupled receptor signaling pathway, GO:0007610: behavior, GO:0016021: integral to membrane, GO:0019233: sensory perception of pain, GO:0030425: dendrite, GO:0031234: extrinsic to internal side of plasma membrane, …	04080: Neuroactive ligand-receptor interaction
192351	1370820_at	Fbxo6	F-box protein 6	3	0.7156	3.942	0.0001	0.001	0.0479932	0.0144204	0.034	1.4184	0.492	0	0	Rn.57325	GO:0001948: glycoprotein binding, GO:0001948: glycoprotein binding, GO:0004842: ubiquitin-protein ligase activity, GO:0004842: ubiquitin-protein ligase activity, GO:0005737: cytoplasm, GO:0005737: cytoplasm, GO:0006281: DNA repair, GO:0006516: glycoprotein catabolic process, GO:0006516: glycoprotein catabolic process, GO:0006986: response to unfolded protein, GO:0019005: SCF ubiquitin ligase comp…	04141: Protein processing in endoplasmic reticulum
100910406	1371854_at	LOC100910406	uncharacterized LOC100910406	3	0.7061	3.8998	0.0001	0.001	0.0564399	0.15501	0.188	0.3417	0.8429	0	0
288774	1389571_at	Stat2	signal transducer and activator of transcription 2	3	0.7056	3.885	0.0001	0.001	0.0747228	0.00373423	0.012	1.5922	0.4511	0	0	Rn.24237	GO:0003674: molecular_function, GO:0003700: sequence-specific DNA binding transcription factor activity, GO:0004871: signal transducer activity, GO:0005509: calcium ion binding, GO:0005575: cellular_component, GO:0005634: nucleus, GO:0005634: nucleus, GO:0005737: cytoplasm, GO:0005737: cytoplasm, GO:0005886: plasma membrane, GO:0005886: plasma membrane, GO:0008150: biological_process	04062: Chemokine signaling pathway, 04380: Osteoclast differentiation, 04630: Jak-STAT signaling pathway, 05160: Hepatitis C
24309	J03179_at	Dbp	D site of albumin promoter (albumin D-box) binding protein	5	0.7026	3.9302	0.0001	0.001	0.193245	1.69057e-05	0	5.5175	0.2382	0.0438	27.5	Rn.11274	GO:0000977: RNA polymerase II regulatory region sequence-specific DNA binding, GO:0000977: RNA polymerase II regulatory region sequence-specific DNA binding, GO:0001077: RNA polymerase II core promoter proximal region sequence-specific DNA binding transcription factor activity involved in positive regulation of transcription, GO:0001077: RNA polymerase II core promoter proximal region sequence-sp…
65170	1367688_at	Scamp4	secretory carrier membrane protein 4	3	0.7016	3.8632	0.0001	0.001	0.0757673	0.0106198	0.027	1.5902	0.4515	0	0	Rn.7309	GO:0015031: protein transport, GO:0016021: integral to membrane, GO:0019098: reproductive behavior, GO:0030133: transport vesicle
312781	1376725_at	Lrp6	low density lipoprotein receptor-related protein 6	3	0.7009	3.8746	0.0001	0.001	0.0788364	0.00538902	0.016	0.0213	0.9894	0	0	Rn.229041	GO:0001702: gastrulation with mouth forming second, GO:0001702: gastrulation with mouth forming second, GO:0001756: somitogenesis, GO:0001843: neural tube closure, GO:0001843: neural tube closure, GO:0001933: negative regulation of protein phosphorylation, GO:0001947: heart looping, GO:0001947: heart looping, GO:0002009: morphogenesis of an epithelium, GO:0002053: positive regulation of mesenchym…	04310: Wnt signaling pathway
361674	1372654_at	Eps8l2	EPS8-like 2	3	0.6976	3.8564	0.0001	0.001	0.072884	0.00258556	0.009	0.2533	0.881	0	0	Rn.23793	GO:0005737: cytoplasm, GO:0005737: cytoplasm, GO:0005886: plasma membrane, GO:0005886: plasma membrane
57025	1387135_at	Adam15	a disintegrin and metallopeptidase domain 15 (metargidin)	3	0.6968	3.8429	0.0001	0.001	0.0893922	0.00301889	0.01	1.1976	0.5495	0	0	Rn.162607	GO:0001525: angiogenesis, GO:0001669: acrosomal vesicle, GO:0004222: metalloendopeptidase activity, GO:0005912: adherens junction, GO:0006508: proteolysis, GO:0008237: metallopeptidase activity, GO:0008270: zinc ion binding, GO:0012505: endomembrane system, GO:0016021: integral to membrane, GO:0016337: cell-cell adhesion, GO:0017124: SH3 domain binding, GO:0017124: SH3 domain binding, GO:0019861:…
304469	1376498_at	Rilpl1	Rab interacting lysosomal protein-like 1	3	0.6959	3.8348	0.0001	0.001	0.0750363	0.00177986	0.007	1.4375	0.4874	0	0	Rn.62627	GO:0005515: protein binding, GO:0005634: nucleus, GO:0005634: nucleus, GO:0005737: cytoplasm, GO:0005829: cytosol, GO:0005886: plasma membrane, GO:0005886: plasma membrane
85382	1387208_at	Ngb	neuroglobin	3	0.6881	3.7955	0.0001	0.001	0.0687692	0.000315536	0.002	1.861	0.3944	0	0	Rn.64645	GO:0005344: oxygen transporter activity, GO:0005344: oxygen transporter activity, GO:0015671: oxygen transport, GO:0019825: oxygen binding, GO:0020037: heme binding, GO:0043204: perikaryon
29492	1398362_at	Notch2	notch 2	3	0.6865	3.7916	0.0001	0.001	0.101273	0.0376027	0.069	0.9846	0.6112	0	0	Rn.65930	GO:0001709: cell fate determination, GO:0002011: morphogenesis of an epithelial sheet, GO:0002011: morphogenesis of an epithelial sheet, GO:0002437: inflammatory response to antigenic stimulus, GO:0002437: inflammatory response to antigenic stimulus, GO:0004872: receptor activity, GO:0005509: calcium ion binding, GO:0005623: cell, GO:0005634: nucleus, GO:0005634: nucleus, GO:0005887: integral to …	04320: Dorso-ventral axis formation, 04330: Notch signaling pathway
25374	rc_AA800745_at	Alad	aminolevulinate dehydratase	5	0.6577	3.9095	0.0001	0.001	0.0920486	0.00168417	0.007	4.9903	0.2883	0.0282	19.8	Rn.3941	GO:0001666: response to hypoxia, GO:0004655: porphobilinogen synthase activity, GO:0004655: porphobilinogen synthase activity, GO:0004655: porphobilinogen synthase activity, GO:0005615: extracellular space, GO:0005829: cytosol, GO:0006782: protoporphyrinogen IX biosynthetic process, GO:0006783: heme biosynthetic process, GO:0006783: heme biosynthetic process, GO:0006783: heme biosynthetic process…	00860: Porphyrin and chlorophyll metabolism, 01100: Metabolic pathways
29752	X62671cds#1_s_at	Fau	Finkel-Biskis-Reilly murine sarcoma virus (FBR-MuSV) ubiquitously expressed	5	0.6532	3.8251	0.0001	0.001	0.0363117	0.326205	0.351	5.0991	0.2773	0.0315	21.6	Rn.5998	GO:0003735: structural constituent of ribosome, GO:0003735: structural constituent of ribosome, GO:0005840: ribosome, GO:0006412: translation, GO:0015935: small ribosomal subunit, GO:0022627: cytosolic small ribosomal subunit	03010: Ribosome
24520	X12589cds_s_at	Kcna1	potassium voltage-gated channel, shaker-related subfamily, member 1	5	0.6518	3.9546	0.0001	0.001	0.0592957	0.160013	0.193	4.827	0.3055	0.0234	17.1	Rn.9769	GO:0005251: delayed rectifier potassium channel activity, GO:0005515: protein binding, GO:0008076: voltage-gated potassium channel complex, GO:0016324: apical plasma membrane, GO:0030425: dendrite, GO:0043025: neuronal cell body, GO:0044224: juxtaparanode region of axon, GO:0044224: juxtaparanode region of axon, GO:0051260: protein homooligomerization
117038	rc_AA924772_at	Mt3	metallothionein 3	5	0.6332	3.8482	0.0001	0.001	0.0456425	0.327655	0.352	4.779	0.3107	0.0223	16.3	Rn.11325	GO:0000060: protein import into nucleus, translocation, GO:0000060: protein import into nucleus, translocation, GO:0001666: response to hypoxia, GO:0001666: response to hypoxia, GO:0001934: positive regulation of protein phosphorylation, GO:0001934: positive regulation of protein phosphorylation, GO:0005507: copper ion binding, GO:0005507: copper ion binding, GO:0005622: intracellular, GO:0005622…
316530	rc_AA891821_at	Cnppd1	cyclin Pas1/PHO80 domain containing 1	5	0.598	3.9559	0.0001	0.001	0.073944	0.000692495	0.003	4.149	0.3862	0.0042	3.6	Rn.101111	GO:0000079: regulation of cyclin-dependent protein kinase activity, GO:0016021: integral to membrane, GO:0019901: protein kinase binding
81766	M20156_at	Rpl18	ribosomal protein L18	5	0.5798	3.9033	0.0001	0.001	0.0850086	0.0512305	0.084	4.0243	0.4027	0.0007	0.6	Rn.484	GO:0003735: structural constituent of ribosome, GO:0005840: ribosome, GO:0006412: translation, GO:0022625: cytosolic large ribosomal subunit	03010: Ribosome
89809	AF030050_at	Rfc1	replication factor C (activator 1) 1	5	0.5794	3.8262	0.0001	0.001	0.0776659	0.0174321	0.039	4.1581	0.385	0.0045	3.8	Rn.103272	GO:0000122: negative regulation of transcription from RNA polymerase II promoter, GO:0003690: double-stranded DNA binding, GO:0005515: protein binding, GO:0005634: nucleus, GO:0005634: nucleus, GO:0005663: DNA replication factor C complex, GO:0005730: nucleolus, GO:0005737: cytoplasm, GO:0019904: protein domain specific binding, GO:0043234: protein complex, GO:0043565: sequence-specific DNA bindi…	03030: DNA replication, 03420: Nucleotide excision repair, 03430: Mismatch repair
29179	M27925_at	Syn2	synapsin II	5	0.5719	3.8803	0.0001	0.001	-0.00445945	0.945436	0.946	2.9413	0.5677	0	0	Rn.506	GO:0003824: catalytic activity, GO:0005515: protein binding, GO:0005524: ATP binding, GO:0005623: cell, GO:0007269: neurotransmitter secretion, GO:0007269: neurotransmitter secretion, GO:0008021: synaptic vesicle, GO:0008021: synaptic vesicle, GO:0008021: synaptic vesicle, GO:0008092: cytoskeletal protein binding, GO:0030054: cell junction, GO:0030672: synaptic vesicle membrane, GO:0030672: synap…
29565	rc_AI178750_at	Eef2	eukaryotic translation elongation factor 2	5	0.5707	3.8658	0.0001	0.001	0.101621	0.0353441	0.066	3.7703	0.438	0	0	Rn.55145	GO:0003746: translation elongation factor activity, GO:0003924: GTPase activity, GO:0003924: GTPase activity, GO:0005525: GTP binding, GO:0005737: cytoplasm, GO:0005844: polysome, GO:0006414: translational elongation, GO:0006414: translational elongation, GO:0030529: ribonucleoprotein complex, GO:0030529: ribonucleoprotein complex
79223	D16102_at	Gk	glycerol kinase	5	-0.5624	-3.806	0.0001	0.001	-0.058813	0.0184553	0.041	3.7311	0.4436	0	0	Rn.225941	GO:0004370: glycerol kinase activity, GO:0004370: glycerol kinase activity, GO:0005524: ATP binding, GO:0005634: nucleus, GO:0005739: mitochondrion, GO:0005739: mitochondrion, GO:0005741: mitochondrial outer membrane, GO:0006071: glycerol metabolic process, GO:0006072: glycerol-3-phosphate metabolic process, GO:0006641: triglyceride metabolic process, GO:0009409: response to cold, GO:0010033: res…	00561: Glycerolipid metabolism, 01100: Metabolic pathways, 03320: PPAR signaling pathway
83462	AB010119_at	Dynlt1	dynein light chain Tctex-type 1	5	-0.5651	-3.837	0.0001	0.001	-0.111437	0.000970548	0.004	2.0016	0.7355	0	0	Rn.29901	GO:0000132: establishment of mitotic spindle orientation, GO:0003774: motor activity, GO:0005515: protein binding, GO:0005794: Golgi apparatus, GO:0005794: Golgi apparatus, GO:0005819: spindle, GO:0005868: cytoplasmic dynein complex, GO:0005868: cytoplasmic dynein complex, GO:0005874: microtubule, GO:0006886: intracellular protein transport, GO:0007017: microtubule-based process, GO:0007067: mito…
361258	rc_AA875598_at	Cul2	cullin 2	5	-0.5777	-3.9171	0.0001	0.001	-0.0803552	0.00342956	0.011	3.6135	0.4608	0	0	Rn.2970	GO:0004842: ubiquitin-protein ligase activity, GO:0006511: ubiquitin-dependent protein catabolic process, GO:0008150: biological_process, GO:0016567: protein ubiquitination, GO:0030163: protein catabolic process, GO:0030891: VCB complex, GO:0031461: cullin-RING ubiquitin ligase complex, GO:0031462: Cul2-RING ubiquitin ligase complex, GO:0031625: ubiquitin protein ligase binding, GO:0031625: ubiqu…	04120: Ubiquitin mediated proteolysis, 05200: Pathways in cancer, 05211: Renal cell carcinoma
24465	AF009656mRNA_s_at	Hprt1	hypoxanthine phosphoribosyltransferase 1	5	-0.5829	-3.8882	0.0001	0.001	-0.0408295	0.277325	0.304	4.1075	0.3916	0.003	2.6	Rn.47	GO:0000166: nucleotide binding, GO:0000287: magnesium ion binding, GO:0000287: magnesium ion binding, GO:0001975: response to amphetamine, GO:0001975: response to amphetamine, GO:0004422: hypoxanthine phosphoribosyltransferase activity, GO:0004422: hypoxanthine phosphoribosyltransferase activity, GO:0005737: cytoplasm, GO:0005829: cytosol, GO:0006164: purine nucleotide biosynthetic process, GO:00…	00230: Purine metabolism, 00983: Drug metabolism - other enzymes, 01100: Metabolic pathways
27256	D87248_at	Cntn6	contactin 6	5	-0.5951	-4.0276	0.0001	0.001	-0.0797242	0.000126611	0.001	3.1408	0.5346	0	0	Rn.10644	GO:0007155: cell adhesion, GO:0007219: Notch signaling pathway, GO:0046658: anchored to plasma membrane
54272	U72143_i_at	Mcpt9	mast cell protease 9	5	-0.5953	-4.0408	0.0001	0.001	-0.027398	0.229799	0.258	0.9521	0.917	0	0	Rn.10651
297903	rc_AI639132_s_at	Fam92a1	family with sequence similarity 92, member A1	5	-0.5961	-4.025	0.0001	0.001	-0.0973043	0.0224075	0.047	4.0159	0.4039	0.0004	0.4
81718	rc_AA942685_at	Cdo1	cysteine dioxygenase, type I	5	-0.6892	-4.0052	0.0001	0.001	-0.295284	0.000379338	0.002	5.1731	0.27	0.0336	22.7	Rn.2589	GO:0005829: cytosol, GO:0005829: cytosol, GO:0006534: cysteine metabolic process, GO:0007595: lactation, GO:0008198: ferrous iron binding, GO:0010243: response to organic nitrogen, GO:0017172: cysteine dioxygenase activity, GO:0017172: cysteine dioxygenase activity, GO:0019448: L-cysteine catabolic process, GO:0033762: response to glucagon stimulus, GO:0042412: taurine biosynthetic process, GO:00…	00270: Cysteine and methionine metabolism, 00430: Taurine and hypotaurine metabolism, 01100: Metabolic pathways
81520	1369944_at	Marcksl1	MARCKS-like 1	3	-0.6948	-3.8321	0.0001	0.001	-0.095568	0.000501202	0.002	1.1674	0.5578	0	0	Rn.2486	GO:0005516: calmodulin binding, GO:0005886: plasma membrane, GO:0005886: plasma membrane, GO:0008284: positive regulation of cell proliferation, GO:0008284: positive regulation of cell proliferation, GO:0016192: vesicle-mediated transport	04666: Fc gamma R-mediated phagocytosis, 05140: Leishmaniasis
315891	1389199_at	RGD1309079	similar to Ab2-095	3	-0.6975	-3.8507	0.0001	0.001	-0.124567	0.00788011	0.022	0.9046	0.6362	0	0	Rn.15757, Rn.230737	GO:0000139: Golgi membrane, GO:0030126: COPI vesicle coat, GO:0030126: COPI vesicle coat, GO:0030137: COPI-coated vesicle
84470	1368891_at	Gnpat	glyceronephosphate O-acyltransferase	3	-0.6987	-3.8507	0.0001	0.001	-0.0758965	0.00338206	0.011	1.2748	0.5287	0	0	Rn.1739	GO:0003824: catalytic activity, GO:0004366: glycerol-3-phosphate O-acyltransferase activity, GO:0005102: receptor binding, GO:0005739: mitochondrion, GO:0005777: peroxisome, GO:0005778: peroxisomal membrane, GO:0005778: peroxisomal membrane, GO:0005778: peroxisomal membrane, GO:0006650: glycerophospholipid metabolic process, GO:0007416: synapse assembly, GO:0007416: synapse assembly, GO:0007584: …	00564: Glycerophospholipid metabolism, 04146: Peroxisome
84389	1368083_at	Ccnh	cyclin H	3	-0.7009	-3.8584	0.0001	0.001	-0.0998592	0.00369029	0.012	1.8744	0.3917	0	0	Rn.23255	GO:0000079: regulation of cyclin-dependent protein kinase activity, GO:0004672: protein kinase activity, GO:0004672: protein kinase activity, GO:0005634: nucleus, GO:0005675: holo TFIIH complex, GO:0005675: holo TFIIH complex, GO:0006366: transcription from RNA polymerase II promoter, GO:0006366: transcription from RNA polymerase II promoter, GO:0006468: protein phosphorylation, GO:0006468: prote…	03420: Nucleotide excision repair, 04110: Cell cycle
363474	1375297_at	Apoo	apolipoprotein O	3	-0.7059	-3.8928	0.0001	0.001	-0.0736589	0.00156192	0.006	0.8402	0.657	0	0	Rn.2579
116459	1368256_at	Serpini1	serpin peptidase inhibitor, clade I, member 1	3	-0.7098	-3.9166	0.0001	0.001	-0.151841	1.33076e-05	0	0.5381	0.7641	0	0	Rn.52632	GO:0004867: serine-type endopeptidase inhibitor activity, GO:0005576: extracellular region, GO:0010951: negative regulation of endopeptidase activity, GO:0030155: regulation of cell adhesion, GO:0030162: regulation of proteolysis
303518	1372938_at	Smarce1	SWI/SNF related, matrix associated, actin dependent regulator of chromatin, subfamily e, member 1	3	-0.7231	-3.98	0.0001	0.001	-0.0927981	0.0146708	0.035	1.1164	0.5722	0	0	Rn.8513	GO:0005634: nucleus, GO:0006337: nucleosome disassembly, GO:0006338: chromatin remodeling, GO:0008080: N-acetyltransferase activity, GO:0016514: SWI/SNF complex, GO:0016922: ligand-dependent nuclear receptor binding, GO:0017053: transcriptional repressor complex, GO:0045892: negative regulation of transcription, DNA-dependent, GO:0047485: protein N-terminus binding, GO:0071564: npBAF complex, GO:…
65208	1387141_at	Dpysl5	dihydropyrimidinase-like 5	3	-0.7267	-3.997	0.0001	0.001	-0.0862007	0.00096419	0.004	1.3948	0.4979	0	0	Rn.44871	GO:0005515: protein binding, GO:0005737: cytoplasm, GO:0005737: cytoplasm, GO:0006208: pyrimidine nucleobase catabolic process, GO:0016812: hydrolase activity, acting on carbon-nitrogen (but not peptide) bonds, in cyclic amides, GO:0030182: neuron differentiation, GO:0030425: dendrite, GO:0030425: dendrite, GO:0043025: neuronal cell body, GO:0043025: neuronal cell body, GO:0043234: protein complex	04360: Axon guidance
266631	1376307_a_at	Rbm45	RNA binding motif protein 45	3	-0.7339	-4.0364	0.0001	0.001	-0.0798896	0.0102581	0.027	0.9673	0.6165	0	0	Rn.204106	GO:0000166: nucleotide binding, GO:0003676: nucleic acid binding, GO:0003723: RNA binding, GO:0003723: RNA binding, GO:0005634: nucleus, GO:0005634: nucleus, GO:0005737: cytoplasm, GO:0005737: cytoplasm, GO:0007399: nervous system development, GO:0030154: cell differentiation
500874	1389883_at	RGD1563224	similar to 4930438D12Rik protein	3	-0.7349	-4.035	0.0001	0.001	-0.0665959	0.0525656	0.086	1.6502	0.4382	0	0	Rn.7349	GO:0005739: mitochondrion, GO:0005739: mitochondrion
304763	1373481_at	R3hdm1	R3H domain containing 1	3	-0.7772	-3.9182	0.0001	0.001	-0.0776961	0.00256108	0.009	2.3267	0.3124	0.0168	14	Rn.60443
361055	1373116_at	Kpna3	karyopherin alpha 3	3	-0.8034	-3.9191	0.0001	0.001	-0.0165026	0.752434	0.76	2.4486	0.294	0.0236	18.3	Rn.18504	GO:0005634: nucleus, GO:0005737: cytoplasm, GO:0006606: protein import into nucleus, GO:0008022: protein C-terminus binding, GO:0008022: protein C-terminus binding, GO:0008565: protein transporter activity
114906	rc_AA893743_g_at	Pkia	protein kinase (cAMP-dependent, catalytic) inhibitor alpha	5	-0.8045	-3.9262	0.0001	0.001	-0.148434	0.000262213	0.001	7.0311	0.1343	0.089	43.1	Rn.94808	GO:0000122: negative regulation of transcription from RNA polymerase II promoter, GO:0000122: negative regulation of transcription from RNA polymerase II promoter, GO:0004862: cAMP-dependent protein kinase inhibitor activity, GO:0004862: cAMP-dependent protein kinase inhibitor activity, GO:0005634: nucleus, GO:0005634: nucleus, GO:0005737: cytoplasm, GO:0005737: cytoplasm, GO:0006469: negative re…
294400	1373620_at	Nus1	nuclear undecaprenyl pyrophosphate synthase 1 homolog (S. cerevisiae)	3	-0.8366	-3.9686	0.0001	0.001	-0.137743	0.00242846	0.009	2.5732	0.2762	0.0301	22.3	Rn.23082	GO:0005622: intracellular, GO:0005789: endoplasmic reticulum membrane, GO:0016765: transferase activity, transferring alkyl or aryl (other than methyl) groups, GO:0032367: intracellular cholesterol transport, GO:0055092: sterol homeostasis
64554	U53927_at	Slc7a2	solute carrier family 7 (cationic amino acid transporter, y+ system), member 2	2	-1.0733	-3.9591	0.0001	0.001	-0.128363	0.000139526	0.001	0.7205	0.396	0	0	Rn.48707	GO:0000064: L-ornithine transmembrane transporter activity, GO:0002537: nitric oxide production involved in inflammatory response, GO:0005289: high affinity arginine transmembrane transporter activity, GO:0005737: cytoplasm, GO:0005886: plasma membrane, GO:0006809: nitric oxide biosynthetic process, GO:0015179: L-amino acid transmembrane transporter activity, GO:0015181: arginine transmembrane tr…
84407	1388936_at	Cdh11	cadherin 11	3	-1.1228	-3.8309	0.0001	0.001	-0.189054	0.000759659	0.003	4.5781	0.1014	0.1449	56.3	Rn.8900	GO:0005737: cytoplasm, GO:0005886: plasma membrane, GO:0016337: cell-cell adhesion, GO:0021957: corticospinal tract morphogenesis
309410	1375983_at	Mamdc2	MAM domain containing 2	3	-1.1616	-3.9198	0.0001	0.001	-0.102521	1.3818e-10	0	4.6801	0.0963	0.1508	57.3	Rn.23790
681896	1390537_at	Slc25a18	solute carrier family 25 (mitochondrial carrier), member 18	3	-1.3428	-3.832	0.0001	0.001	-0.20001	9.61818e-12	0	6.123	0.0468	0.2471	67.3	Rn.42043	GO:0005743: mitochondrial inner membrane, GO:0005743: mitochondrial inner membrane, GO:0015293: symporter activity, GO:0016021: integral to membrane, GO:0055085: transmembrane transport
296787	1376319_at	Sema3c	sema domain, immunoglobulin domain (Ig), short basic domain, secreted, (semaphorin) 3C	3	-3.674	-3.867	0.0001	0.001	-0.588432	2.16772e-37	0	20.7267	0	2.4227	90.4	Rn.98782	GO:0001755: neural crest cell migration, GO:0001755: neural crest cell migration, GO:0001756: somitogenesis, GO:0001974: blood vessel remodeling, GO:0001974: blood vessel remodeling, GO:0003151: outflow tract morphogenesis, GO:0003215: cardiac right ventricle morphogenesis, GO:0003350: pulmonary myocardium development, GO:0004872: receptor activity, GO:0005615: extracellular space, GO:0005615: ex…	04360: Axon guidance
24232	X52477_at	C3	complement component 3	5	3.812	3.7158	0.0002	0.002	0.730001	5.65807e-43	0	77.467	0	4.8028	94.8	Rn.11378	GO:0001798: positive regulation of type IIa hypersensitivity, GO:0001970: positive regulation of activation of membrane attack complex, GO:0002507: tolerance induction, GO:0004866: endopeptidase inhibitor activity, GO:0005515: protein binding, GO:0005615: extracellular space, GO:0006935: chemotaxis, GO:0006954: inflammatory response, GO:0006956: complement activation, GO:0006956: complement activ…	04145: Phagosome, 04610: Complement and coagulation cascades, 05140: Leishmaniasis, 05142: Chagas disease (American trypanosomiasis), 05150: Staphylococcus aureus infection, 05322: Systemic lupus erythematosus
298566	1376652_at	C1qa	complement component 1, q subcomponent, A chain	3	2.5188	3.7094	0.0002	0.002	0.488116	7.82104e-26	0	15.1212	0.0005	1.1819	86.8	Rn.105647	GO:0003674: molecular_function, GO:0005575: cellular_component, GO:0005581: collagen, GO:0006958: complement activation, classical pathway, GO:0006958: complement activation, classical pathway, GO:0008150: biological_process, GO:0045087: innate immune response	04610: Complement and coagulation cascades, 05020: Prion diseases, 05142: Chagas disease (American trypanosomiasis), 05150: Staphylococcus aureus infection, 05322: Systemic lupus erythematosus
171293	X54467_at	Ctsd	cathepsin D	5	2.0623	3.6918	0.0002	0.002	0.259134	1.89784e-15	0	36.7846	0	1.3114	89.1	Rn.11085	GO:0000045: autophagic vacuole assembly, GO:0004175: endopeptidase activity, GO:0004175: endopeptidase activity, GO:0004190: aspartic-type endopeptidase activity, GO:0004190: aspartic-type endopeptidase activity, GO:0005615: extracellular space, GO:0005739: mitochondrion, GO:0005764: lysosome, GO:0005764: lysosome, GO:0006508: proteolysis, GO:0006508: proteolysis, GO:0006914: autophagy, GO:000823…	04142: Lysosome
295629	1374061_at	Cd302	CD302 molecule	3	1.8342	3.7597	0.0002	0.002	0.460219	3.07873e-13	0	9.9351	0.007	0.5619	79.9	Rn.98436	GO:0004872: receptor activity, GO:0005902: microvillus, GO:0005938: cell cortex, GO:0005938: cell cortex, GO:0006909: phagocytosis, GO:0016021: integral to membrane, GO:0030175: filopodium, GO:0030175: filopodium, GO:0030246: carbohydrate binding
298425	1375548_at	RGD1310351	similar to RIKEN cDNA 4732418C07	3	1.8282	3.6874	0.0002	0.002	0.234716	8.46572e-15	0	10.3136	0.0058	0.5882	80.6
85247	1367661_at	S100a6	S100 calcium binding protein A6	3	1.6961	3.772	0.0002	0.002	0.359295	2.81968e-19	0	8.8229	0.0121	0.4613	77.3	Rn.3233	GO:0001726: ruffle, GO:0001726: ruffle, GO:0005509: calcium ion binding, GO:0005509: calcium ion binding, GO:0005509: calcium ion binding, GO:0005509: calcium ion binding, GO:0005523: tropomyosin binding, GO:0005523: tropomyosin binding, GO:0005634: nucleus, GO:0005635: nuclear envelope, GO:0005635: nuclear envelope, GO:0005737: cytoplasm, GO:0005829: cytosol, GO:0005829: cytosol, GO:0005829: cyt…
314280	1388545_at	Smoc1	SPARC related modular calcium binding 1	3	1.463	3.7434	0.0002	0.002	0.129793	3.85709e-12	0	7.2788	0.0263	0.33	72.5	Rn.55639	GO:0001654: eye development, GO:0005604: basement membrane, GO:0010811: positive regulation of cell-substrate adhesion, GO:0030198: extracellular matrix organization, GO:0045667: regulation of osteoblast differentiation, GO:0050840: extracellular matrix binding, GO:0060173: limb development
56646	rc_AI172064_at	Lgals1	lectin, galactoside-binding, soluble, 1	5	1.428	3.7289	0.0002	0.002	0.224679	6.02561e-16	0	20.231	0.0004	0.5581	80.2	Rn.57	GO:0001948: glycoprotein binding, GO:0002317: plasma cell differentiation, GO:0004871: signal transducer activity, GO:0004871: signal transducer activity, GO:0005578: proteinaceous extracellular matrix, GO:0005615: extracellular space, GO:0005615: extracellular space, GO:0005622: intracellular, GO:0005622: intracellular, GO:0005634: nucleus, GO:0005737: cytoplasm, GO:0007165: signal transduction,…
25328	rc_AI233362_at	Lamp1	lysosomal-associated membrane protein 1	5	1.337	3.6684	0.0002	0.002	0.159616	1.1896e-05	0	19.0048	0.0008	0.5061	79	Rn.40177	GO:0003674: molecular_function, GO:0005764: lysosome, GO:0005764: lysosome, GO:0005765: lysosomal membrane, GO:0005768: endosome, GO:0005770: late endosome, GO:0005771: multivesicular body, GO:0005771: multivesicular body, GO:0005771: multivesicular body, GO:0006914: autophagy, GO:0009897: external side of plasma membrane, GO:0009897: external side of plasma membrane, GO:0009986: cell surface, GO…	04142: Lysosome, 04145: Phagosome
58851	U14533_at	Nr1h2	nuclear receptor subfamily 1, group H, member 2	2	1.3049	3.7288	0.0002	0.002	0.245302	4.66327e-06	0	1.4697	0.2254	0.0827	32	Rn.786	GO:0000122: negative regulation of transcription from RNA polymerase II promoter, GO:0001133: sequence-specific transcription regulatory region DNA binding RNA polymerase II transcription factor recruiting transcription factor activity, GO:0003677: DNA binding, GO:0003700: sequence-specific DNA binding transcription factor activity, GO:0003707: steroid hormone receptor activity, GO:0004879: ligan…
25307	rc_AI231292_at	Cst3	cystatin C	5	1.2789	3.7166	0.0002	0.002	0.0857874	0.149567	0.183	17.2098	0.0018	0.4386	76.8	Rn.106351	GO:0001540: beta-amyloid binding, GO:0001654: eye development, GO:0001666: response to hypoxia, GO:0001775: cell activation, GO:0002020: protease binding, GO:0002020: protease binding, GO:0004866: endopeptidase inhibitor activity, GO:0004869: cysteine-type endopeptidase inhibitor activity, GO:0004869: cysteine-type endopeptidase inhibitor activity, GO:0005576: extracellular region, GO:0005604: ba…	04970: Salivary secretion
299626	1372016_at	Gadd45b	growth arrest and DNA-damage-inducible, beta	3	1.2397	3.7204	0.0002	0.002	0.159397	9.48734e-10	0	5.6558	0.0591	0.2139	64.6	Rn.35886	GO:0000186: activation of MAPKK activity, GO:0000186: activation of MAPKK activity, GO:0005634: nucleus, GO:0006469: negative regulation of protein kinase activity, GO:0006469: negative regulation of protein kinase activity, GO:0006950: response to stress, GO:0051726: regulation of cell cycle, GO:0051726: regulation of cell cycle	04010: MAPK signaling pathway, 04110: Cell cycle, 04115: p53 signaling pathway
315159	1375677_at	Tob2	transducer of ERBB2, 2	3	1.1625	3.7595	0.0002	0.002	0.135813	1.22818e-07	0	4.9692	0.0834	0.1703	59.8	Rn.18247	GO:0003674: molecular_function, GO:0005575: cellular_component, GO:0008150: biological_process, GO:0010468: regulation of gene expression, GO:0042809: vitamin D receptor binding, GO:0045671: negative regulation of osteoclast differentiation, GO:0045778: positive regulation of ossification	03018: RNA degradation
309600	M24026_f_at	RT1-CE12	RT1 class I, locus CE12	5	1.1575	3.7384	0.0002	0.002	0.10892	3.48019e-06	0	14.096	0.007	0.3238	71.6	Rn.128939		04144: Endocytosis, 04145: Phagosome, 04514: Cell adhesion molecules (CAMs), 04612: Antigen processing and presentation, 04940: Type I diabetes mellitus, 05320: Autoimmune thyroid disease, 05330: Allograft rejection, 05332: Graft-versus-host disease, 05416: Viral myocarditis
362115	1388482_at	Fam129b	family with sequence similarity 129, member B	3	1.1009	3.6795	0.0002	0.002	0.127872	1.3901e-08	0	4.8151	0.09	0.1568	58.5	Rn.4205	GO:0005543: phospholipid binding, GO:0005634: nucleus, GO:0005829: cytosol, GO:0005829: cytosol, GO:0005912: adherens junction, GO:0005912: adherens junction, GO:0043066: negative regulation of apoptotic process, GO:0043066: negative regulation of apoptotic process
117028	rc_AI102031_at	Bin1	bridging integrator 1	5	1.0359	3.7473	0.0002	0.002	0.156153	4.53856e-05	0	11.7317	0.0195	0.2407	65.9	Rn.17098	GO:0005515: protein binding, GO:0005634: nucleus, GO:0005634: nucleus, GO:0005737: cytoplasm, GO:0006897: endocytosis, GO:0007275: multicellular organismal development, GO:0008021: synaptic vesicle, GO:0032403: protein complex binding, GO:0042692: muscle cell differentiation, GO:0042692: muscle cell differentiation, GO:0043196: varicosity, GO:0043547: positive regulation of GTPase activity, GO:00…
309456	1372164_at	RGD1305793	similar to hypothetical protein FLJ20154	3	1.0211	3.721	0.0002	0.002	0.0873709	0.00388542	0.013	4.1211	0.1274	0.1162	51.5	Rn.105679	GO:0016021: integral to membrane
24737	AF074608mRNA_f_at	RT1-EC2	RT1 class Ib, locus EC2	2	0.9923	3.6925	0.0002	0.002	0.330545	1.16295e-15	0	0.8317	0.3618	0	0	Rn.116785, Rn.116787, Rn.128939, Rn.145377, Rn.154799, Rn.216323, Rn.217243, Rn.219012, Rn.222446, Rn.224465, Rn.228833, Rn.231654, Rn.40130	GO:0002474: antigen processing and presentation of peptide antigen via MHC class I, GO:0006955: immune response, GO:0016021: integral to membrane, GO:0042612: MHC class I protein complex	04144: Endocytosis, 04145: Phagosome, 04514: Cell adhesion molecules (CAMs), 04612: Antigen processing and presentation, 04940: Type I diabetes mellitus, 05320: Autoimmune thyroid disease, 05330: Allograft rejection, 05332: Graft-versus-host disease, 05416: Viral myocarditis
170512	1387770_at	Ifi27	interferon, alpha-inducible protein 27	3	0.9921	3.7871	0.0002	0.002	0.123866	2.80113e-05	0	3.7813	0.151	0.097	47.1	Rn.3867	GO:0003674: molecular_function, GO:0005575: cellular_component, GO:0032355: response to estradiol stimulus, GO:0034097: response to cytokine stimulus, GO:0060135: maternal process involved in female pregnancy
305956	1372837_at	Wdfy2	WD repeat and FYVE domain containing 2	3	0.8493	3.747	0.0002	0.002	0.0767739	7.25366e-05	0	2.9774	0.2257	0.0508	32.8	Rn.229252	GO:0046872: metal ion binding
29474	AJ006064_g_at	Coro1b	coronin, actin-binding protein, 1B	5	0.8159	3.7472	0.0002	0.002	0.132546	7.97875e-06	0	7.9007	0.0953	0.115	49.4	Rn.2819	GO:0005737: cytoplasm, GO:0015629: actin cytoskeleton, GO:0030036: actin cytoskeleton organization, GO:0051015: actin filament binding
29413	M60654_at	Adra1d	adrenoceptor alpha 1D	5	0.8013	3.7309	0.0002	0.002	0.134721	3.28824e-06	0	7.7784	0.1	0.1107	48.6	Rn.11314	GO:0001986: negative regulation of the force of heart contraction involved in baroreceptor response to increased systemic arterial blood pressure, GO:0001986: negative regulation of the force of heart contraction involved in baroreceptor response to increased systemic arterial blood pressure, GO:0001994: norepinephrine-epinephrine vasoconstriction involved in regulation of systemic arterial blood…	04020: Calcium signaling pathway, 04080: Neuroactive ligand-receptor interaction, 04270: Vascular smooth muscle contraction, 04970: Salivary secretion
81767	rc_AA800054_at	Rpl19	ribosomal protein L19	5	0.7184	3.6893	0.0002	0.002	0.0557394	0.206581	0.236	6.4589	0.1674	0.0712	38.1	Rn.3384	GO:0003735: structural constituent of ribosome, GO:0003735: structural constituent of ribosome, GO:0006412: translation, GO:0022625: cytosolic large ribosomal subunit, GO:0022625: cytosolic large ribosomal subunit	03010: Ribosome
300225	1373252_at	LOC300225	similar to formin-like 3 protein	3	0.7021	3.748	0.0002	0.002	0.0735505	0.000579424	0.003	2.1134	0.3476	0.0058	5.4
29290	1387721_at	Adora1	adenosine A1 receptor	3	0.6986	3.6789	0.0002	0.002	0.0695965	0.00168845	0.007	2.1769	0.3367	0.0089	8.1	Rn.32078	GO:0000186: activation of MAPKK activity, GO:0001609: G-protein coupled adenosine receptor activity, GO:0001609: G-protein coupled adenosine receptor activity, GO:0001659: temperature homeostasis, GO:0001664: G-protein coupled receptor binding, GO:0001666: response to hypoxia, GO:0001883: purine nucleoside binding, GO:0001973: adenosine receptor signaling pathway, GO:0001973: adenosine receptor s…	04080: Neuroactive ligand-receptor interaction
309804	1374066_at	Cdk19	cyclin-dependent kinase 19	3	0.6807	3.7661	0.0002	0.002	0.0412869	0.337771	0.362	0.5727	0.751	0	0	Rn.6873	GO:0004674: protein serine/threonine kinase activity, GO:0005524: ATP binding
58974	rc_AA892649_at	Gabarap	GABA(A) receptor-associated protein	5	0.6792	3.7242	0.0002	0.002	0.101637	0.0086966	0.024	5.7477	0.2188	0.0502	30.4	Rn.8411	GO:0000139: Golgi membrane, GO:0000226: microtubule cytoskeleton organization, GO:0000226: microtubule cytoskeleton organization, GO:0000421: autophagic vacuole membrane, GO:0000421: autophagic vacuole membrane, GO:0005515: protein binding, GO:0005764: lysosome, GO:0005764: lysosome, GO:0005776: autophagic vacuole, GO:0005776: autophagic vacuole, GO:0005790: smooth endoplasmic reticulum, GO:00057…	04140: Regulation of autophagy
298103	1398905_at	Atp6v1g1	ATPase, H transporting, lysosomal V1 subunit G1	3	0.6776	3.7535	0.0002	0.002	0.0529858	0.0501952	0.083	0.0244	0.9879	0	0	Rn.82724	GO:0005622: intracellular, GO:0005765: lysosomal membrane, GO:0005829: cytosol, GO:0005886: plasma membrane, GO:0008553: hydrogen-exporting ATPase activity, phosphorylative mechanism, GO:0015992: proton transport, GO:0016471: vacuolar proton-transporting V-type ATPase complex, GO:0016471: vacuolar proton-transporting V-type ATPase complex, GO:0016820: hydrolase activity, acting on acid anhydrides…	00190: Oxidative phosphorylation, 01100: Metabolic pathways, 04145: Phagosome, 04966: Collecting duct acid secretion, 05323: Rheumatoid arthritis
24888	1370812_at	Bcl2l1	Bcl2-like 1	3	0.6773	3.7515	0.0002	0.002	0.0844278	0.000334973	0.002	0.0284	0.9859	0	0	Rn.10323	GO:0000910: cytokinesis, GO:0000910: cytokinesis, GO:0001541: ovarian follicle development, GO:0001541: ovarian follicle development, GO:0001666: response to hypoxia, GO:0001701: in utero embryonic development, GO:0001836: release of cytochrome c from mitochondria, GO:0005515: protein binding, GO:0005622: intracellular, GO:0005737: cytoplasm, GO:0005739: mitochondrion, GO:0005740: mitochondrial e…	04210: Apoptosis, 04630: Jak-STAT signaling pathway, 05014: Amyotrophic lateral sclerosis (ALS), 05145: Toxoplasmosis, 05200: Pathways in cancer, 05212: Pancreatic cancer, 05220: Chronic myeloid leukemia, 05222: Small cell lung cancer
363027	1376670_at	Yipf2	Yip1 domain family, member 2	3	0.6744	3.7359	0.0002	0.002	0.0537101	0.0140072	0.034	0.1811	0.9134	0	0		GO:0016021: integral to membrane, GO:0030133: transport vesicle, GO:0030133: transport vesicle
362843	1373512_at	Ilvbl	ilvB (bacterial acetolactate synthase)-like	3	0.6702	3.7027	0.0002	0.002	0.0723391	0.00104621	0.004	1.5999	0.4493	0	0	Rn.22332	GO:0000287: magnesium ion binding, GO:0003824: catalytic activity, GO:0030976: thiamine pyrophosphate binding
117042	S71021_s_at	Rpl6	ribosomal protein L6	5	0.669	3.6838	0.0002	0.002	0.339	0.00220632	0.008	5.7228	0.2208	0.0493	30.1	Rn.217183, Rn.2660	GO:0003735: structural constituent of ribosome, GO:0005840: ribosome, GO:0006412: translation	03010: Ribosome
360842	1390271_at	Plekha6	pleckstrin homology domain containing, family A member 6	3	0.6681	3.6935	0.0002	0.002	0.0795476	0.000883859	0.004	1.0551	0.59	0	0
100362920	1373527_at	LOC100362920	rCG48622-like	3	0.665	3.6812	0.0002	0.002	0.0781123	7.79509e-05	0	0.8073	0.6679	0	0	Rn.11674
295231	1371946_at	RGD1303130	kidney predominant protein NCU-G1	3	0.6636	3.6772	0.0002	0.002	0.0722331	0.000572728	0.003	0.2756	0.8713	0	0	Rn.203164	GO:0000988: protein binding transcription factor activity, GO:0000988: protein binding transcription factor activity, GO:0003700: sequence-specific DNA binding transcription factor activity, GO:0004879: ligand-activated sequence-specific DNA binding RNA polymerase II transcription factor activity, GO:0004879: ligand-activated sequence-specific DNA binding RNA polymerase II transcription factor ac…
303057	1374007_at	Slu7	SLU7 splicing factor homolog (S. cerevisiae)	3	0.6624	3.6714	0.0002	0.002	0.0415908	0.0431124	0.076	0.4162	0.8121	0	0	Rn.137183	GO:0000375: RNA splicing, via transesterification reactions, GO:0000380: alternative nuclear mRNA splicing, via spliceosome, GO:0000380: alternative nuclear mRNA splicing, via spliceosome, GO:0000386: second spliceosomal transesterification activity, GO:0000386: second spliceosomal transesterification activity, GO:0000389: nuclear mRNA 3'-splice site recognition, GO:0000389: nuclear mRNA 3'-splic…	03040: Spliceosome
362938	1388664_at	Scrib	scribbled homolog (Drosophila)	3	0.6612	3.6676	0.0002	0.002	0.0734943	0.00236566	0.009	0.0026	0.9987	0	0		GO:0001843: neural tube closure, GO:0001921: positive regulation of receptor recycling, GO:0005515: protein binding, GO:0005737: cytoplasm, GO:0005886: plasma membrane, GO:0005911: cell-cell junction, GO:0005911: cell-cell junction, GO:0005913: cell-cell adherens junction, GO:0008105: asymmetric protein localization, GO:0008283: cell proliferation, GO:0016080: synaptic vesicle targeting, GO:00163…
50689	M61177_s_at	Mapk3	mitogen activated protein kinase 3	5	0.6582	3.7178	0.0002	0.002	0.0686991	0.0359038	0.067	5.4939	0.2403	0.0425	27.2	Rn.2592	GO:0000165: MAPK cascade, GO:0000165: MAPK cascade, GO:0000165: MAPK cascade, GO:0000189: MAPK import into nucleus, GO:0001784: phosphotyrosine binding, GO:0004672: protein kinase activity, GO:0004674: protein serine/threonine kinase activity, GO:0004707: MAP kinase activity, GO:0004707: MAP kinase activity, GO:0004707: MAP kinase activity, GO:0004707: MAP kinase activity, GO:0005515: protein bin…	04010: MAPK signaling pathway, 04012: ErbB signaling pathway, 04062: Chemokine signaling pathway, 04114: Oocyte meiosis, 04150: mTOR signaling pathway, 04270: Vascular smooth muscle contraction, 04320: Dorso-ventral axis formation, 04350: TGF-beta signaling pathway, 04360: Axon guidance, 04370: VEGF signaling pathway, 04380: Osteoclast differentiation, 04510: Focal adhesion, 04520: Adherens junct…
29558	X14323cds_at	Fcgrt	Fc fragment of IgG, receptor, transporter, alpha	5	0.6161	3.7656	0.0002	0.002	0.0975504	6.49639e-06	0	4.7527	0.3136	0.0214	15.8	Rn.15845	GO:0006955: immune response, GO:0006959: humoral immune response, GO:0016021: integral to membrane, GO:0019770: IgG receptor activity, GO:0019864: IgG binding, GO:0019882: antigen processing and presentation, GO:0030881: beta-2-microglobulin binding, GO:0038094: Fc-gamma receptor signaling pathway, GO:0042612: MHC class I protein complex
117180	rc_AI070521_s_at	Csde1	cold shock domain containing E1, RNA binding	5	0.5605	3.7908	0.0002	0.002	0.0660054	0.194123	0.225	3.9682	0.4103	0	0	Rn.121327, Rn.165161, Rn.3562	GO:0003677: DNA binding, GO:0003723: RNA binding, GO:0005737: cytoplasm, GO:0005743: mitochondrial inner membrane, GO:0005743: mitochondrial inner membrane, GO:0006355: regulation of transcription, DNA-dependent
192218	rc_AA800738_at	Kat5	K(lysine) acetyltransferase 5	5	0.5506	3.7313	0.0002	0.002	0.0398892	0.173636	0.205	3.6179	0.4602	0	0	Rn.6629	GO:0000122: negative regulation of transcription from RNA polymerase II promoter, GO:0000123: histone acetyltransferase complex, GO:0000785: chromatin, GO:0003713: transcription coactivator activity, GO:0003713: transcription coactivator activity, GO:0004402: histone acetyltransferase activity, GO:0004402: histone acetyltransferase activity, GO:0004402: histone acetyltransferase activity, GO:0005…
29156	rc_AA892814_s_at	Capns1	calpain, small subunit 1	5	0.5475	3.7228	0.0002	0.002	0.0217789	0.725257	0.734	2.8963	0.5753	0	0	Rn.3430	GO:0004198: calcium-dependent cysteine-type endopeptidase activity, GO:0004198: calcium-dependent cysteine-type endopeptidase activity, GO:0004198: calcium-dependent cysteine-type endopeptidase activity, GO:0005509: calcium ion binding, GO:0005509: calcium ion binding, GO:0005737: cytoplasm, GO:0005886: plasma membrane, GO:0006508: proteolysis, GO:0046982: protein heterodimerization activity
58960	rc_AA957896_s_at	Map2k2	mitogen activated protein kinase kinase 2	5	0.5382	3.6634	0.0002	0.002	0.0490467	0.190514	0.221	2.3207	0.677	0	0	Rn.82693	GO:0000165: MAPK cascade, GO:0000165: MAPK cascade, GO:0000165: MAPK cascade, GO:0000187: activation of MAPK activity, GO:0000187: activation of MAPK activity, GO:0000187: activation of MAPK activity, GO:0000187: activation of MAPK activity, GO:0004674: protein serine/threonine kinase activity, GO:0004708: MAP kinase kinase activity, GO:0004708: MAP kinase kinase activity, GO:0004708: MAP kinase …	04010: MAPK signaling pathway, 04012: ErbB signaling pathway, 04270: Vascular smooth muscle contraction, 04370: VEGF signaling pathway, 04540: Gap junction, 04620: Toll-like receptor signaling pathway, 04650: Natural killer cell mediated cytotoxicity, 04660: T cell receptor signaling pathway, 04662: B cell receptor signaling pathway, 04664: Fc epsilon RI signaling pathway, 04720: Long-term potent…
24450	M33648_at	Hmgcs2	3-hydroxy-3-methylglutaryl-CoA synthase 2 (mitochondrial)	5	-0.5537	-3.7707	0.0002	0.002	-0.0544795	0.0841178	0.12	0.9271	0.9206	0	0	Rn.29594	GO:0001822: kidney development, GO:0001889: liver development, GO:0004421: hydroxymethylglutaryl-CoA synthase activity, GO:0004421: hydroxymethylglutaryl-CoA synthase activity, GO:0005739: mitochondrion, GO:0005739: mitochondrion, GO:0005743: mitochondrial inner membrane, GO:0005743: mitochondrial inner membrane, GO:0005759: mitochondrial matrix, GO:0006695: cholesterol biosynthetic process, GO:0…	00072: Synthesis and degradation of ketone bodies, 00280: Valine, leucine and isoleucine degradation, 00650: Butanoate metabolism, 00900: Terpenoid backbone biosynthesis, 01100: Metabolic pathways, 03320: PPAR signaling pathway
24417	M90518_at	Grm4	glutamate receptor, metabotropic 4	5	-0.556	-3.7802	0.0002	0.002	-0.0983398	0.000392527	0.002	2.2029	0.6985	0	0	Rn.89046	GO:0000187: activation of MAPK activity, GO:0004930: G-protein coupled receptor activity, GO:0005622: intracellular, GO:0005886: plasma membrane, GO:0005887: integral to plasma membrane, GO:0007196: adenylate cyclase-inhibiting G-protein coupled glutamate receptor signaling pathway, GO:0007268: synaptic transmission, GO:0007612: learning, GO:0008285: negative regulation of cell proliferation, GO:…	04080: Neuroactive ligand-receptor interaction, 04742: Taste transduction
362353	1376034_at	Fam115a	family with sequence similarity 115, member A	3	-0.6768	-3.7365	0.0002	0.002	-0.0589474	0.021322	0.045	1.3912	0.4988	0	0	Rn.44698
683077	1371956_at	LOC683077	similar to praja1, RING-H2 motif containing	3	-0.6835	-3.7784	0.0002	0.002	-0.0752971	0.0665172	0.101	0.6828	0.7108	0	0	Rn.190368
83825	1389706_at	Dclk1	doublecortin-like kinase 1	3	-0.6873	-3.7909	0.0002	0.002	-0.0930096	0.0124389	0.031	1.7675	0.4132	0	0	Rn.155540, Rn.80575	GO:0001764: neuron migration, GO:0004672: protein kinase activity, GO:0004674: protein serine/threonine kinase activity, GO:0005524: ATP binding, GO:0006468: protein phosphorylation, GO:0007399: nervous system development, GO:0007409: axonogenesis, GO:0007420: brain development, GO:0009615: response to virus, GO:0021952: central nervous system projection neuron axonogenesis, GO:0030154: cell diff…
25683	U57362_at	Col12a1	collagen, type XII, alpha 1	5	-0.7448	-3.7497	0.0002	0.002	-0.102092	1.20476e-05	0	6.7427	0.1501	0.0793	40.7	Rn.11218	GO:0005201: extracellular matrix structural constituent, GO:0005595: collagen type XII, GO:0005615: extracellular space, GO:0005615: extracellular space, GO:0007155: cell adhesion, GO:0031012: extracellular matrix, GO:0031012: extracellular matrix	04974: Protein digestion and absorption
312607	1373748_at	Pdzrn3	PDZ domain containing RING finger 3	3	-0.7715	-3.729	0.0002	0.002	-0.131894	0.000282268	0.001	2.5314	0.282	0.0272	21		GO:0004842: ubiquitin-protein ligase activity, GO:0004842: ubiquitin-protein ligase activity, GO:0004842: ubiquitin-protein ligase activity, GO:0007528: neuromuscular junction development, GO:0007528: neuromuscular junction development, GO:0008270: zinc ion binding, GO:0016567: protein ubiquitination, GO:0016567: protein ubiquitination, GO:0031594: neuromuscular junction, GO:0031594: neuromuscula…
432392	1388643_at	Fut8	fucosyltransferase 8 (alpha (1,6) fucosyltransferase)	3	-0.8243	-3.7013	0.0002	0.002	-0.0508766	0.122276	0.157	2.849	0.2406	0.0448	29.8	Rn.228620	GO:0007179: transforming growth factor beta receptor signaling pathway, GO:0007179: transforming growth factor beta receptor signaling pathway, GO:0007229: integrin-mediated signaling pathway, GO:0007229: integrin-mediated signaling pathway, GO:0007585: respiratory gaseous exchange, GO:0007585: respiratory gaseous exchange, GO:0008424: glycoprotein 6-alpha-L-fucosyltransferase activity, GO:001602…	00510: N-Glycan biosynthesis, 00533: Glycosaminoglycan biosynthesis - keratan sulfate, 01100: Metabolic pathways
309922	1389003_at	Rhobtb3	Rho-related BTB domain containing 3	3	-0.92	-3.6813	0.0002	0.002	-0.100093	2.55815e-05	0	3.51	0.1729	0.0808	43	Rn.224885	GO:0005524: ATP binding, GO:0005524: ATP binding, GO:0005525: GTP binding, GO:0006200: ATP catabolic process, GO:0007264: small GTPase mediated signal transduction, GO:0016887: ATPase activity, GO:0016887: ATPase activity, GO:0017137: Rab GTPase binding, GO:0017137: Rab GTPase binding, GO:0042147: retrograde transport, endosome to Golgi, GO:0042147: retrograde transport, endosome to Golgi
58853	rc_AI176710_at	Nr4a3	nuclear receptor subfamily 4, group A, member 3	5	-0.9269	-3.7515	0.0002	0.002	-0.183063	0.000389799	0.002	9.8576	0.0429	0.1781	59.4	Rn.62694	GO:0001077: RNA polymerase II core promoter proximal region sequence-specific DNA binding transcription factor activity involved in positive regulation of transcription, GO:0001077: RNA polymerase II core promoter proximal region sequence-specific DNA binding transcription factor activity involved in positive regulation of transcription, GO:0001707: mesoderm formation, GO:0001707: mesoderm format…
362911	1372755_at	Mal2	mal, T-cell differentiation protein 2	3	-0.9456	-3.6765	0.0002	0.002	-0.154506	0.000371653	0.002	3.6653	0.16	0.0902	45.4	Rn.103382	GO:0016021: integral to membrane
81682	X84039_at	Lum	lumican	5	-1.0402	-3.6702	0.0002	0.002	-0.237968	2.01193e-11	0	12.6917	0.0129	0.2692	68.5	Rn.3087	GO:0003674: molecular_function, GO:0005518: collagen binding, GO:0005518: collagen binding, GO:0005578: proteinaceous extracellular matrix, GO:0005578: proteinaceous extracellular matrix, GO:0005583: fibrillar collagen, GO:0005583: fibrillar collagen, GO:0005615: extracellular space, GO:0005615: extracellular space, GO:0014070: response to organic cyclic compound, GO:0031012: extracellular matrix…
252855	1370899_at	Sfpq	splicing factor proline/glutamine-rich	3	-1.3231	-3.6723	0.0002	0.002	-0.1298	0.00012776	0.001	6.4288	0.0402	0.2659	68.9	Rn.54645	GO:0000380: alternative nuclear mRNA splicing, via spliceosome, GO:0005654: nucleoplasm, GO:0016363: nuclear matrix, GO:0042382: paraspeckles
24825	D38380_at	Tf	transferrin	5	2.2885	3.5925	0.0003	0.003	0.37919	4.81304e-11	0	44.1161	0	1.7818	90.9	Rn.91296	GO:0001666: response to hypoxia, GO:0005604: basement membrane, GO:0005615: extracellular space, GO:0005739: mitochondrion, GO:0005768: endosome, GO:0005769: early endosome, GO:0005770: late endosome, GO:0005905: coated pit, GO:0006826: iron ion transport, GO:0006826: iron ion transport, GO:0006879: cellular iron ion homeostasis, GO:0006917: induction of apoptosis, GO:0006953: acute-phase respons…
364396	rc_AI639107_at	Arl11	ADP-ribosylation factor-like 11	5	2.1034	3.5989	0.0003	0.003	0.284066	1.69592e-24	0	39.5816	0	1.4642	89.9	Rn.23090	GO:0005525: GTP binding, GO:0005622: intracellular, GO:0007264: small GTPase mediated signal transduction
24387	AF028784mRNA#1_s_at	Gfap	glial fibrillary acidic protein	5	2.0159	3.6143	0.0003	0.003	0.318939	1.01601e-11	0	36.6255	0	1.3515	89.1	Rn.91512	GO:0005178: integrin binding, GO:0005198: structural molecule activity, GO:0005198: structural molecule activity, GO:0005200: structural constituent of cytoskeleton, GO:0005737: cytoplasm, GO:0005737: cytoplasm, GO:0005882: intermediate filament, GO:0005882: intermediate filament, GO:0005882: intermediate filament, GO:0005882: intermediate filament, GO:0009611: response to wounding, GO:0010625: p…
29543	S72594_s_at	Timp2	TIMP metallopeptidase inhibitor 2	5	1.3481	3.6604	0.0003	0.003	0.245861	1.0559e-12	0	19.4257	0.0006	0.5237	79.4	Rn.10161	GO:0005178: integrin binding, GO:0005178: integrin binding, GO:0005576: extracellular region, GO:0005604: basement membrane, GO:0005615: extracellular space, GO:0007283: spermatogenesis, GO:0007417: central nervous system development, GO:0007568: aging, GO:0008047: enzyme activator activity, GO:0008191: metalloendopeptidase inhibitor activity, GO:0008191: metalloendopeptidase inhibitor activity, …
24230	J05122_at	Tspo	translocator protein	5	1.3018	3.6494	0.0003	0.003	0.206067	2.2031e-13	0	18.3894	0.001	0.4826	78.2	Rn.1820, Rn.229367	GO:0005497: androgen binding, GO:0005515: protein binding, GO:0005739: mitochondrion, GO:0005739: mitochondrion, GO:0005739: mitochondrion, GO:0005741: mitochondrial outer membrane, GO:0006694: steroid biosynthetic process, GO:0006811: ion transport, GO:0006821: chloride transport, GO:0006950: response to stress, GO:0007568: aging, GO:0008347: glial cell migration, GO:0008503: benzodiazepine rece…	04080: Neuroactive ligand-receptor interaction
361378	rc_AA891670_g_at	Man2b1	mannosidase, alpha, class 2B, member 1	5	1.0233	3.5843	0.0003	0.003	0.156692	2.70718e-08	0	12.4751	0.0141	0.2642	67.9	Rn.102840	GO:0004559: alpha-mannosidase activity, GO:0004559: alpha-mannosidase activity, GO:0004559: alpha-mannosidase activity, GO:0005537: mannose binding, GO:0005764: lysosome, GO:0006013: mannose metabolic process, GO:0006013: mannose metabolic process, GO:0006464: cellular protein modification process, GO:0006464: cellular protein modification process, GO:0007611: learning or memory, GO:0007611: lear…	00511: Other glycan degradation, 04142: Lysosome
25407	rc_AA818025_at	Cd59	CD59 molecule, complement regulatory protein	5	1.0135	3.6382	0.0003	0.003	0.117297	0.00019774	0.001	12.2167	0.0158	0.2542	67.3	Rn.1231	GO:0001848: complement binding, GO:0001971: negative regulation of activation of membrane attack complex, GO:0001971: negative regulation of activation of membrane attack complex, GO:0005615: extracellular space, GO:0005886: plasma membrane, GO:0006916: anti-apoptosis, GO:0009986: cell surface, GO:0030449: regulation of complement activation, GO:0031225: anchored to membrane, GO:0031362: anchored…	04610: Complement and coagulation cascades, 04640: Hematopoietic cell lineage
286904	U39206_at	Cyp4f4	cytochrome P450, family 4, subfamily f, polypeptide 4	5	0.987	3.5929	0.0003	0.003	0.119844	1.64949e-08	0	11.8572	0.0184	0.2428	66.3	Rn.10170	GO:0004497: monooxygenase activity, GO:0005789: endoplasmic reticulum membrane, GO:0009055: electron carrier activity, GO:0016705: oxidoreductase activity, acting on paired donors, with incorporation or reduction of molecular oxygen, GO:0020037: heme binding, GO:0020037: heme binding, GO:0070330: aromatase activity	00590: Arachidonic acid metabolism, 01100: Metabolic pathways
116723	1387412_at	Pip4k2a	phosphatidylinositol-5-phosphate 4-kinase, type II, alpha	3	0.9243	3.6175	0.0003	0.003	0.129431	9.48035e-05	0.001	3.6648	0.16	0.0891	45.4	Rn.24177	GO:0005524: ATP binding, GO:0005634: nucleus, GO:0005737: cytoplasm, GO:0005886: plasma membrane, GO:0016307: phosphatidylinositol phosphate kinase activity, GO:0016309: 1-phosphatidylinositol-5-phosphate 4-kinase activity, GO:0035855: megakaryocyte development	00562: Inositol phosphate metabolism, 04070: Phosphatidylinositol signaling system, 04810: Regulation of actin cytoskeleton
315722	1374958_at	Adpgk	ADP-dependent glucokinase	3	0.8873	3.6372	0.0003	0.003	0.115508	2.85713e-06	0	3.3706	0.1854	0.0728	40.7	Rn.66171		00010: Glycolysis / Gluconeogenesis, 01100: Metabolic pathways
94172	U89529_at	Slc27a1	solute carrier family 27 (fatty acid transporter), member 1	5	0.8862	3.5777	0.0003	0.003	0.113301	0.000220305	0.001	10.0189	0.0401	0.1806	60.1	Rn.1047	GO:0000166: nucleotide binding, GO:0001579: medium-chain fatty acid transport, GO:0005515: protein binding, GO:0005739: mitochondrion, GO:0005743: mitochondrial inner membrane, GO:0005783: endoplasmic reticulum, GO:0005783: endoplasmic reticulum, GO:0005886: plasma membrane, GO:0005886: plasma membrane, GO:0005886: plasma membrane, GO:0005901: caveola, GO:0006631: fatty acid metabolic process, GO…	03320: PPAR signaling pathway
299612	1373791_at	RGD1359127	similar to RIKEN cDNA 2310011J03	3	0.8278	3.621	0.0003	0.003	0.0627464	0.0275458	0.055	3.0074	0.2223	0.0529	33.5	Rn.39052
315606	1375793_at	Mll1	myeloid/lymphoid or mixed-lineage leukemia 1	3	0.7758	3.6556	0.0003	0.003	0.0760388	0.0266142	0.054	2.6284	0.2687	0.0327	23.9	Rn.226018	GO:0003674: molecular_function, GO:0003677: DNA binding, GO:0003682: chromatin binding, GO:0003682: chromatin binding, GO:0005575: cellular_component, GO:0005634: nucleus, GO:0006306: DNA methylation, GO:0006306: DNA methylation, GO:0006461: protein complex assembly, GO:0008150: biological_process, GO:0008270: zinc ion binding, GO:0008270: zinc ion binding, GO:0008285: negative regulation of cell…
100360880	1373759_at	LOC100360880	FBJ osteosarcoma oncogene B	3	0.7151	3.6152	0.0003	0.003	0.120277	0.00352366	0.012	2.3394	0.3105	0.0173	14.5		GO:0003700: sequence-specific DNA binding transcription factor activity, GO:0005634: nucleus, GO:0043565: sequence-specific DNA binding, GO:0046983: protein dimerization activity, GO:0071277: cellular response to calcium ion	04380: Osteoclast differentiation
54133	U23769_at	Pdlim1	PDZ and LIM domain 1	5	0.7131	3.5965	0.0003	0.003	0.0866362	4.07402e-06	0	6.745	0.15	0.0791	40.7	Rn.11170	GO:0001666: response to hypoxia, GO:0003713: transcription coactivator activity, GO:0003713: transcription coactivator activity, GO:0005667: transcription factor complex, GO:0005667: transcription factor complex, GO:0005737: cytoplasm, GO:0005856: cytoskeleton, GO:0006355: regulation of transcription, DNA-dependent, GO:0006355: regulation of transcription, DNA-dependent, GO:0008270: zinc ion bind…
84388	1369031_at	Il18bp	interleukin 18 binding protein	3	0.6581	3.6427	0.0003	0.003	0.0702847	0.00196459	0.007	0.9272	0.629	0	0	Rn.20083	GO:0005515: protein binding, GO:0005615: extracellular space, GO:0032496: response to lipopolysaccharide, GO:0042007: interleukin-18 binding, GO:0042007: interleukin-18 binding, GO:0042088: T-helper 1 type immune response, GO:0042088: T-helper 1 type immune response, GO:0070301: cellular response to hydrogen peroxide, GO:0071356: cellular response to tumor necrosis factor
309168	1374997_at	Map3k11	mitogen-activated protein kinase kinase kinase 11	3	0.6486	3.5943	0.0003	0.003	0.0659872	0.00184199	0.007	0.928	0.6288	0	0	Rn.28235	GO:0000080: G1 phase of mitotic cell cycle, GO:0000080: G1 phase of mitotic cell cycle, GO:0000187: activation of MAPK activity, GO:0004674: protein serine/threonine kinase activity, GO:0004674: protein serine/threonine kinase activity, GO:0004706: JUN kinase kinase kinase activity, GO:0004709: MAP kinase kinase kinase activity, GO:0004709: MAP kinase kinase kinase activity, GO:0004713: protein t…	04010: MAPK signaling pathway
310159	1376273_at	Drosha	drosha, ribonuclease type III	3	0.6458	3.5834	0.0003	0.003	0.0376955	0.154607	0.188	0.3683	0.8318	0	0	Rn.41113	GO:0003674: molecular_function, GO:0005575: cellular_component, GO:0008150: biological_process
24780	J05166_g_at	Slc4a2	solute carrier family 4 (anion exchanger), member 2	5	0.5381	3.6578	0.0003	0.003	0.0813607	0.000233183	0.001	2.3695	0.6681	0	0	Rn.9860	GO:0005452: inorganic anion exchanger activity, GO:0006821: chloride transport, GO:0015108: chloride transmembrane transporter activity, GO:0015108: chloride transmembrane transporter activity, GO:0016020: membrane, GO:0016021: integral to membrane, GO:0016323: basolateral plasma membrane, GO:0016323: basolateral plasma membrane	04970: Salivary secretion, 04971: Gastric acid secretion, 04972: Pancreatic secretion, 04976: Bile secretion
25423	D90404_g_at	Ctsc	cathepsin C	5	0.5334	3.6258	0.0003	0.003	0.0901561	9.82296e-05	0.001	3.5034	0.4774	0	0	Rn.203177	GO:0001913: T cell mediated cytotoxicity, GO:0001913: T cell mediated cytotoxicity, GO:0004197: cysteine-type endopeptidase activity, GO:0004252: serine-type endopeptidase activity, GO:0004252: serine-type endopeptidase activity, GO:0005764: lysosome, GO:0005764: lysosome, GO:0005783: endoplasmic reticulum, GO:0005794: Golgi apparatus, GO:0006508: proteolysis, GO:0006508: proteolysis, GO:0006508:…	04142: Lysosome
83581	AF025425_at	Polr1a	polymerase (RNA) I polypeptide A	5	0.5288	3.5941	0.0003	0.003	0.0591084	0.00324227	0.011	3.3198	0.5058	0	0	Rn.24877	GO:0003677: DNA binding, GO:0003899: DNA-directed RNA polymerase activity, GO:0005634: nucleus, GO:0005736: DNA-directed RNA polymerase I complex, GO:0005736: DNA-directed RNA polymerase I complex, GO:0008270: zinc ion binding, GO:0009303: rRNA transcription	00230: Purine metabolism, 00240: Pyrimidine metabolism, 01100: Metabolic pathways, 03020: RNA polymerase
24484	M31837_at	Igfbp3	insulin-like growth factor binding protein 3	5	-0.5293	-3.6034	0.0003	0.003	-0.0686472	0.0105884	0.027	3.058	0.5482	0	0	Rn.26369	GO:0001558: regulation of cell growth, GO:0001558: regulation of cell growth, GO:0001933: negative regulation of protein phosphorylation, GO:0001968: fibronectin binding, GO:0001968: fibronectin binding, GO:0005515: protein binding, GO:0005520: insulin-like growth factor binding, GO:0005520: insulin-like growth factor binding, GO:0005520: insulin-like growth factor binding, GO:0005615: extracellu…	04115: p53 signaling pathway
81735	U68726_at	Neo1	neogenin 1	5	-0.5322	-3.6169	0.0003	0.003	-0.0506655	0.00752981	0.021	3.3435	0.5021	0	0	Rn.10667	GO:0004872: receptor activity, GO:0005886: plasma membrane, GO:0006355: regulation of transcription, DNA-dependent, GO:0007155: cell adhesion, GO:0007520: myoblast fusion, GO:0016021: integral to membrane, GO:0045296: cadherin binding, GO:0055072: iron ion homeostasis	04514: Cell adhesion molecules (CAMs)
116663	1382778_at	Dusp6	dual specificity phosphatase 6	3	-0.6509	-3.6004	0.0003	0.003	-0.0950346	0.00911164	0.024	1.4347	0.488	0	0	Rn.4313	GO:0000188: inactivation of MAPK activity, GO:0000188: inactivation of MAPK activity, GO:0001933: negative regulation of protein phosphorylation, GO:0004721: phosphoprotein phosphatase activity, GO:0004725: protein tyrosine phosphatase activity, GO:0005737: cytoplasm, GO:0005737: cytoplasm, GO:0005829: cytosol, GO:0006470: protein dephosphorylation, GO:0006470: protein dephosphorylation, GO:00081…	04010: MAPK signaling pathway
680782	1371579_at	Spcs3	signal peptidase complex subunit 3 homolog (S. cerevisiae)	3	-0.6545	-3.6169	0.0003	0.003	-0.0586793	0.165491	0.198	1.7481	0.4173	0	0	Rn.29528	GO:0005783: endoplasmic reticulum, GO:0005787: signal peptidase complex, GO:0006465: signal peptide processing, GO:0008233: peptidase activity, GO:0016021: integral to membrane	03060: Protein export
367039	1377090_at	Dock6	dedicator of cytokinesis 6	3	-0.6581	-3.6468	0.0003	0.003	-0.0586995	0.00124826	0.005	0.6685	0.7159	0	0	Rn.22443
500117	1374929_at	Ccdc126	coiled-coil domain containing 126	3	-0.659	-3.644	0.0003	0.003	-0.0671848	0.00234227	0.008	1.4543	0.4833	0	0	Rn.22388
362040	1372704_at	Ostc	oligosaccharyltransferase complex subunit	3	-0.6594	-3.6569	0.0003	0.003	-0.0522397	0.136463	0.17	0.1351	0.9347	0	0	Rn.1889	GO:0008250: oligosaccharyltransferase complex, GO:0008250: oligosaccharyltransferase complex, GO:0016021: integral to membrane
83477	1368118_at	Bcl10	B-cell CLL/lymphoma 10	3	-0.6602	-3.6561	0.0003	0.003	-0.0832019	0.011783	0.03	0.8299	0.6604	0	0	Rn.13007	GO:0001772: immunological synapse, GO:0001772: immunological synapse, GO:0001843: neural tube closure, GO:0001843: neural tube closure, GO:0002020: protease binding, GO:0002020: protease binding, GO:0002237: response to molecule of bacterial origin, GO:0002237: response to molecule of bacterial origin, GO:0002906: negative regulation of mature B cell apoptotic process, GO:0002906: negative regula…	04660: T cell receptor signaling pathway, 04662: B cell receptor signaling pathway
85263	AB011068_g_at	Slc25a14	solute carrier family 25 (mitochondrial carrier, brain), member 14	5	-0.8488	-3.6107	0.0003	0.003	-0.0733953	0.00402763	0.013	9.0487	0.0599	0.1503	55.8	Rn.15006	GO:0005739: mitochondrion, GO:0005740: mitochondrial envelope
286988	rc_AI235492_at	Pnrc1	proline-rich nuclear receptor coactivator 1	2	-0.9682	-3.6399	0.0003	0.003	-0.099034	0.000871435	0.004	0.0065	0.9356	0	0	Rn.10967	GO:0005634: nucleus, GO:0006351: transcription, DNA-dependent, GO:0006355: regulation of transcription, DNA-dependent
29393	M27207mRNA_s_at	Col1a1	collagen, type I, alpha 1	5	-1.0442	-3.6214	0.0003	0.003	-0.40772	2.85405e-06	0	12.587	0.0135	0.2687	68.2	Rn.2953	GO:0001501: skeletal system development, GO:0001503: ossification, GO:0001568: blood vessel development, GO:0001568: blood vessel development, GO:0001649: osteoblast differentiation, GO:0001957: intramembranous ossification, GO:0001957: intramembranous ossification, GO:0001958: endochondral ossification, GO:0001958: endochondral ossification, GO:0003674: molecular_function, GO:0005201: extracellu…	04510: Focal adhesion, 04512: ECM-receptor interaction, 04974: Protein digestion and absorption, 05146: Amoebiasis
192253	1370478_at	Myo16	myosin XVI	3	-1.1261	-3.5846	0.0003	0.003	-0.120917	9.29663e-07	0	5.2322	0.0731	0.1823	61.8	Rn.207204	GO:0003774: motor activity, GO:0003779: actin binding, GO:0005515: protein binding, GO:0005524: ATP binding, GO:0005634: nucleus, GO:0005654: nucleoplasm, GO:0005654: nucleoplasm, GO:0005654: nucleoplasm, GO:0005730: nucleolus, GO:0005730: nucleolus, GO:0005737: cytoplasm, GO:0005737: cytoplasm, GO:0005829: cytosol, GO:0005886: plasma membrane, GO:0008285: negative regulation of cell proliferatio…
65028	U53922_at	Dnaja1	DnaJ (Hsp40) homolog, subfamily A, member 1	5	-1.229	-3.5771	0.0003	0.003	-0.038644	0.318577	0.343	17.362	0.0016	0.4377	77	Rn.64562	GO:0005524: ATP binding, GO:0006457: protein folding, GO:0007283: spermatogenesis, GO:0009408: response to heat, GO:0016020: membrane, GO:0030317: sperm motility, GO:0030521: androgen receptor signaling pathway, GO:0031072: heat shock protein binding, GO:0042769: DNA damage response, detection of DNA damage, GO:0046872: metal ion binding, GO:0050750: low-density lipoprotein particle receptor bind…	04141: Protein processing in endoplasmic reticulum
25256	M84719_at	Fmo1	flavin containing monooxygenase 1	5	-1.2338	-3.5812	0.0003	0.003	-0.149461	1.35243e-09	0	17.0347	0.0019	0.4262	76.5	Rn.867	GO:0004497: monooxygenase activity, GO:0004499: N,N-dimethylaniline monooxygenase activity, GO:0004499: N,N-dimethylaniline monooxygenase activity, GO:0006082: organic acid metabolic process, GO:0006082: organic acid metabolic process, GO:0006970: response to osmotic stress, GO:0009404: toxin metabolic process, GO:0009404: toxin metabolic process, GO:0016021: integral to membrane, GO:0031227: int…	00982: Drug metabolism - cytochrome P450
84487	1368564_at	Slc17a6	solute carrier family 17 (sodium-dependent inorganic phosphate cotransporter), member 6	3	-1.2885	-3.6016	0.0003	0.003	-0.248241	2.65795e-10	0	6.3949	0.0409	0.2615	68.7	Rn.19372	GO:0001504: neurotransmitter uptake, GO:0001504: neurotransmitter uptake, GO:0005313: L-glutamate transmembrane transporter activity, GO:0005313: L-glutamate transmembrane transporter activity, GO:0005769: early endosome, GO:0006814: sodium ion transport, GO:0008021: synaptic vesicle, GO:0008021: synaptic vesicle, GO:0015293: symporter activity, GO:0015813: L-glutamate transport, GO:0015837: amin…
25196	1377163_at	Inhbb	inhibin beta-B	3	-1.3969	-3.6331	0.0003	0.003	-0.191094	1.25151e-13	0	7.2089	0.0272	0.3187	72.3	Rn.35074	GO:0005179: hormone activity, GO:0005576: extracellular region, GO:0008083: growth factor activity, GO:0009267: cellular response to starvation, GO:0009605: response to external stimulus, GO:0009605: response to external stimulus, GO:0032869: cellular response to insulin stimulus, GO:0032924: activin receptor signaling pathway, GO:0032924: activin receptor signaling pathway, GO:0040007: growth, G…	04350: TGF-beta signaling pathway
295703	rc_AA800318_at	Serping1	serpin peptidase inhibitor, clade G, member 1	5	1.8611	3.5342	0.0004	0.003	0.422015	1.60547e-23	0	34.2468	0	1.1866	88.3	Rn.100285	GO:0001848: complement binding, GO:0001869: negative regulation of complement activation, lectin pathway, GO:0001869: negative regulation of complement activation, lectin pathway, GO:0003674: molecular_function, GO:0004867: serine-type endopeptidase inhibitor activity, GO:0004867: serine-type endopeptidase inhibitor activity, GO:0004867: serine-type endopeptidase inhibitor activity, GO:0005575: c…	04610: Complement and coagulation cascades
64803	1368728_at	P2ry12	purinergic receptor P2Y, G-protein coupled, 12	3	1.7254	3.5267	0.0004	0.003	0.233992	2.50238e-18	0	10.3652	0.0056	0.5724	80.7	Rn.64592	GO:0001609: G-protein coupled adenosine receptor activity, GO:0001609: G-protein coupled adenosine receptor activity, GO:0001621: ADP receptor activity, GO:0001621: ADP receptor activity, GO:0001621: ADP receptor activity, GO:0001973: adenosine receptor signaling pathway, GO:0005739: mitochondrion, GO:0005901: caveola, GO:0007186: G-protein coupled receptor signaling pathway, GO:0007188: adenylat…
64529	X82396_at	Ctsb	cathepsin B	5	1.5771	3.5249	0.0004	0.003	0.133841	0.00154725	0.006	26.5013	0	0.8037	84.9	Rn.100909	GO:0004175: endopeptidase activity, GO:0004175: endopeptidase activity, GO:0004197: cysteine-type endopeptidase activity, GO:0004197: cysteine-type endopeptidase activity, GO:0004197: cysteine-type endopeptidase activity, GO:0005515: protein binding, GO:0005576: extracellular region, GO:0005615: extracellular space, GO:0005737: cytoplasm, GO:0005739: mitochondrion, GO:0005739: mitochondrion, GO:0…	04142: Lysosome, 04612: Antigen processing and presentation
296259	1372162_at	Acss1	acyl-CoA synthetase short-chain family member 1	3	1.394	3.5529	0.0004	0.003	0.181658	1.11319e-07	0	7.3989	0.0247	0.3324	73	Rn.98236	GO:0003987: acetate-CoA ligase activity, GO:0003987: acetate-CoA ligase activity, GO:0005739: mitochondrion, GO:0005739: mitochondrion, GO:0005759: mitochondrial matrix, GO:0005759: mitochondrial matrix, GO:0006085: acetyl-CoA biosynthetic process, GO:0006085: acetyl-CoA biosynthetic process, GO:0016208: AMP binding, GO:0019413: acetate biosynthetic process, GO:0019542: propionate biosynthetic pr…	00010: Glycolysis / Gluconeogenesis, 00620: Pyruvate metabolism, 00640: Propanoate metabolism, 01100: Metabolic pathways
307585	1375353_at	Cables1	Cdk5 and Abl enzyme substrate 1	3	1.0002	3.5619	0.0004	0.003	0.125554	7.91791e-09	0	4.3347	0.1145	0.1272	53.9	Rn.43941	GO:0005829: cytosol, GO:0005829: cytosol, GO:0007399: nervous system development, GO:0007399: nervous system development, GO:0016538: cyclin-dependent protein kinase regulator activity, GO:0051302: regulation of cell division, GO:0051726: regulation of cell cycle
24547	K00512_at	Mbp	myelin basic protein	2	0.941	3.5282	0.0004	0.003	0.442127	0.00977204	0.026	0.5566	0.4556	0	0	Rn.63285	GO:0002020: protease binding, GO:0002020: protease binding, GO:0005515: protein binding, GO:0005886: plasma membrane, GO:0009636: response to toxin, GO:0009636: response to toxin, GO:0019911: structural constituent of myelin sheath, GO:0019911: structural constituent of myelin sheath, GO:0019911: structural constituent of myelin sheath, GO:0033269: internode region of axon, GO:0033269: internode …
25135	M55015cds_s_at	Ncl	nucleolin	5	0.8919	3.5581	0.0004	0.003	0.0969616	0.0420586	0.074	9.95	0.0413	0.1803	59.8	Rn.144561, Rn.7735	GO:0000166: nucleotide binding, GO:0001525: angiogenesis, GO:0003676: nucleic acid binding, GO:0003723: RNA binding, GO:0003723: RNA binding, GO:0005634: nucleus, GO:0005654: nucleoplasm, GO:0005730: nucleolus, GO:0005730: nucleolus, GO:0005737: cytoplasm, GO:0005938: cell cortex, GO:0008022: protein C-terminus binding, GO:0030529: ribonucleoprotein complex, GO:0030529: ribonucleoprotein complex,…
171434	X74226_at	Phldb1	pleckstrin homology-like domain, family B, member 1	5	0.8667	3.5447	0.0004	0.003	0.120417	1.71411e-06	0	9.6902	0.046	0.1706	58.7	Rn.11128	GO:0005543: phospholipid binding
245921	U69702_at	Acvr1c	activin A receptor, type IC	5	0.8485	3.5425	0.0004	0.003	0.159054	3.69081e-07	0	9.3831	0.0522	0.1613	57.4	Rn.10580	GO:0001541: ovarian follicle development, GO:0002021: response to dietary excess, GO:0004674: protein serine/threonine kinase activity, GO:0005024: transforming growth factor beta-activated receptor activity, GO:0005524: ATP binding, GO:0005737: cytoplasm, GO:0005886: plasma membrane, GO:0006468: protein phosphorylation, GO:0006468: protein phosphorylation, GO:0006915: apoptotic process, GO:00071…	04350: TGF-beta signaling pathway
498423	1375279_at	Sertad2	SERTA domain containing 2	3	0.7632	3.5212	0.0004	0.003	0.0759226	0.00157946	0.006	2.7681	0.2506	0.0394	27.7	Rn.160886	GO:0003713: transcription coactivator activity, GO:0003713: transcription coactivator activity, GO:0005634: nucleus, GO:0005634: nucleus, GO:0005737: cytoplasm, GO:0005737: cytoplasm, GO:0030308: negative regulation of cell growth, GO:0030308: negative regulation of cell growth, GO:0045893: positive regulation of transcription, DNA-dependent, GO:0045893: positive regulation of transcription, DNA-…
83783	L19998_g_at	Sult1a1	sulfotransferase family, cytosolic, 1A, phenol-preferring, member 1	5	0.715	3.5307	0.0004	0.003	0.0996961	0.00252978	0.009	6.8694	0.143	0.0837	41.8	Rn.1507	GO:0000166: nucleotide binding, GO:0004062: aryl sulfotransferase activity, GO:0004062: aryl sulfotransferase activity, GO:0005829: cytosol, GO:0005829: cytosol, GO:0006584: catecholamine metabolic process, GO:0006805: xenobiotic metabolic process, GO:0006805: xenobiotic metabolic process, GO:0006950: response to stress, GO:0008146: sulfotransferase activity, GO:0008146: sulfotransferase activity…	00920: Sulfur metabolism
313757	1375463_at	RGD1565591	similar to Ski protein	3	0.6442	3.5618	0.0004	0.003	0.0624903	0.0649654	0.1	1.883	0.39	0	0	Rn.8311
361137	1371932_at	Tmem192	transmembrane protein 192	3	0.637	3.5346	0.0004	0.003	0.0660182	0.00460918	0.015	0.6344	0.7282	0	0	Rn.5808	GO:0005765: lysosomal membrane, GO:0005770: late endosome, GO:0016021: integral to membrane
307917	1374983_at	RGD1561676	similar to Kelch domain containing 4	3	0.6354	3.5249	0.0004	0.003	0.0524563	0.00938474	0.025	0.8664	0.6484	0	0	Rn.67594
306562	1372015_at	Tacc1	transforming, acidic coiled-coil containing protein 1	3	0.6349	3.5275	0.0004	0.003	0.0246007	0.511707	0.53	0.3155	0.8541	0	0	Rn.220272, Rn.73645	GO:0000226: microtubule cytoskeleton organization, GO:0000226: microtubule cytoskeleton organization, GO:0008283: cell proliferation, GO:0015630: microtubule cytoskeleton, GO:0015630: microtubule cytoskeleton, GO:0019904: protein domain specific binding, GO:0019904: protein domain specific binding, GO:0021987: cerebral cortex development, GO:0021987: cerebral cortex development, GO:0022008: neuro…
27080	U09551_at	Hbp1	HMG-box transcription factor 1	5	0.6334	3.5297	0.0004	0.003	0.0728597	0.000420249	0.002	5.6191	0.2295	0.0461	28.8	Rn.89226	GO:0003677: DNA binding, GO:0003723: RNA binding, GO:0005634: nucleus, GO:0006351: transcription, DNA-dependent, GO:0006355: regulation of transcription, DNA-dependent, GO:0016055: Wnt receptor signaling pathway, GO:0043268: positive regulation of potassium ion transport
305887	1372433_at	Ngdn	neuroguidin, EIF4E binding protein	3	0.6317	3.5122	0.0004	0.003	0.0835902	0.00624743	0.018	0.0002	0.9999	0	0	Rn.228994
94267	U95001UTR#1_s_at	Nudt4	nudix (nucleoside diphosphate linked moiety X)-type motif 4	5	-0.5199	-3.5415	0.0004	0.003	-0.0416154	0.145982	0.18	2.1273	0.7124	0	0	Rn.8426	GO:0005737: cytoplasm, GO:0008486: diphosphoinositol-polyphosphate diphosphatase activity, GO:0008486: diphosphoinositol-polyphosphate diphosphatase activity, GO:0046488: phosphatidylinositol metabolic process, GO:0046872: metal ion binding, GO:0052840: inositol diphosphate tetrakisphosphate diphosphatase activity, GO:0052843: inositol-1-diphosphate-2,3,4,5,6-pentakisphosphate diphosphatase activ…
29279	Z17223_at	Meox2	mesenchyme homeobox 2	5	-0.5227	-3.5552	0.0004	0.003	-0.0644298	0.00253483	0.009	3.3714	0.4977	0	0	Rn.34890	GO:0001525: angiogenesis, GO:0001525: angiogenesis, GO:0001757: somite specification, GO:0001757: somite specification, GO:0003700: sequence-specific DNA binding transcription factor activity, GO:0005634: nucleus, GO:0005737: cytoplasm, GO:0005737: cytoplasm, GO:0007519: skeletal muscle tissue development, GO:0007519: skeletal muscle tissue development, GO:0016607: nuclear speck, GO:0043565: sequ…
29141	J03624_at	Gal	galanin prepropeptide	5	-0.5241	-3.5738	0.0004	0.003	-0.0632687	0.0015125	0.006	1.8069	0.7712	0	0	Rn.8929	GO:0001664: G-protein coupled receptor binding, GO:0005179: hormone activity, GO:0005576: extracellular region, GO:0005737: cytoplasm, GO:0005794: Golgi apparatus, GO:0006950: response to stress, GO:0006954: inflammatory response, GO:0007218: neuropeptide signaling pathway, GO:0007218: neuropeptide signaling pathway, GO:0007399: nervous system development, GO:0007399: nervous system development, …
24588	Z12152_at	Nefm	neurofilament, medium polypeptide	5	-0.5582	-3.5675	0.0004	0.003	-0.079177	0.008994	0.024	4.4436	0.3493	0.0124	10	Rn.10971	GO:0000226: microtubule cytoskeleton organization, GO:0000226: microtubule cytoskeleton organization, GO:0005198: structural molecule activity, GO:0005622: intracellular, GO:0005856: cytoskeleton, GO:0005882: intermediate filament, GO:0005883: neurofilament, GO:0005883: neurofilament, GO:0008088: axon cargo transport, GO:0008088: axon cargo transport, GO:0030424: axon, GO:0030424: axon, GO:003113…	05014: Amyotrophic lateral sclerosis (ALS)
289522	1389596_at	Cox18	COX18 cytochrome c oxidase assembly homolog (S. cerevisiae)	3	-0.6383	-3.5468	0.0004	0.003	-0.0444387	0.016715	0.038	0.0413	0.9796	0	0	Rn.24568	GO:0005739: mitochondrion, GO:0008535: respiratory chain complex IV assembly, GO:0008535: respiratory chain complex IV assembly, GO:0008565: protein transporter activity, GO:0008565: protein transporter activity, GO:0015031: protein transport, GO:0031305: integral to mitochondrial inner membrane, GO:0031305: integral to mitochondrial inner membrane, GO:0051204: protein insertion into mitochondria…
316051	1388631_at	Azi2	5-azacytidine induced 2	3	-0.6397	-3.543	0.0004	0.003	-0.0741559	0.0199872	0.043	1.3705	0.504	0	0	Rn.14812	GO:0005737: cytoplasm, GO:0005739: mitochondrion, GO:0005739: mitochondrion, GO:0005886: plasma membrane, GO:0005886: plasma membrane, GO:0007249: I-kappaB kinase/NF-kappaB cascade, GO:0007249: I-kappaB kinase/NF-kappaB cascade	04622: RIG-I-like receptor signaling pathway
64158	V01227_s_at	Tuba1a	tubulin, alpha 1A	2	-0.9385	-3.5115	0.0004	0.003	-0.114008	0.0106397	0.027	0.9204	0.3374	0	0	Rn.99661	GO:0003924: GTPase activity, GO:0005198: structural molecule activity, GO:0005515: protein binding, GO:0005525: GTP binding, GO:0005874: microtubule, GO:0005874: microtubule, GO:0005881: cytoplasmic microtubule, GO:0005881: cytoplasmic microtubule, GO:0007017: microtubule-based process, GO:0007018: microtubule-based movement, GO:0019904: protein domain specific binding, GO:0046982: protein hetero…	04145: Phagosome, 04540: Gap junction
85251	1388459_at	Col18a1	collagen, type XVIII, alpha 1	3	2.0509	3.5065	0.0005	0.004	0.310928	5.60084e-22	0	13.6659	0.0011	0.8759	85.4	Rn.12030	GO:0001525: angiogenesis, GO:0001886: endothelial cell morphogenesis, GO:0003674: molecular_function, GO:0005604: basement membrane, GO:0005615: extracellular space, GO:0005615: extracellular space, GO:0008284: positive regulation of cell proliferation, GO:0030198: extracellular matrix organization, GO:0030335: positive regulation of cell migration, GO:0030938: collagen type XVIII, GO:0031012: ex…	04974: Protein digestion and absorption
29687	X71127_g_at	C1qb	complement component 1, q subcomponent, B chain	5	1.9723	3.4819	0.0005	0.004	0.359876	1.38176e-19	0	37.621	0	1.3051	89.4	Rn.6702	GO:0003674: molecular_function, GO:0005581: collagen, GO:0005602: complement component C1 complex, GO:0006955: immune response, GO:0006958: complement activation, classical pathway, GO:0007420: brain development, GO:0007568: aging, GO:0010033: response to organic substance, GO:0042803: protein homodimerization activity, GO:0042803: protein homodimerization activity, GO:0045087: innate immune resp…	04610: Complement and coagulation cascades, 05020: Prion diseases, 05142: Chagas disease (American trypanosomiasis), 05150: Staphylococcus aureus infection, 05322: Systemic lupus erythematosus
58971	rc_AA799645_at	Fxyd1	FXYD domain-containing ion transport regulator 1	5	1.7465	3.5074	0.0005	0.004	0.285292	3.88047e-14	0	31.4251	0	1.0355	87.3	Rn.3828	GO:0005254: chloride channel activity, GO:0005515: protein binding, GO:0006874: cellular calcium ion homeostasis, GO:0006936: muscle contraction, GO:0016021: integral to membrane, GO:0034707: chloride channel complex
25742	S53527mRNA_s_at	S100b	S100 calcium binding protein B	5	1.6767	3.4851	0.0005	0.004	0.116375	0.00227307	0.008	29.9426	0	0.9659	86.6	Rn.8937	GO:0001726: ruffle, GO:0001726: ruffle, GO:0005102: receptor binding, GO:0005509: calcium ion binding, GO:0005515: protein binding, GO:0005615: extracellular space, GO:0005634: nucleus, GO:0005634: nucleus, GO:0005737: cytoplasm, GO:0005737: cytoplasm, GO:0005737: cytoplasm, GO:0007611: learning or memory, GO:0007611: learning or memory, GO:0007613: memory, GO:0007613: memory, GO:0008270: zinc io…
353307	1374200_at	Slc29a3	solute carrier family 29 (nucleoside transporters), member 3	3	1.2269	3.4906	0.0005	0.004	0.1528	9.85328e-12	0	6.311	0.0426	0.2514	68.3	Rn.15870	GO:0005337: nucleoside transmembrane transporter activity, GO:0005337: nucleoside transmembrane transporter activity, GO:0005765: lysosomal membrane, GO:0015858: nucleoside transport, GO:0016021: integral to membrane, GO:0031902: late endosome membrane
499782	X53504cds_at	Rpl12	ribosomal protein L12	5	1.0928	3.4853	0.0005	0.004	0.0997067	0.0343234	0.065	14.8382	0.005	0.3435	73	Rn.128979, Rn.203094, Rn.203151	GO:0003723: RNA binding, GO:0003735: structural constituent of ribosome, GO:0005634: nucleus, GO:0005730: nucleolus, GO:0005737: cytoplasm, GO:0005840: ribosome, GO:0006412: translation, GO:0022625: cytosolic large ribosomal subunit	03010: Ribosome
25673	AF051895_at	Anxa5	annexin A5	2	0.9329	3.4983	0.0005	0.004	0.189146	8.3354e-13	0	0.6684	0.4136	0	0	Rn.3318	GO:0005509: calcium ion binding, GO:0005515: protein binding, GO:0005544: calcium-dependent phospholipid binding, GO:0005544: calcium-dependent phospholipid binding, GO:0005544: calcium-dependent phospholipid binding, GO:0005544: calcium-dependent phospholipid binding, GO:0005622: intracellular, GO:0005622: intracellular, GO:0005737: cytoplasm, GO:0005886: plasma membrane, GO:0007596: blood coagu…
303164	rc_AA892391_at	Zfp692	zinc finger protein 692	2	0.9211	3.4822	0.0005	0.004	0.162481	0.000478347	0.002	0.1352	0.7131	0	0	Rn.137772	GO:0003676: nucleic acid binding, GO:0005622: intracellular, GO:0008270: zinc ion binding
24854	1388246_at	Clu	clusterin	3	0.8199	3.4554	0.0005	0.004	0.111178	0.011302	0.029	3.2097	0.2009	0.064	37.7	Rn.1780	GO:0005515: protein binding, GO:0005615: extracellular space, GO:0005615: extracellular space, GO:0005634: nucleus, GO:0005739: mitochondrion, GO:0005783: endoplasmic reticulum, GO:0005829: cytosol, GO:0006915: apoptotic process, GO:0006916: anti-apoptosis, GO:0006950: response to stress, GO:0006979: response to oxidative stress, GO:0007283: spermatogenesis, GO:0008284: positive regulation of cel…
498967	1376878_at	RGD1559896	similar to RIKEN cDNA 2310022B05	3	0.7962	3.4858	0.0005	0.004	0.110132	0.00290159	0.01	3.0256	0.2203	0.0534	33.9	Rn.6137
303970	rc_AI638939_at	Bbx	bobby sox homolog (Drosophila)	5	0.751	3.4572	0.0005	0.004	0.112471	0.000427681	0.002	7.7765	0.1001	0.1111	48.6	Rn.229412	GO:0003674: molecular_function, GO:0005575: cellular_component, GO:0008150: biological_process
365661	1375714_at	RGD1562952	similar to Erbb2 interacting protein isoform 2	3	0.7085	3.4696	0.0005	0.004	0.139564	2.56785e-06	0	2.4758	0.29	0.0244	19.2
305064	1374774_at	Ptpn14	protein tyrosine phosphatase, non-receptor type 14	3	0.6317	3.4984	0.0005	0.004	0.0744659	0.000685668	0.003	1.6268	0.4433	0	0	Rn.61069	GO:0001946: lymphangiogenesis, GO:0030971: receptor tyrosine kinase binding
690422	1398442_at	LOC690422	hypothetical protein LOC690422	3	0.6301	3.4975	0.0005	0.004	0.0600589	0.00116933	0.005	1.0973	0.5777	0	0
314126	1374113_at	Baz1a	bromodomain adjacent to zinc finger domain, 1A	3	0.6273	3.4772	0.0005	0.004	0.0791366	0.000729368	0.003	1.3324	0.5137	0	0	Rn.1864	GO:0000228: nuclear chromosome, GO:0000228: nuclear chromosome, GO:0006261: DNA-dependent DNA replication, GO:0006261: DNA-dependent DNA replication, GO:0008270: zinc ion binding, GO:0008623: chromatin accessibility complex, GO:0008623: chromatin accessibility complex
361617	1388511_at	Arap1	ArfGAP with RhoGAP domain, ankyrin repeat and PH domain 1	3	0.627	3.4801	0.0005	0.004	0.0648394	0.00333064	0.011	0.8043	0.6689	0	0	Rn.41376	GO:0001921: positive regulation of receptor recycling, GO:0005100: Rho GTPase activator activity, GO:0005547: phosphatidylinositol-3,4,5-trisphosphate binding, GO:0005794: Golgi apparatus, GO:0005802: trans-Golgi network, GO:0005886: plasma membrane, GO:0008060: ARF GTPase activator activity, GO:0008360: regulation of cell shape, GO:0031410: cytoplasmic vesicle, GO:0031702: type 1 angiotensin rec…	04144: Endocytosis
684035	1389042_at	LOC684035	similar to arginyl aminopeptidase (aminopeptidase B)-like 1	3	0.6248	3.4649	0.0005	0.004	0.0885444	0.00128203	0.005	1.2213	0.543	0	0
114636	1388130_at	Zyx	zyxin	3	0.6227	3.4613	0.0005	0.004	0.0527026	0.072709	0.108	0.3349	0.8458	0	0	Rn.107363	GO:0001725: stress fiber, GO:0005737: cytoplasm, GO:0005913: cell-cell adherens junction, GO:0005925: focal adhesion, GO:0050727: regulation of inflammatory response	04510: Focal adhesion
81649	rc_AI171630_s_at	Mapk14	mitogen activated protein kinase 14	5	0.5106	3.4794	0.0005	0.004	0.0585367	0.140308	0.174	3.1327	0.5359	0	0	Rn.88085	GO:0000077: DNA damage checkpoint, GO:0000077: DNA damage checkpoint, GO:0000165: MAPK cascade, GO:0000165: MAPK cascade, GO:0000165: MAPK cascade, GO:0000902: cell morphogenesis, GO:0000902: cell morphogenesis, GO:0000922: spindle pole, GO:0000922: spindle pole, GO:0001525: angiogenesis, GO:0001525: angiogenesis, GO:0002062: chondrocyte differentiation, GO:0002062: chondrocyte differentiation, G…	04010: MAPK signaling pathway, 04370: VEGF signaling pathway, 04380: Osteoclast differentiation, 04620: Toll-like receptor signaling pathway, 04621: NOD-like receptor signaling pathway, 04622: RIG-I-like receptor signaling pathway, 04660: T cell receptor signaling pathway, 04664: Fc epsilon RI signaling pathway, 04670: Leukocyte transendothelial migration, 04722: Neurotrophin signaling pathway, 0…
296883	rc_AI171243_at	Rpa3	replication protein A3	5	-0.532	-3.4607	0.0005	0.004	-0.112986	0.00660394	0.019	4.3225	0.3641	0.009	7.5	Rn.94940	GO:0005662: DNA replication factor A complex, GO:0005737: cytoplasm, GO:0006260: DNA replication	03030: DNA replication, 03420: Nucleotide excision repair, 03430: Mismatch repair, 03440: Homologous recombination
54258	U71089cds_at	Cxcr1	chemokine (C-X-C motif) receptor 1	5	-0.6021	-3.4839	0.0005	0.004	-0.0809286	0.000393078	0.002	5.2402	0.2635	0.0353	23.7	Rn.138115	GO:0004918: interleukin-8 receptor activity, GO:0004918: interleukin-8 receptor activity, GO:0005886: plasma membrane, GO:0006935: chemotaxis, GO:0007166: cell surface receptor signaling pathway, GO:0016021: integral to membrane, GO:0019959: interleukin-8 binding, GO:0031623: receptor internalization, GO:0038112: interleukin-8-mediated signaling pathway	04060: Cytokine-cytokine receptor interaction, 04062: Chemokine signaling pathway, 04144: Endocytosis
294767	1373069_at	Mrps30	mitochondrial ribosomal protein S30	3	-0.6242	-3.4649	0.0005	0.004	-0.0743708	0.0259789	0.053	1.084	0.5816	0	0	Rn.9312	GO:0003735: structural constituent of ribosome, GO:0005739: mitochondrion, GO:0005739: mitochondrion, GO:0005840: ribosome, GO:0006412: translation
25743	1370598_a_at	Kcnj6	potassium inwardly-rectifying channel, subfamily J, member 6	3	-0.6267	-3.4751	0.0005	0.004	-0.0800435	0.000873747	0.004	1.2238	0.5423	0	0	Rn.10185	GO:0001965: G-protein alpha-subunit binding, GO:0005737: cytoplasm, GO:0005794: Golgi apparatus, GO:0005794: Golgi apparatus, GO:0005886: plasma membrane, GO:0009986: cell surface, GO:0015467: G-protein activated inward rectifier potassium channel activity, GO:0015467: G-protein activated inward rectifier potassium channel activity, GO:0016021: integral to membrane, GO:0030424: axon, GO:0030425: …
24370	M87634_at	Foxg1	forkhead box G1	5	-0.6742	-3.4595	0.0005	0.004	-0.101965	0.00875935	0.024	6.5611	0.161	0.0734	39	Rn.9864	GO:0002052: positive regulation of neuroblast proliferation, GO:0002052: positive regulation of neuroblast proliferation, GO:0003674: molecular_function, GO:0003690: double-stranded DNA binding, GO:0003705: RNA polymerase II distal enhancer sequence-specific DNA binding transcription factor activity, GO:0005575: cellular_component, GO:0005634: nucleus, GO:0005667: transcription factor complex, GO…
170914	1387407_at	Nap1l3	nucleosome assembly protein 1-like 3	3	-0.7386	-3.4939	0.0005	0.004	-0.133489	0.0171948	0.039	2.637	0.2675	0.0328	24.2	Rn.27765	GO:0005634: nucleus, GO:0006334: nucleosome assembly
360871	rc_AA875232_at	Mpzl1	myelin protein zero-like 1	5	-0.8201	-3.4616	0.0005	0.004	-0.110908	0.000126289	0.001	9.2791	0.0545	0.1568	56.9	Rn.8087	GO:0016020: membrane, GO:0016021: integral to membrane	04514: Cell adhesion molecules (CAMs)
291057	1373200_at	Eef1e1	eukaryotic translation elongation factor 1 epsilon 1	3	-0.8615	-3.5028	0.0005	0.004	-0.0882133	0.0114971	0.029	3.4195	0.1809	0.0755	41.5	Rn.98308	GO:0003746: translation elongation factor activity, GO:0005634: nucleus, GO:0005634: nucleus, GO:0005737: cytoplasm, GO:0005737: cytoplasm, GO:0008285: negative regulation of cell proliferation, GO:0008285: negative regulation of cell proliferation, GO:0043065: positive regulation of apoptotic process, GO:0043065: positive regulation of apoptotic process, GO:0043517: positive regulation of DNA da…
246766	1388887_at	Ggta1p	glycoprotein, alpha-galactosyltransferase 1,3	3	1.3597	3.4269	0.0006	0.005	0.21664	2.03249e-12	0	7.6327	0.022	0.3436	73.8	Rn.916	GO:0005975: carbohydrate metabolic process, GO:0006486: protein glycosylation, GO:0016020: membrane, GO:0016021: integral to membrane, GO:0016758: transferase activity, transferring hexosyl groups, GO:0032580: Golgi cisterna membrane, GO:0046872: metal ion binding, GO:0047276: N-acetyllactosaminide 3-alpha-galactosyltransferase activity	00601: Glycosphingolipid biosynthesis - lacto and neolacto series
291076	1388884_at	Eci3	enoyl-Coenzyme A delta isomerase 3	3	1.2725	3.4231	0.0006	0.005	0.105612	6.92504e-11	0	6.9297	0.0313	0.2922	71.1	Rn.3194	GO:0003824: catalytic activity
78968	1388426_at	Srebf1	sterol regulatory element binding transcription factor 1	3	1.2627	3.4223	0.0006	0.005	0.171058	3.6491e-08	0	6.8427	0.0327	0.2863	70.8	Rn.198857	GO:0000122: negative regulation of transcription from RNA polymerase II promoter, GO:0000122: negative regulation of transcription from RNA polymerase II promoter, GO:0000139: Golgi membrane, GO:0003062: regulation of heart rate by chemical signal, GO:0003062: regulation of heart rate by chemical signal, GO:0003677: DNA binding, GO:0003677: DNA binding, GO:0003682: chromatin binding, GO:0003682: …	04910: Insulin signaling pathway
60399	1368705_at	S1pr5	sphingosine-1-phosphate receptor 5	3	1.2141	3.4514	0.0006	0.005	0.198123	1.62193e-09	0	6.3933	0.0409	0.2542	68.7	Rn.45601	GO:0004930: G-protein coupled receptor activity, GO:0005886: plasma membrane, GO:0007186: G-protein coupled receptor signaling pathway, GO:0016021: integral to membrane, GO:0038036: sphingosine-1-phosphate receptor activity, GO:0045664: regulation of neuron differentiation	04080: Neuroactive ligand-receptor interaction
360520	1372129_at	Tbc1d9b	TBC1 domain family, member 9B (with GRAM domain)	3	0.9185	3.4471	0.0006	0.005	0.0897432	8.66206e-05	0.001	3.9478	0.1389	0.1049	49.3	Rn.137185	GO:0005097: Rab GTPase activator activity, GO:0005509: calcium ion binding, GO:0005622: intracellular
65278	U22297_at	Csnk1g2	casein kinase 1, gamma 2	2	0.9093	3.4325	0.0006	0.005	0.128715	0.00095516	0.004	0.1283	0.7202	0	0	Rn.98151	GO:0000287: magnesium ion binding, GO:0001948: glycoprotein binding, GO:0004674: protein serine/threonine kinase activity, GO:0005524: ATP binding, GO:0005737: cytoplasm, GO:0005737: cytoplasm, GO:0006468: protein phosphorylation, GO:0016055: Wnt receptor signaling pathway, GO:0042277: peptide binding, GO:0046777: protein autophosphorylation, GO:0051219: phosphoprotein binding	04340: Hedgehog signaling pathway
24602	E00698cds_s_at	Nppa	natriuretic peptide A	2	0.9079	3.4358	0.0006	0.005	0.0967463	0.000381527	0.002	0.0229	0.8797	0	0	Rn.2004	GO:0005102: receptor binding, GO:0005102: receptor binding, GO:0005179: hormone activity, GO:0005179: hormone activity, GO:0005179: hormone activity, GO:0005576: extracellular region, GO:0005634: nucleus, GO:0005737: cytoplasm, GO:0005737: cytoplasm, GO:0005737: cytoplasm, GO:0006182: cGMP biosynthetic process, GO:0006182: cGMP biosynthetic process, GO:0006182: cGMP biosynthetic process, GO:00071…
81773	X13549_s_at	Rps10	ribosomal protein S10	5	0.7452	3.4365	0.0006	0.005	0.0259153	0.687968	0.698	7.7463	0.1013	0.1102	48.4	Rn.3359	GO:0000028: ribosomal small subunit assembly, GO:0003735: structural constituent of ribosome, GO:0005730: nucleolus, GO:0022627: cytosolic small ribosomal subunit	03010: Ribosome
29284	rc_AA945806_at	Rps14	ribosomal protein S14	5	0.6596	3.4425	0.0006	0.005	0.0101139	0.815599	0.821	6.2377	0.1821	0.0647	35.9	Rn.154712, Rn.36102	GO:0000028: ribosomal small subunit assembly, GO:0000028: ribosomal small subunit assembly, GO:0000028: ribosomal small subunit assembly, GO:0000122: negative regulation of transcription from RNA polymerase II promoter, GO:0003723: RNA binding, GO:0003735: structural constituent of ribosome, GO:0003735: structural constituent of ribosome, GO:0005730: nucleolus, GO:0005739: mitochondrion, GO:00058…	03010: Ribosome
313478	1375864_at	Cc2d1b	coiled-coil and C2 domain containing 1B	3	0.6201	3.4357	0.0006	0.005	0.068688	0.000321909	0.002	1.8467	0.3972	0	0	Rn.3265	GO:0000122: negative regulation of transcription from RNA polymerase II promoter, GO:0000978: RNA polymerase II core promoter proximal region sequence-specific DNA binding, GO:0001078: RNA polymerase II core promoter proximal region sequence-specific DNA binding transcription factor activity involved in negative regulation of transcription, GO:0005634: nucleus, GO:0006351: transcription, DNA-depe…
29553	1375807_at	Kcnk3	potassium channel, subfamily K, member 3	3	0.6185	3.4413	0.0006	0.005	0.077734	0.0036215	0.012	0.0647	0.9681	0	0	Rn.15536	GO:0005252: open rectifier potassium channel activity, GO:0005515: protein binding, GO:0005886: plasma membrane, GO:0007420: brain development, GO:0008022: protein C-terminus binding, GO:0016021: integral to membrane, GO:0042493: response to drug, GO:0042493: response to drug, GO:0042803: protein homodimerization activity, GO:0046982: protein heterodimerization activity, GO:0051481: reduction of …
363018	1398460_at	RGD1311723	similar to KIAA1731 protein	3	0.6171	3.4203	0.0006	0.005	0.062733	0.000409869	0.002	1.7523	0.4164	0	0	Rn.160168	GO:0005737: cytoplasm, GO:0005813: centrosome, GO:0005813: centrosome, GO:0005856: cytoskeleton
365793	rc_AI639102_at	Rab33b	RAB33B, member RAS oncogene family	5	-0.5045	-3.4361	0.0006	0.005	-0.0890032	0.00611261	0.018	2.5103	0.6428	0	0	Rn.17886	GO:0003674: molecular_function, GO:0005525: GTP binding, GO:0005575: cellular_component, GO:0005794: Golgi apparatus, GO:0005794: Golgi apparatus, GO:0007264: small GTPase mediated signal transduction, GO:0008150: biological_process, GO:0015031: protein transport
50993	rc_AI230406_at	Rab10	RAB10, member RAS oncogene family	5	-0.5062	-3.4507	0.0006	0.005	-0.0767185	0.036497	0.068	2.8576	0.5819	0	0	Rn.65864	GO:0003674: molecular_function, GO:0005525: GTP binding, GO:0005794: Golgi apparatus, GO:0005802: trans-Golgi network, GO:0005886: plasma membrane, GO:0007264: small GTPase mediated signal transduction, GO:0015031: protein transport, GO:0048471: perinuclear region of cytoplasm, GO:0071236: cellular response to antibiotic
497815	1377001_at	Nrcam	neuronal cell adhesion molecule	3	-0.6162	-3.4274	0.0006	0.005	-0.080848	0.0249495	0.051	0.3752	0.8289	0	0	Rn.10691	GO:0001525: angiogenesis, GO:0005886: plasma membrane, GO:0005886: plasma membrane, GO:0007155: cell adhesion, GO:0007411: axon guidance, GO:0007417: central nervous system development, GO:0008104: protein localization, GO:0010975: regulation of neuron projection development, GO:0016021: integral to membrane, GO:0016337: cell-cell adhesion, GO:0019227: neuronal action potential propagation, GO:00…	04514: Cell adhesion molecules (CAMs)
24420	1371585_at	Gspt1	G1 to S phase transition 1	3	-0.6165	-3.4307	0.0006	0.005	-0.049861	0.0159584	0.037	0.0853	0.9583	0	0	Rn.72491	GO:0003747: translation release factor activity, GO:0006479: protein methylation	03015: mRNA surveillance pathway
306570	1389398_at	Ank1	ankyrin 1, erythrocytic	3	-0.6172	-3.4334	0.0006	0.005	-0.0911472	0.000406573	0.002	0.1856	0.9114	0	0	Rn.20868	GO:0005515: protein binding, GO:0005634: nucleus, GO:0005886: plasma membrane, GO:0005886: plasma membrane, GO:0006779: porphyrin-containing compound biosynthetic process, GO:0006888: ER to Golgi vesicle-mediated transport, GO:0007165: signal transduction, GO:0008093: cytoskeletal adaptor activity, GO:0010638: positive regulation of organelle organization, GO:0014731: spectrin-associated cytoskel…
25427	U17697_s_at	Cyp51	cytochrome P450, family 51	5	-1.022	-3.437	0.0006	0.005	-0.173696	7.36657e-06	0	13.9268	0.0075	0.3089	71.3	Rn.107152	GO:0005789: endoplasmic reticulum membrane, GO:0008398: sterol 14-demethylase activity, GO:0009055: electron carrier activity, GO:0016021: integral to membrane, GO:0020037: heme binding, GO:0033488: cholesterol biosynthetic process via 24,25-dihydrolanosterol, GO:0045540: regulation of cholesterol biosynthetic process	00100: Steroid biosynthesis, 01100: Metabolic pathways
84394	1374966_at	Dcx	doublecortin	3	-1.7831	-3.4204	0.0006	0.005	-0.261533	1.48564e-12	0	11.7961	0.0027	0.6754	83	Rn.121471	GO:0001764: neuron migration, GO:0001764: neuron migration, GO:0005622: intracellular, GO:0005622: intracellular, GO:0005737: cytoplasm, GO:0005874: microtubule, GO:0007420: brain development, GO:0008017: microtubule binding, GO:0008017: microtubule binding, GO:0019901: protein kinase binding, GO:0021952: central nervous system projection neuron axonogenesis, GO:0030425: dendrite, GO:0035556: int…
24179	M12112mRNA#3_s_at	Agt	angiotensinogen (serpin peptidase inhibitor, clade A, member 8)	5	1.1454	3.4035	0.0007	0.005	0.189496	5.709e-05	0	17.1842	0.0018	0.4252	76.7	Rn.6319	GO:0001543: ovarian follicle rupture, GO:0001543: ovarian follicle rupture, GO:0001568: blood vessel development, GO:0001568: blood vessel development, GO:0001658: branching involved in ureteric bud morphogenesis, GO:0001658: branching involved in ureteric bud morphogenesis, GO:0001822: kidney development, GO:0001822: kidney development, GO:0001991: regulation of systemic arterial blood pressure …	04614: Renin-angiotensin system
79248	1368081_at	Abca2	ATP-binding cassette, subfamily A (ABC1), member 2	3	0.889	3.3997	0.0007	0.005	0.11602	0.000197132	0.001	3.866	0.1447	0.099	48.3	Rn.13115	GO:0005524: ATP binding, GO:0005524: ATP binding, GO:0005524: ATP binding, GO:0005524: ATP binding, GO:0005764: lysosome, GO:0005764: lysosome, GO:0005765: lysosomal membrane, GO:0005768: endosome, GO:0005768: endosome, GO:0005815: microtubule organizing center, GO:0006200: ATP catabolic process, GO:0006200: ATP catabolic process, GO:0006357: regulation of transcription from RNA polymerase II pro…	02010: ABC transporters, 04142: Lysosome
80278	rc_AA799745_g_at	Cdk5rap3	CDK5 regulatory subunit associated protein 3	5	0.7384	3.3767	0.0007	0.005	0.0941933	0.000102526	0.001	8.0991	0.088	0.1191	50.6	Rn.3727	GO:0000079: regulation of cyclin-dependent protein kinase activity, GO:0005575: cellular_component, GO:0007420: brain development, GO:0008283: cell proliferation, GO:0032403: protein complex binding, GO:0045664: regulation of neuron differentiation
81663	1371798_at	Gna12	guanine nucleotide binding protein (G protein) alpha 12	3	0.6874	3.4026	0.0007	0.005	0.0516052	0.0586773	0.093	2.4384	0.2955	0.0224	18	Rn.10497	GO:0001701: in utero embryonic development, GO:0001701: in utero embryonic development, GO:0003924: GTPase activity, GO:0004871: signal transducer activity, GO:0004871: signal transducer activity, GO:0005525: GTP binding, GO:0005622: intracellular, GO:0005834: heterotrimeric G-protein complex, GO:0005834: heterotrimeric G-protein complex, GO:0006184: GTP catabolic process, GO:0007186: G-protein c…	04010: MAPK signaling pathway, 04270: Vascular smooth muscle contraction, 04730: Long-term depression, 04810: Regulation of actin cytoskeleton
116456	1373004_at	Dnajc2	DnaJ (Hsp40) homolog, subfamily C, member 2	3	0.637	3.3892	0.0007	0.005	0.0360644	0.0134841	0.033	2.1457	0.342	0.0074	6.8	Rn.11908	GO:0000085: G2 phase of mitotic cell cycle, GO:0000085: G2 phase of mitotic cell cycle, GO:0003677: DNA binding, GO:0003682: chromatin binding, GO:0003682: chromatin binding, GO:0005634: nucleus, GO:0005634: nucleus, GO:0005737: cytoplasm, GO:0005829: cytosol, GO:0005829: cytosol, GO:0006260: DNA replication, GO:0006260: DNA replication, GO:0006351: transcription, DNA-dependent, GO:0016568: chrom…
360743	1388847_at	Med15	mediator complex subunit 15	3	0.612	3.4007	0.0007	0.005	0.0522363	0.104962	0.14	1.2635	0.5317	0	0	Rn.6342	GO:0001104: RNA polymerase II transcription cofactor activity, GO:0003674: molecular_function, GO:0005575: cellular_component, GO:0005634: nucleus, GO:0005794: Golgi apparatus, GO:0008150: biological_process, GO:0016592: mediator complex, GO:0019827: stem cell maintenance
309595	1375382_at	Mdc1	mediator of DNA damage checkpoint 1	3	0.61	3.3892	0.0007	0.005	0.0735065	0.000879688	0.004	1.0724	0.585	0	0	Rn.106312	GO:0005634: nucleus, GO:0005634: nucleus, GO:0005925: focal adhesion, GO:0005925: focal adhesion, GO:0006281: DNA repair, GO:0007049: cell cycle, GO:0008022: protein C-terminus binding, GO:0008022: protein C-terminus binding, GO:0070975: FHA domain binding, GO:0070975: FHA domain binding
360636	1375146_at	Slc25a39	solute carrier family 25, member 39	3	0.6091	3.3822	0.0007	0.005	0.051451	0.00664154	0.019	1.3488	0.5095	0	0	Rn.55537	GO:0005739: mitochondrion, GO:0005743: mitochondrial inner membrane, GO:0006783: heme biosynthetic process, GO:0006810: transport, GO:0016021: integral to membrane
25524	rc_AA875233_s_at	Psap	prosaposin	5	0.5529	3.3852	0.0007	0.005	0.316134	0.0034626	0.012	4.7934	0.3092	0.0222	16.6	Rn.97173	GO:0005615: extracellular space, GO:0005615: extracellular space, GO:0005739: mitochondrion, GO:0005739: mitochondrion, GO:0005764: lysosome, GO:0005794: Golgi apparatus, GO:0005794: Golgi apparatus, GO:0006665: sphingolipid metabolic process, GO:0019216: regulation of lipid metabolic process, GO:0019216: regulation of lipid metabolic process, GO:0043231: intracellular membrane-bounded organelle,…	04142: Lysosome
362227	rc_AI233365_at	Dtd1	D-tyrosyl-tRNA deacylase 1 homolog (S. cerevisiae)	5	-0.4952	-3.3719	0.0007	0.005	-0.0451453	0.169343	0.201	3.4387	0.4873	0	0	Rn.23561	GO:0004812: aminoacyl-tRNA ligase activity, GO:0005730: nucleolus, GO:0005737: cytoplasm, GO:0005737: cytoplasm, GO:0016788: hydrolase activity, acting on ester bonds, GO:0019478: D-amino acid catabolic process
282712	S56141_s_at	Slc6a15	solute carrier family 6 (neutral amino acid transporter), member 15	5	-0.5271	-3.3903	0.0007	0.005	-0.0953361	0.0931498	0.128	4.3981	0.3548	0.0111	9.1	Rn.9716	GO:0005298: proline:sodium symporter activity, GO:0005298: proline:sodium symporter activity, GO:0005328: neurotransmitter:sodium symporter activity, GO:0005887: integral to plasma membrane, GO:0015804: neutral amino acid transport, GO:0015804: neutral amino acid transport, GO:0015820: leucine transport, GO:0015820: leucine transport, GO:0015824: proline transport, GO:0015837: amine transport
361967	rc_AA850781_at	Ppid	peptidylprolyl isomerase D	5	-0.5824	-3.3728	0.0007	0.005	-0.0892681	0.00817553	0.023	5.2899	0.2588	0.0363	24.4	Rn.136915	GO:0000413: protein peptidyl-prolyl isomerization, GO:0003755: peptidyl-prolyl cis-trans isomerase activity, GO:0005515: protein binding, GO:0005739: mitochondrion, GO:0006457: protein folding, GO:0006916: anti-apoptosis, GO:0006979: response to oxidative stress, GO:0019899: enzyme binding, GO:0031072: heat shock protein binding, GO:0042277: peptide binding, GO:0045111: intermediate filament cyto…	04020: Calcium signaling pathway, 05012: Parkinson's disease, 05016: Huntington's disease
500393	1390317_at	RGD1561849	similar to RIKEN cDNA 3110035E14	3	-0.6486	-3.3808	0.0007	0.005	-0.0559983	0.21465	0.243	2.2277	0.3283	0.0115	10.2	Rn.18085
25510	M24852_at	Pcp4	Purkinje cell protein 4	5	-0.8671	-3.3899	0.0007	0.005	-0.119649	0.0118621	0.03	10.7576	0.0294	0.2017	62.8	Rn.9736	GO:0005634: nucleus, GO:0005634: nucleus, GO:0005829: cytosol, GO:0005829: cytosol
50658	rc_AI231354_g_at	Mapk9	mitogen-activated protein kinase 9	2	-0.8892	-3.3723	0.0007	0.005	-0.230604	0.000977408	0.004	0.0615	0.8042	0	0	Rn.177202, Rn.9910	GO:0001836: release of cytochrome c from mitochondria, GO:0001934: positive regulation of protein phosphorylation, GO:0004705: JUN kinase activity, GO:0004705: JUN kinase activity, GO:0004705: JUN kinase activity, GO:0004707: MAP kinase activity, GO:0005515: protein binding, GO:0005524: ATP binding, GO:0005524: ATP binding, GO:0005634: nucleus, GO:0005737: cytoplasm, GO:0005739: mitochondrion, GO…	04010: MAPK signaling pathway, 04012: ErbB signaling pathway, 04141: Protein processing in endoplasmic reticulum, 04310: Wnt signaling pathway, 04380: Osteoclast differentiation, 04510: Focal adhesion, 04620: Toll-like receptor signaling pathway, 04621: NOD-like receptor signaling pathway, 04622: RIG-I-like receptor signaling pathway, 04660: T cell receptor signaling pathway, 04664: Fc epsilon RI…
25204	M83745_at	Pcsk1	proprotein convertase subtilisin/kexin type 1	5	-0.8929	-3.3919	0.0007	0.005	-0.116821	2.14148e-07	0	11.0638	0.0259	0.2138	63.8	Rn.11384	GO:0004175: endopeptidase activity, GO:0004175: endopeptidase activity, GO:0004175: endopeptidase activity, GO:0004252: serine-type endopeptidase activity, GO:0004252: serine-type endopeptidase activity, GO:0005615: extracellular space, GO:0005615: extracellular space, GO:0005791: rough endoplasmic reticulum, GO:0005802: trans-Golgi network, GO:0006508: proteolysis, GO:0009749: response to glucos…
113918	1369705_at	Slc6a20	solute carrier family 6 (proline IMINO transporter), member 20	3	-1.046	-3.3713	0.0007	0.005	-0.21552	1.41902e-05	0	5.1641	0.0756	0.1757	61.3	Rn.161982	GO:0003333: amino acid transmembrane transport, GO:0003333: amino acid transmembrane transport, GO:0005328: neurotransmitter:sodium symporter activity, GO:0005887: integral to plasma membrane, GO:0006865: amino acid transport, GO:0006865: amino acid transport, GO:0015171: amino acid transmembrane transporter activity, GO:0015171: amino acid transmembrane transporter activity, GO:0015816: glycine …
304429	1375964_at	Psph	phosphoserine phosphatase	3	-1.3398	-3.3726	0.0007	0.005	-0.133122	4.07711e-10	0	7.8252	0.02	0.3508	74.4	Rn.8734	GO:0000287: magnesium ion binding, GO:0000287: magnesium ion binding, GO:0000287: magnesium ion binding, GO:0003674: molecular_function, GO:0004647: phosphoserine phosphatase activity, GO:0004647: phosphoserine phosphatase activity, GO:0004647: phosphoserine phosphatase activity, GO:0005509: calcium ion binding, GO:0005509: calcium ion binding, GO:0005737: cytoplasm, GO:0006563: L-serine metaboli…	00260: Glycine, serine and threonine metabolism, 01100: Metabolic pathways
50654	L03201_at	Ctss	cathepsin S	5	3.11	3.3623	0.0008	0.006	0.367629	9.34784e-28	0	77.3977	0	3.8632	94.8	Rn.11347	GO:0001656: metanephros development, GO:0002250: adaptive immune response, GO:0005764: lysosome, GO:0005764: lysosome, GO:0006508: proteolysis, GO:0006508: proteolysis, GO:0008233: peptidase activity, GO:0008234: cysteine-type peptidase activity, GO:0009986: cell surface, GO:0016020: membrane, GO:0043231: intracellular membrane-bounded organelle, GO:0045453: bone resorption, GO:0051930: regulatio…	04142: Lysosome, 04145: Phagosome, 04612: Antigen processing and presentation
296621	1371974_at	Phyhd1	phytanoyl-CoA dioxygenase domain containing 1	3	1.3474	3.3523	0.0008	0.006	0.181926	1.30203e-09	0	7.8119	0.0201	0.3539	74.4	Rn.32623	GO:0016702: oxidoreductase activity, acting on single donors with incorporation of molecular oxygen, incorporation of two atoms of oxygen, GO:0046872: metal ion binding
29630	D45249_at	Psme1	proteasome (prosome, macropain) activator subunit 1	5	1.1273	3.3703	0.0008	0.006	0.180143	1.02168e-09	0	17.0099	0.0019	0.4178	76.5	Rn.2742	GO:0008537: proteasome activator complex, GO:0019884: antigen processing and presentation of exogenous antigen, GO:0061133: endopeptidase activator activity	03050: Proteasome, 04612: Antigen processing and presentation
171460	1368195_at	Hspbap1	Hspb associated protein 1	3	0.6058	3.3673	0.0008	0.006	0.0521356	0.00175043	0.007	1.025	0.599	0	0	Rn.37915	GO:0005737: cytoplasm
499702	1376398_at	Synpo2	synaptopodin 2	3	0.6057	3.367	0.0008	0.006	0.0710841	0.00326937	0.011	0.884	0.6428	0	0	Rn.7078	GO:0005634: nucleus, GO:0005634: nucleus, GO:0015629: actin cytoskeleton, GO:0030018: Z disc, GO:0051371: muscle alpha-actinin binding, GO:0051371: muscle alpha-actinin binding, GO:0071889: 14-3-3 protein binding, GO:0071889: 14-3-3 protein binding
307428	1398407_at	Tnfaip8	tumor necrosis factor, alpha-induced protein 8	3	0.6049	3.3574	0.0008	0.006	0.0732957	0.0813312	0.117	1.514	0.4691	0	0	Rn.116157	GO:0005737: cytoplasm, GO:0019987: negative regulation of anti-apoptosis, GO:0043027: cysteine-type endopeptidase inhibitor activity involved in apoptotic process, GO:0043154: negative regulation of cysteine-type endopeptidase activity involved in apoptotic process
116457	1386973_a_at	Mapk8ip1	mitogen-activated protein kinase 8 interacting protein 1	3	0.6037	3.3612	0.0008	0.006	0.0719965	0.00153848	0.006	0.5008	0.7785	0	0	Rn.44266	GO:0005078: MAP-kinase scaffold activity, GO:0005078: MAP-kinase scaffold activity, GO:0005515: protein binding, GO:0005634: nucleus, GO:0005737: cytoplasm, GO:0005737: cytoplasm, GO:0005789: endoplasmic reticulum membrane, GO:0005829: cytosol, GO:0005829: cytosol, GO:0006355: regulation of transcription, DNA-dependent, GO:0006355: regulation of transcription, DNA-dependent, GO:0006916: anti-apop…	04010: MAPK signaling pathway
690966	1367471_at	Polr2e	polymerase (RNA) II (DNA directed) polypeptide E	3	0.6023	3.3554	0.0008	0.006	0.0307301	0.270485	0.297	0.2013	0.9042	0	0	Rn.65038	GO:0003677: DNA binding, GO:0003899: DNA-directed RNA polymerase activity, GO:0004672: protein kinase activity, GO:0004672: protein kinase activity, GO:0005634: nucleus, GO:0005634: nucleus, GO:0005634: nucleus, GO:0005665: DNA-directed RNA polymerase II, core complex, GO:0005665: DNA-directed RNA polymerase II, core complex, GO:0006366: transcription from RNA polymerase II promoter, GO:0006366: …	00230: Purine metabolism, 00240: Pyrimidine metabolism, 01100: Metabolic pathways, 03020: RNA polymerase, 05016: Huntington's disease
309454	1388633_at	RGD1309313	similar to RIKEN cDNA 4930538D17	3	0.6011	3.3473	0.0008	0.006	0.0539122	0.029244	0.058	0.5414	0.7628	0	0	Rn.8265
24413	M14053_at	Nr3c1	nuclear receptor subfamily 3, group C, member 1	5	-0.493	-3.359	0.0008	0.006	-0.0876896	0.0146947	0.035	3.9139	0.4178	0	0	Rn.90070	GO:0001012: RNA polymerase II regulatory region DNA binding, GO:0003677: DNA binding, GO:0003682: chromatin binding, GO:0003690: double-stranded DNA binding, GO:0003700: sequence-specific DNA binding transcription factor activity, GO:0003713: transcription coactivator activity, GO:0004883: glucocorticoid receptor activity, GO:0004883: glucocorticoid receptor activity, GO:0005496: steroid binding,…	04080: Neuroactive ligand-receptor interaction
117049	X78606_at	Rab28	RAB28, member RAS oncogene family	5	-0.4931	-3.3622	0.0008	0.006	-0.0512856	0.0610366	0.096	2.6261	0.6222	0	0	Rn.4023	GO:0003924: GTPase activity, GO:0005525: GTP binding, GO:0005525: GTP binding, GO:0005525: GTP binding, GO:0005525: GTP binding, GO:0005886: plasma membrane, GO:0006184: GTP catabolic process, GO:0007264: small GTPase mediated signal transduction, GO:0019003: GDP binding, GO:0019003: GDP binding
298374	1373273_at	Prpf38a	PRP38 pre-mRNA processing factor 38 (yeast) domain containing A	3	-0.6025	-3.3441	0.0008	0.006	-0.104067	0.018366	0.041	1.7698	0.4128	0	0	Rn.18104		03040: Spliceosome
84006	1373047_at	Prkci	protein kinase C, iota	3	-0.6044	-3.3543	0.0008	0.006	-0.0692902	0.0531968	0.087	1.6394	0.4406	0	0	Rn.1388	GO:0003674: molecular_function, GO:0004672: protein kinase activity, GO:0004672: protein kinase activity, GO:0004674: protein serine/threonine kinase activity, GO:0004697: protein kinase C activity, GO:0004697: protein kinase C activity, GO:0005524: ATP binding, GO:0005543: phospholipid binding, GO:0005634: nucleus, GO:0005634: nucleus, GO:0005737: cytoplasm, GO:0005768: endosome, GO:0005829: cyt…	04144: Endocytosis, 04530: Tight junction, 04910: Insulin signaling pathway
293060	1372720_at	Btbd1	BTB (POZ) domain containing 1	3	-0.6128	-3.3502	0.0008	0.006	-0.0782902	0.0164189	0.038	2.0518	0.3585	0.0026	2.5	Rn.162445	GO:0000932: cytoplasmic mRNA processing body, GO:0000932: cytoplasmic mRNA processing body, GO:0043234: protein complex, GO:0043234: protein complex
654441	1377097_at	Cox6b2	cytochrome c oxidase subunit VIb polypeptide 2	3	-0.6496	-3.3389	0.0008	0.006	-0.0594586	0.00632167	0.019	2.2813	0.3196	0.0143	12.3	Rn.97699	GO:0004129: cytochrome-c oxidase activity, GO:0005739: mitochondrion, GO:0030061: mitochondrial crista, GO:0030061: mitochondrial crista	00190: Oxidative phosphorylation, 01100: Metabolic pathways, 04260: Cardiac muscle contraction, 05010: Alzheimer's disease, 05012: Parkinson's disease, 05016: Huntington's disease
306825	1389474_at	Mylip	myosin regulatory light chain interacting protein	3	-0.9105	-3.3361	0.0008	0.006	-0.163427	3.1124e-05	0	4.1549	0.1253	0.1156	51.9	Rn.1844	GO:0004842: ubiquitin-protein ligase activity, GO:0005737: cytoplasm, GO:0005856: cytoskeleton, GO:0006928: cellular component movement, GO:0007399: nervous system development, GO:0008092: cytoskeletal protein binding, GO:0008270: zinc ion binding, GO:0010989: negative regulation of low-density lipoprotein particle clearance, GO:0019898: extrinsic to membrane, GO:0031648: protein destabilization,…
304204	1371825_at	Snapc2	small nuclear RNA activating complex, polypeptide 2	3	1.4566	3.3131	0.0009	0.006	0.130594	6.11035e-07	0	9.1719	0.0102	0.4498	78.2	Rn.162080	GO:0005634: nucleus, GO:0006351: transcription, DNA-dependent, GO:0006355: regulation of transcription, DNA-dependent
25745	1371725_at	Myh9	myosin, heavy chain 9, non-muscle	3	0.9477	3.3269	0.0009	0.006	0.10229	1.92722e-05	0	4.4401	0.1086	0.133	55	Rn.11385	GO:0000146: microfilament motor activity, GO:0000146: microfilament motor activity, GO:0000212: meiotic spindle organization, GO:0000212: meiotic spindle organization, GO:0000904: cell morphogenesis involved in differentiation, GO:0000904: cell morphogenesis involved in differentiation, GO:0000910: cytokinesis, GO:0000910: cytokinesis, GO:0001525: angiogenesis, GO:0001525: angiogenesis, GO:000170…	04530: Tight junction, 04810: Regulation of actin cytoskeleton, 05416: Viral myocarditis
362591	1377124_at	Mtf1	metal-regulatory transcription factor 1	3	0.8916	3.3086	0.0009	0.006	0.0984321	0.00117519	0.005	4.0619	0.1312	0.1103	50.8	Rn.20005	GO:0000979: RNA polymerase II core promoter sequence-specific DNA binding, GO:0000979: RNA polymerase II core promoter sequence-specific DNA binding, GO:0001047: core promoter binding, GO:0003677: DNA binding, GO:0003700: sequence-specific DNA binding transcription factor activity, GO:0003700: sequence-specific DNA binding transcription factor activity, GO:0005634: nucleus, GO:0005634: nucleus, G…
287435	1375010_at	Cd68	Cd68 molecule	3	0.8838	3.3065	0.0009	0.006	0.165698	3.87365e-07	0	3.9768	0.1369	0.1062	49.7	Rn.12478	GO:0016020: membrane, GO:0071310: cellular response to organic substance, GO:0071310: cellular response to organic substance	04142: Lysosome
64043	S79797_at	Gcnt1	glucosaminyl (N-acetyl) transferase 1, core 2	5	0.8607	3.3101	0.0009	0.006	0.142415	2.45113e-05	0	11.1096	0.0254	0.2127	64	Rn.162516	GO:0003829: beta-1,3-galactosyl-O-glycosyl-glycoprotein beta-1,6-N-acetylglucosaminyltransferase activity, GO:0005615: extracellular space, GO:0016020: membrane, GO:0032868: response to insulin stimulus, GO:0048729: tissue morphogenesis, GO:0060993: kidney morphogenesis	00512: Mucin type O-Glycan biosynthesis, 01100: Metabolic pathways
362166	1374078_at	Phf21a	PHD finger protein 21A	3	0.5975	3.3229	0.0009	0.006	0.0525424	0.125283	0.16	1.3518	0.5087	0	0	Rn.203706	GO:0000118: histone deacetylase complex, GO:0000122: negative regulation of transcription from RNA polymerase II promoter, GO:0001967: suckling behavior, GO:0003677: DNA binding, GO:0003682: chromatin binding, GO:0005634: nucleus, GO:0008270: zinc ion binding
297725	1389609_at	Tm7sf3	transmembrane 7 superfamily member 3	3	0.5949	3.3065	0.0009	0.006	0.0498031	0.0299778	0.059	1.7703	0.4126	0	0	Rn.23905	GO:0005886: plasma membrane, GO:0016021: integral to membrane
288583	rc_AA892859_at	Plod3	procollagen-lysine, 2-oxoglutarate 5-dioxygenase 3	5	0.488	3.3336	0.0009	0.006	0.0455227	0.0237563	0.049	1.8591	0.7617	0	0	Rn.90152	GO:0001701: in utero embryonic development, GO:0001701: in utero embryonic development, GO:0001886: endothelial cell morphogenesis, GO:0001886: endothelial cell morphogenesis, GO:0003674: molecular_function, GO:0005506: iron ion binding, GO:0005575: cellular_component, GO:0008104: protein localization, GO:0008104: protein localization, GO:0008475: procollagen-lysine 5-dioxygenase activity, GO:000…	00310: Lysine degradation, 00514: Other types of O-glycan biosynthesis
293418	X52733cds_s_at	Rpl27a	ribosomal protein L27a	5	0.4879	3.3199	0.0009	0.006	0.00613904	0.89039	0.893	3.958	0.4117	0	0	Rn.224527, Rn.2722	GO:0003735: structural constituent of ribosome, GO:0003735: structural constituent of ribosome, GO:0005840: ribosome, GO:0006412: translation, GO:0006412: translation, GO:0022625: cytosolic large ribosomal subunit, GO:0022626: cytosolic ribosome	03010: Ribosome
289437	rc_AI070108_at	Glmn	glomulin, FKBP associated protein	5	-0.4847	-3.3153	0.0009	0.006	-0.0464287	0.0324306	0.063	0.6873	0.9529	0	0	Rn.44333	GO:0001570: vasculogenesis, GO:0003674: molecular_function, GO:0005171: hepatocyte growth factor receptor binding, GO:0005575: cellular_component, GO:0008150: biological_process, GO:0040029: regulation of gene expression, epigenetic, GO:0042130: negative regulation of T cell proliferation, GO:0042327: positive regulation of phosphorylation, GO:0042692: muscle cell differentiation, GO:0045086: pos…
83828	rc_AI012534_at	Gtf2a2	general transcription factor IIA, 2	5	-0.4898	-3.3354	0.0009	0.006	-0.076046	0.00521622	0.016	3.8487	0.4269	0	0	Rn.4053	GO:0001103: RNA polymerase II repressing transcription factor binding, GO:0003713: transcription coactivator activity, GO:0003713: transcription coactivator activity, GO:0005672: transcription factor TFIIA complex, GO:0005672: transcription factor TFIIA complex, GO:0006366: transcription from RNA polymerase II promoter, GO:0006367: transcription initiation from RNA polymerase II promoter, GO:0008…	03022: Basal transcription factors
311428	rc_H31887_at	RGD1311739	similar to RIKEN cDNA 1700037H04	5	-0.5046	-3.3315	0.0009	0.006	-0.0511234	0.0290162	0.058	4.2137	0.3779	0.0059	5.1	Rn.144317
26989	U16802_at	Cadps	Ca++-dependent secretion activator	5	-0.5634	-3.3271	0.0009	0.006	-0.0514881	0.129367	0.164	5.1236	0.2748	0.0315	21.9	Rn.88197	GO:0005509: calcium ion binding, GO:0005543: phospholipid binding, GO:0005623: cell, GO:0015031: protein transport, GO:0016050: vesicle organization, GO:0016082: synaptic vesicle priming, GO:0030054: cell junction, GO:0030659: cytoplasmic vesicle membrane, GO:0031410: cytoplasmic vesicle, GO:0045055: regulated secretory pathway, GO:0045202: synapse, GO:0045956: positive regulation of calcium ion-…
296761	1390330_at	Tmem60	transmembrane protein 60	3	-0.5959	-3.3186	0.0009	0.006	-0.0562002	0.00572921	0.017	0.6362	0.7275	0	0	Rn.9415
502084	1389480_at	Rwdd4	RWD domain containing 4A	3	-0.5983	-3.3351	0.0009	0.006	-0.05315	0.0799849	0.115	0.0064	0.9968	0	0	Rn.15503
252918	1370999_at	Spag5	sperm associated antigen 5	3	-0.5991	-3.3244	0.0009	0.006	-0.0578002	0.000877662	0.004	1.8309	0.4003	0	0	Rn.154430	GO:0000070: mitotic sister chromatid segregation, GO:0000090: mitotic anaphase, GO:0000776: kinetochore, GO:0005634: nucleus, GO:0005737: cytoplasm, GO:0005876: spindle microtubule, GO:0007051: spindle organization, GO:0007059: chromosome segregation, GO:0035371: microtubule plus end, GO:0051988: regulation of attachment of spindle microtubules to kinetochore, GO:0072686: mitotic spindle
24667	1371136_at	Ppm1b	protein phosphatase, Mg2+/Mn2+ dependent, 1B	3	-0.5992	-3.3356	0.0009	0.006	-0.109334	0.0219956	0.046	0.6486	0.723	0	0	Rn.4143	GO:0000287: magnesium ion binding, GO:0004722: protein serine/threonine phosphatase activity, GO:0004722: protein serine/threonine phosphatase activity, GO:0006470: protein dephosphorylation, GO:0008287: protein serine/threonine phosphatase complex, GO:0030145: manganese ion binding, GO:0035970: peptidyl-threonine dephosphorylation, GO:0035970: peptidyl-threonine dephosphorylation	04010: MAPK signaling pathway
302499	1388680_at	C1galt1c1	C1GALT1-specific chaperone 1	3	-0.8359	-3.3124	0.0009	0.006	-0.0995687	0.0241282	0.05	3.6012	0.1652	0.085	44.5	Rn.110010	GO:0016021: integral to membrane	00512: Mucin type O-Glycan biosynthesis, 01100: Metabolic pathways
84352	rc_AA875531_s_at	Col1a2	collagen, type I, alpha 2	5	-0.9789	-3.3273	0.0009	0.006	-0.159314	2.74906e-07	0	13.6395	0.0085	0.2968	70.7	Rn.107239	GO:0001501: skeletal system development, GO:0001501: skeletal system development, GO:0001568: blood vessel development, GO:0001568: blood vessel development, GO:0005201: extracellular matrix structural constituent, GO:0005581: collagen, GO:0005584: collagen type I, GO:0005584: collagen type I, GO:0005615: extracellular space, GO:0005615: extracellular space, GO:0007179: transforming growth factor…	04510: Focal adhesion, 04512: ECM-receptor interaction, 04974: Protein digestion and absorption, 05146: Amoebiasis
294269	M15562_g_at	HLA-DRA/RT1-Da	major histocompatibility complex, class II, DR alpha	5	3.2359	3.2842	0.001	0.007	1.01097	2.18947e-31	0	85.227	0	4.4783	95.3	Rn.103146	GO:0003674: molecular_function, GO:0005575: cellular_component, GO:0005764: lysosome, GO:0005765: lysosomal membrane, GO:0005886: plasma membrane, GO:0008150: biological_process, GO:0031902: late endosome membrane	04145: Phagosome, 04514: Cell adhesion molecules (CAMs), 04612: Antigen processing and presentation, 04640: Hematopoietic cell lineage, 04672: Intestinal immune network for IgA production, 04940: Type I diabetes mellitus, 05140: Leishmaniasis, 05145: Toxoplasmosis, 05150: Staphylococcus aureus infection, 05310: Asthma, 05320: Autoimmune thyroid disease, 05322: Systemic lupus erythematosus, 05323:…
29411	L34262_at	Ppt1	palmitoyl-protein thioesterase 1	5	1.0967	3.2958	0.001	0.007	0.126345	0.00084696	0.004	16.5529	0.0024	0.399	75.8	Rn.1574	GO:0002084: protein depalmitoylation, GO:0002084: protein depalmitoylation, GO:0005576: extracellular region, GO:0005576: extracellular region, GO:0005615: extracellular space, GO:0005615: extracellular space, GO:0005634: nucleus, GO:0005634: nucleus, GO:0005764: lysosome, GO:0005764: lysosome, GO:0005764: lysosome, GO:0005794: Golgi apparatus, GO:0005794: Golgi apparatus, GO:0005829: cytosol, GO…	00062: Fatty acid elongation in mitochondria, 01100: Metabolic pathways, 04142: Lysosome
296278	1372941_at	Pdrg1	p53 and DNA damage regulated 1	3	1.013	3.3026	0.001	0.007	0.0908124	0.00564188	0.017	5.1617	0.0757	0.1726	61.3	Rn.101752	GO:0006457: protein folding, GO:0016272: prefoldin complex, GO:0051082: unfolded protein binding
312670	rc_AA859796_at	Adipor2	adiponectin receptor 2	5	0.7628	3.2877	0.001	0.007	0.202021	6.055e-11	0	8.9591	0.0621	0.1463	55.4		GO:0004872: receptor activity, GO:0007507: heart development, GO:0007565: female pregnancy, GO:0007584: response to nutrient, GO:0030308: negative regulation of cell growth, GO:0042802: identical protein binding, GO:0046326: positive regulation of glucose import, GO:0046982: protein heterodimerization activity	04920: Adipocytokine signaling pathway
362426	1373768_at	Bms1	BMS1 homolog, ribosome assembly protein (yeast)	3	0.6006	3.2769	0.001	0.007	0.0490732	0.048241	0.081	2.0602	0.357	0.003	2.9	Rn.41094	GO:0005634: nucleus, GO:0005730: nucleolus	03008: Ribosome biogenesis in eukaryotes
360678	1371366_at	Arhgdia	Rho GDP dissociation inhibitor (GDI) alpha	3	0.5885	3.2799	0.001	0.007	0.0519013	0.153248	0.186	0.3158	0.8539	0	0	Rn.1801	GO:0001772: immunological synapse, GO:0001772: immunological synapse, GO:0005094: Rho GDP-dissociation inhibitor activity, GO:0005094: Rho GDP-dissociation inhibitor activity, GO:0005096: GTPase activator activity, GO:0005622: intracellular, GO:0005737: cytoplasm, GO:0007266: Rho protein signal transduction, GO:0007266: Rho protein signal transduction, GO:0032880: regulation of protein localizati…	04722: Neurotrophin signaling pathway, 04962: Vasopressin-regulated water reabsorption
365396	rc_AA800795_at	Ssh3	slingshot homolog 3 (Drosophila)	5	0.5351	3.2909	0.001	0.007	0.0903285	0.000837548	0.004	4.7898	0.3096	0.0219	16.5	Rn.12068	GO:0003779: actin binding, GO:0004725: protein tyrosine phosphatase activity, GO:0005634: nucleus, GO:0005737: cytoplasm, GO:0005856: cytoskeleton, GO:0006470: protein dephosphorylation, GO:0008064: regulation of actin polymerization or depolymerization, GO:0008138: protein tyrosine/serine/threonine phosphatase activity, GO:0008138: protein tyrosine/serine/threonine phosphatase activity, GO:00105…	04810: Regulation of actin cytoskeleton
24701	L10669_g_at	Pygm	phosphorylase, glycogen, muscle	5	0.5096	3.3004	0.001	0.007	0.0546129	0.0788011	0.114	4.3471	0.3611	0.0097	8	Rn.11238	GO:0001666: response to hypoxia, GO:0005737: cytoplasm, GO:0005977: glycogen metabolic process, GO:0005980: glycogen catabolic process, GO:0005980: glycogen catabolic process, GO:0006874: cellular calcium ion homeostasis, GO:0008144: drug binding, GO:0008184: glycogen phosphorylase activity, GO:0008184: glycogen phosphorylase activity, GO:0008184: glycogen phosphorylase activity, GO:0010033: resp…	00500: Starch and sucrose metabolism, 04910: Insulin signaling pathway
59076	Y09365cds_s_at	Grk6	G protein-coupled receptor kinase 6	5	-0.5113	-3.2909	0.001	0.007	-0.0482732	0.00305641	0.01	4.3945	0.3552	0.011	9	Rn.10633	GO:0002029: desensitization of G-protein coupled receptor protein signaling pathway, GO:0004703: G-protein coupled receptor kinase activity, GO:0005524: ATP binding, GO:0006468: protein phosphorylation, GO:0010360: negative regulation of anion channel activity, GO:0016020: membrane, GO:0016055: Wnt receptor signaling pathway, GO:0038032: termination of G-protein coupled receptor signaling pathway	04062: Chemokine signaling pathway, 04144: Endocytosis
29693	AA799276_at	Atp2a2	ATPase, Ca++ transporting, cardiac muscle, slow twitch 2	5	-0.5456	-3.2853	0.001	0.007	-0.022869	0.5475	0.564	4.9478	0.2927	0.0265	19.2	Rn.2305	GO:0002026: regulation of the force of heart contraction, GO:0002026: regulation of the force of heart contraction, GO:0005388: calcium-transporting ATPase activity, GO:0005388: calcium-transporting ATPase activity, GO:0005509: calcium ion binding, GO:0005515: protein binding, GO:0005524: ATP binding, GO:0005789: endoplasmic reticulum membrane, GO:0006754: ATP biosynthetic process, GO:0006816: ca…	04020: Calcium signaling pathway, 04260: Cardiac muscle contraction, 04972: Pancreatic secretion, 05010: Alzheimer's disease, 05410: Hypertrophic cardiomyopathy (HCM), 05412: Arrhythmogenic right ventricular cardiomyopathy (ARVC), 05414: Dilated cardiomyopathy
361788	1371603_at	Prr3	proline rich 3	3	-0.5885	-3.2817	0.001	0.007	-0.056077	0.0452918	0.078	0.1166	0.9434	0	0	Rn.94992	GO:0003676: nucleic acid binding, GO:0008270: zinc ion binding
688915	1388741_at	Cmya5	cardiomyopathy associated 5	3	-0.5886	-3.2768	0.001	0.007	-0.0526976	0.00138705	0.006	0.8706	0.6471	0	0
302313	1372286_at	Tspan6	tetraspanin 6	3	-0.5889	-3.2851	0.001	0.007	-0.0493471	0.100339	0.135	0.0517	0.9745	0	0	Rn.22880	GO:0004871: signal transducer activity, GO:0007165: signal transduction, GO:0043123: positive regulation of I-kappaB kinase/NF-kappaB cascade
367903	1373156_at	Armcx2	armadillo repeat containing, X-linked 2	3	-0.5893	-3.2792	0.001	0.007	-0.0431164	0.309026	0.334	1.0726	0.5849	0	0	Rn.15754
296849	1372229_at	Pdk3	pyruvate dehydrogenase kinase, isozyme 3	3	-0.5896	-3.2791	0.001	0.007	-0.0657294	0.0150431	0.035	1.2706	0.5298	0	0	Rn.18101	GO:0000155: two-component sensor activity, GO:0003674: molecular_function, GO:0004672: protein kinase activity, GO:0005524: ATP binding, GO:0005524: ATP binding, GO:0005575: cellular_component, GO:0005739: mitochondrion, GO:0005739: mitochondrion, GO:0006468: protein phosphorylation, GO:0008150: biological_process, GO:0018106: peptidyl-histidine phosphorylation
25186	1374403_at	Efnb1	ephrin B1	3	-0.5918	-3.2904	0.001	0.007	-0.0477854	0.0118984	0.03	1.5591	0.4586	0	0	Rn.44398	GO:0001755: neural crest cell migration, GO:0001755: neural crest cell migration, GO:0005515: protein binding, GO:0005634: nucleus, GO:0005634: nucleus, GO:0005737: cytoplasm, GO:0005737: cytoplasm, GO:0007399: nervous system development, GO:0007411: axon guidance, GO:0007411: axon guidance, GO:0007411: axon guidance, GO:0009880: embryonic pattern specification, GO:0009880: embryonic pattern spec…	04360: Axon guidance
290270	rc_AA893596_g_at	Mphosph8	M-phase phosphoprotein 8	5	-0.6053	-3.2961	0.001	0.007	-0.0564328	0.0990266	0.134	5.9187	0.2053	0.0543	32.4	Rn.42579	GO:0000788: nuclear nucleosome, GO:0000788: nuclear nucleosome, GO:0005634: nucleus, GO:0005634: nucleus, GO:0005720: nuclear heterochromatin, GO:0005720: nuclear heterochromatin, GO:0005730: nucleolus, GO:0005737: cytoplasm, GO:0005886: plasma membrane, GO:0006351: transcription, DNA-dependent, GO:0035064: methylated histone residue binding, GO:0035064: methylated histone residue binding, GO:004…
503000	1373279_at	Ctnnbip1	catenin, beta-interacting protein 1	3	-0.6211	-3.2786	0.001	0.007	-0.0592799	0.018499	0.041	2.1818	0.3359	0.0092	8.3	Rn.36076	GO:0000122: negative regulation of transcription from RNA polymerase II promoter, GO:0000122: negative regulation of transcription from RNA polymerase II promoter, GO:0001658: branching involved in ureteric bud morphogenesis, GO:0001658: branching involved in ureteric bud morphogenesis, GO:0002528: regulation of vascular permeability involved in acute inflammatory response, GO:0002528: regulation…	04310: Wnt signaling pathway
362335	1376722_at	Nup205	nucleoporin 205	3	-0.7808	-3.2776	0.001	0.007	-0.0925717	0.00048064	0.002	3.3005	0.192	0.0673	39.4	Rn.23694	GO:0015288: porin activity, GO:0046930: pore complex	03013: RNA transport
140937	rc_H31665_at	Higd1a	HIG1 hypoxia inducible domain family, member 1A	5	-0.8435	-3.2799	0.001	0.007	-0.0255709	0.464145	0.484	10.8573	0.0282	0.205	63.2	Rn.2084	GO:0005739: mitochondrion, GO:0005743: mitochondrial inner membrane, GO:0016020: membrane, GO:0016021: integral to membrane, GO:0042149: cellular response to glucose starvation, GO:0043066: negative regulation of apoptotic process, GO:0043234: protein complex, GO:0071456: cellular response to hypoxia
24536	rc_AA998983_at	Lepr	leptin receptor	2	-0.8748	-3.2965	0.001	0.007	-0.0729776	0.00226883	0.008	0.8696	0.3511	0	0	Rn.9891	GO:0001525: angiogenesis, GO:0001542: ovulation from ovarian follicle, GO:0001666: response to hypoxia, GO:0005615: extracellular space, GO:0005886: plasma membrane, GO:0006091: generation of precursor metabolites and energy, GO:0007565: female pregnancy, GO:0007584: response to nutrient, GO:0008203: cholesterol metabolic process, GO:0016500: protein-hormone receptor activity, GO:0016500: protein…	04060: Cytokine-cytokine receptor interaction, 04080: Neuroactive ligand-receptor interaction, 04630: Jak-STAT signaling pathway, 04920: Adipocytokine signaling pathway
100910996	1378421_at	LOC100910996	uncharacterized LOC100910996	3	-1.3682	-3.2808	0.001	0.007	-0.125333	0.000101025	0.001	8.3469	0.0154	0.389	76	Rn.15594
113892	1370991_at	Cml3	camello-like 3	3	2.3692	3.2591	0.0011	0.007	0.510936	2.76312e-26	0	18.1844	0.0001	1.4008	89	Rn.198165	GO:0001702: gastrulation with mouth forming second, GO:0008080: N-acetyltransferase activity, GO:0016021: integral to membrane
114861	1370220_at	Scpep1	serine carboxypeptidase 1	3	1.6383	3.2613	0.0011	0.007	0.159061	1.6353e-09	0	11.1539	0.0038	0.6093	82.1	Rn.2108	GO:0004185: serine-type carboxypeptidase activity, GO:0004185: serine-type carboxypeptidase activity, GO:0005576: extracellular region, GO:0005829: cytosol, GO:0006508: proteolysis, GO:0042573: retinoic acid metabolic process
65037	1390389_at	Mertk	c-mer proto-oncogene tyrosine kinase	3	1.6103	3.2648	0.0011	0.007	0.28416	5.46064e-12	0	10.8953	0.0043	0.5875	81.6	Rn.48789	GO:0001750: photoreceptor outer segment, GO:0001779: natural killer cell differentiation, GO:0004714: transmembrane receptor protein tyrosine kinase activity, GO:0005524: ATP binding, GO:0005615: extracellular space, GO:0005622: intracellular, GO:0005623: cell, GO:0005737: cytoplasm, GO:0005737: cytoplasm, GO:0006468: protein phosphorylation, GO:0006909: phagocytosis, GO:0006909: phagocytosis, GO…
29143	X62322_at	Grn	granulin	5	1.4033	3.2701	0.0011	0.007	0.138689	1.19862e-07	0	25.6653	0	0.7434	84.4	Rn.5820	GO:0001835: blastocyst hatching, GO:0001835: blastocyst hatching, GO:0005125: cytokine activity, GO:0005515: protein binding, GO:0005615: extracellular space, GO:0005615: extracellular space, GO:0005739: mitochondrion, GO:0005739: mitochondrion, GO:0007566: embryo implantation, GO:0007566: embryo implantation, GO:0009986: cell surface, GO:0010976: positive regulation of neuron projection developm…
297339	rc_AA894004_at	Capg	capping protein (actin filament), gelsolin-like	5	1.3135	3.2734	0.0011	0.007	0.19491	2.5658e-14	0	23.0136	0.0001	0.6403	82.6	Rn.8945	GO:0003779: actin binding, GO:0005576: extracellular region, GO:0005634: nucleus, GO:0005730: nucleolus, GO:0005730: nucleolus, GO:0005737: cytoplasm, GO:0030031: cell projection assembly, GO:0030031: cell projection assembly, GO:0031965: nuclear membrane, GO:0031965: nuclear membrane, GO:0042470: melanosome, GO:0051693: actin filament capping
25506	X02918_at	P4hb	prolyl 4-hydroxylase, beta polypeptide	5	0.7492	3.2732	0.0011	0.007	0.0946677	0.00474007	0.015	8.5522	0.0733	0.1342	53.2	Rn.4234	GO:0003756: protein disulfide isomerase activity, GO:0004656: procollagen-proline 4-dioxygenase activity, GO:0004656: procollagen-proline 4-dioxygenase activity, GO:0005783: endoplasmic reticulum, GO:0005788: endoplasmic reticulum lumen, GO:0005793: endoplasmic reticulum-Golgi intermediate compartment, GO:0005793: endoplasmic reticulum-Golgi intermediate compartment, GO:0005886: plasma membrane, …	04141: Protein processing in endoplasmic reticulum
81505	1367914_at	Emp3	epithelial membrane protein 3	3	0.7325	3.2577	0.0011	0.007	0.100153	3.55863e-05	0	2.9578	0.2279	0.0495	32.4	Rn.6782	GO:0016021: integral to membrane, GO:0016049: cell growth
363675	S70803_g_at	Stard3	StAR-related lipid transfer (START) domain containing 3	5	0.6923	3.2582	0.0011	0.007	0.171329	6.04898e-05	0	7.5725	0.1086	0.1036	47.2	Rn.145430	GO:0006701: progesterone biosynthetic process, GO:0015485: cholesterol binding
288770	1371435_at	Naca	nascent polypeptide-associated complex alpha subunit	3	0.646	3.2729	0.0011	0.007	0.0461725	0.67278	0.683	2.3514	0.3086	0.0178	14.9	Rn.162909	GO:0003713: transcription coactivator activity, GO:0005634: nucleus, GO:0005737: cytoplasm, GO:0017025: TBP-class protein binding
26962	rc_AA892582_s_at	Rpl8	ribosomal protein L8	5	0.5929	3.2582	0.0011	0.007	0.0518123	0.225417	0.254	5.7589	0.2179	0.0501	30.5	Rn.127774, Rn.9810	GO:0003735: structural constituent of ribosome, GO:0006412: translation, GO:0019843: rRNA binding, GO:0022625: cytosolic large ribosomal subunit, GO:0022625: cytosolic large ribosomal subunit	03010: Ribosome
100365872	1373692_at	Eif4ebp3	eukaryotic translation initiation factor 4E binding protein 3	3	0.5844	3.2554	0.0011	0.007	0.0564885	0.00906538	0.024	0.6482	0.7232	0	0	Rn.11853	GO:0008190: eukaryotic initiation factor 4E binding, GO:0045947: negative regulation of translational initiation
24534	U07181_at	Ldhb	lactate dehydrogenase B	5	0.4785	3.2603	0.0011	0.007	0.0230647	0.55303	0.569	3.0225	0.5541	0	0	Rn.1785	GO:0004457: lactate dehydrogenase activity, GO:0004459: L-lactate dehydrogenase activity, GO:0004459: L-lactate dehydrogenase activity, GO:0005515: protein binding, GO:0005739: mitochondrion, GO:0005739: mitochondrion, GO:0006089: lactate metabolic process, GO:0006096: glycolysis, GO:0019674: NAD metabolic process, GO:0019900: kinase binding, GO:0042802: identical protein binding, GO:0044262: cel…	00010: Glycolysis / Gluconeogenesis, 00270: Cysteine and methionine metabolism, 00620: Pyruvate metabolism, 00640: Propanoate metabolism, 01100: Metabolic pathways
315165	rc_AA892847_at	Naga	N-acetyl galactosaminidase, alpha	5	0.4773	3.265	0.0011	0.007	0.0569413	0.0122889	0.031	1.0564	0.9011	0	0	Rn.55746	GO:0003674: molecular_function, GO:0004553: hydrolase activity, hydrolyzing O-glycosyl compounds, GO:0004557: alpha-galactosidase activity, GO:0005575: cellular_component, GO:0005737: cytoplasm, GO:0005764: lysosome, GO:0005975: carbohydrate metabolic process, GO:0008150: biological_process, GO:0008456: alpha-N-acetylgalactosaminidase activity, GO:0008456: alpha-N-acetylgalactosaminidase activity…	00603: Glycosphingolipid biosynthesis - globo series, 04142: Lysosome
293526	rc_AA894340_at	Ate1	arginyltransferase 1	5	-0.525	-3.2548	0.0011	0.007	-0.101573	0.00942721	0.025	4.7216	0.3171	0.02	15.3	Rn.40326	GO:0004057: arginyltransferase activity, GO:0004057: arginyltransferase activity, GO:0005634: nucleus, GO:0005634: nucleus, GO:0005737: cytoplasm, GO:0005737: cytoplasm, GO:0016598: protein arginylation, GO:0016598: protein arginylation
307008	1373547_at	RGD1308147	similar to expressed sequence AW209491	3	-0.5847	-3.2566	0.0011	0.007	-0.0823975	0.037681	0.069	0.7683	0.681	0	0	Rn.6513
680687	1377133_at	LOC680687	hypothetical protein LOC680687	3	-0.5851	-3.2639	0.0011	0.007	-0.0610319	0.0366591	0.068	0.0759	0.9628	0	0
289491	1389125_at	Mrpl1	mitochondrial ribosomal protein L1	3	-0.5856	-3.2519	0.0011	0.007	-0.0605272	0.0168079	0.038	1.9601	0.3753	0	0	Rn.93038	GO:0003723: RNA binding, GO:0003735: structural constituent of ribosome, GO:0005739: mitochondrion, GO:0005739: mitochondrion, GO:0006412: translation, GO:0015934: large ribosomal subunit
290408	1372627_at	Sugt1	SGT1, suppressor of G2 allele of SKP1 (S. cerevisiae)	3	-0.589	-3.2754	0.0011	0.007	-0.067069	0.015314	0.036	1.557	0.4591	0	0	Rn.101758	GO:0005634: nucleus, GO:0005737: cytoplasm	04621: NOD-like receptor signaling pathway
362724	1373267_at	Sh3yl1	SH3 domain containing, Ysc84-like 1 (S. cerevisiae)	3	-0.6264	-3.2726	0.0011	0.007	-0.0553724	0.00141964	0.006	2.2239	0.3289	0.0113	10.1	Rn.1163
24422	rc_AI235747_at	Gsta2	glutathione S-transferase A2	2	-0.8632	-3.2544	0.0011	0.007	-0.322779	0.0023666	0.009	0.974	0.3237	0	0	Rn.144550	GO:0004364: glutathione transferase activity, GO:0005634: nucleus, GO:0005640: nuclear outer membrane, GO:0005829: cytosol, GO:0007568: aging, GO:0008144: drug binding, GO:0042178: xenobiotic catabolic process, GO:0043295: glutathione binding	00480: Glutathione metabolism, 00980: Metabolism of xenobiotics by cytochrome P450, 00982: Drug metabolism - cytochrome P450
288275	1390191_at	Hunk	hormonally upregulated Neu-associated kinase	3	-0.9371	-3.2554	0.0011	0.007	-0.130115	2.26672e-05	0	4.637	0.0984	0.1412	56.9	Rn.24157	GO:0004672: protein kinase activity, GO:0004674: protein serine/threonine kinase activity, GO:0005524: ATP binding, GO:0006468: protein phosphorylation
25702	M58369_at	Pnlip	pancreatic lipase	5	-1.6182	-3.2596	0.0011	0.007	-0.200137	8.47308e-11	0	32.6503	0	1.0647	87.7	Rn.10130	GO:0004806: triglyceride lipase activity, GO:0005615: extracellular space, GO:0006629: lipid metabolic process, GO:0009791: post-embryonic development, GO:0009791: post-embryonic development, GO:0016042: lipid catabolic process, GO:0016298: lipase activity, GO:0030299: intestinal cholesterol absorption, GO:0030299: intestinal cholesterol absorption, GO:0033993: response to lipid, GO:0043434: resp…	00561: Glycerolipid metabolism, 01100: Metabolic pathways, 04972: Pancreatic secretion, 04975: Fat digestion and absorption, 04977: Vitamin digestion and absorption
171341	J03752_at	Mgst1	microsomal glutathione S-transferase 1	5	2.5438	3.2291	0.0012	0.007	0.361884	4.80439e-27	0	64.0498	0	2.7841	93.8	Rn.2580	GO:0004364: glutathione transferase activity, GO:0004364: glutathione transferase activity, GO:0004364: glutathione transferase activity, GO:0004364: glutathione transferase activity, GO:0004602: glutathione peroxidase activity, GO:0005634: nucleus, GO:0005739: mitochondrion, GO:0005739: mitochondrion, GO:0005741: mitochondrial outer membrane, GO:0005743: mitochondrial inner membrane, GO:0005743:…	00480: Glutathione metabolism, 00980: Metabolism of xenobiotics by cytochrome P450, 00982: Drug metabolism - cytochrome P450
361619	M94919mRNA_f_at	Hbb-b1	hemoglobin, beta adult major chain	5	1.47	3.2439	0.0012	0.007	0.442187	4.78698e-18	0	27.9451	0	0.8387	85.7	Rn.36966		05143: African trypanosomiasis, 05144: Malaria
295586	1389392_at	Clcn6	chloride channel, voltage-sensitive 6	3	0.5826	3.2506	0.0012	0.007	0.0407835	0.164389	0.197	0.1934	0.9078	0	0	Rn.224893	GO:0003674: molecular_function, GO:0005247: voltage-gated chloride channel activity, GO:0005575: cellular_component, GO:0009612: response to mechanical stimulus, GO:0016021: integral to membrane
294787	rc_AI639314_at	Nipbl	Nipped-B homolog (Drosophila)	5	0.4766	3.2504	0.0012	0.007	0.0971814	0.0126239	0.031	3.8508	0.4266	0	0	Rn.225928	GO:0000122: negative regulation of transcription from RNA polymerase II promoter, GO:0003007: heart morphogenesis, GO:0003151: outflow tract morphogenesis, GO:0003674: molecular_function, GO:0003682: chromatin binding, GO:0005575: cellular_component, GO:0005634: nucleus, GO:0006974: response to DNA damage stimulus, GO:0007064: mitotic sister chromatid cohesion, GO:0007420: brain development, GO:0…
25718	L29232_at	Igf1r	insulin-like growth factor 1 receptor	5	0.4731	3.231	0.0012	0.007	0.0547425	0.016737	0.038	2.3844	0.6654	0	0	Rn.10957	GO:0001965: G-protein alpha-subunit binding, GO:0004713: protein tyrosine kinase activity, GO:0004713: protein tyrosine kinase activity, GO:0004714: transmembrane receptor protein tyrosine kinase activity, GO:0005010: insulin-like growth factor-activated receptor activity, GO:0005010: insulin-like growth factor-activated receptor activity, GO:0005010: insulin-like growth factor-activated receptor…	04114: Oocyte meiosis, 04144: Endocytosis, 04510: Focal adhesion, 04520: Adherens junction, 04730: Long-term depression, 04914: Progesterone-mediated oocyte maturation, 05200: Pathways in cancer, 05214: Glioma, 05215: Prostate cancer, 05218: Melanoma
294981	rc_AA800572_at	Spry1	sprouty homolog 1, antagonist of FGF signaling (Drosophila)	5	-0.5673	-3.2367	0.0012	0.007	-0.0820245	0.001425	0.006	5.4515	0.244	0.0408	26.6	Rn.22787
291534	1372867_at	Rnmt	RNA (guanine-7-) methyltransferase	3	-0.5806	-3.2354	0.0012	0.007	-0.0608098	0.0689722	0.104	0.7481	0.6879	0	0	Rn.20871	GO:0003674: molecular_function, GO:0003723: RNA binding, GO:0003723: RNA binding, GO:0003723: RNA binding, GO:0004482: mRNA (guanine-N7-)-methyltransferase activity, GO:0004482: mRNA (guanine-N7-)-methyltransferase activity, GO:0004482: mRNA (guanine-N7-)-methyltransferase activity, GO:0005575: cellular_component, GO:0005634: nucleus, GO:0005634: nucleus, GO:0005634: nucleus, GO:0005730: nucleolu…	03015: mRNA surveillance pathway
313130	1374633_at	Pm20d2	peptidase M20 domain containing 2	3	-0.7393	-3.2436	0.0012	0.007	-0.076533	0.0107949	0.028	3.0231	0.2206	0.0531	33.8	Rn.23149	GO:0016787: hydrolase activity
25420	X60351cds_s_at	Cryab	crystallin, alpha B	5	1.6223	3.2212	0.0013	0.008	0.327552	2.20497e-12	0	33.0792	0	1.0749	87.9	Rn.98208	GO:0001666: response to hypoxia, GO:0001666: response to hypoxia, GO:0002088: lens development in camera-type eye, GO:0002088: lens development in camera-type eye, GO:0005212: structural constituent of eye lens, GO:0005634: nucleus, GO:0005634: nucleus, GO:0005737: cytoplasm, GO:0005739: mitochondrion, GO:0005739: mitochondrion, GO:0005794: Golgi apparatus, GO:0005829: cytosol, GO:0005829: cytoso…	04141: Protein processing in endoplasmic reticulum
50693	X83231_at	Itih3	inter-alpha trypsin inhibitor, heavy chain 3	5	1.6078	3.2216	0.0013	0.008	0.274895	1.40045e-09	0	32.6828	0	1.0332	87.8	Rn.89576	GO:0004867: serine-type endopeptidase inhibitor activity, GO:0005576: extracellular region, GO:0030212: hyaluronan metabolic process
24440	M94918mRNA_f_at	Hbb	hemoglobin, beta	5	1.4774	3.2061	0.0013	0.008	0.674708	3.18672e-16	0	29.0848	0	0.8859	86.2	Rn.202945	GO:0004601: peroxidase activity, GO:0005344: oxygen transporter activity, GO:0005833: hemoglobin complex, GO:0005833: hemoglobin complex, GO:0006749: glutathione metabolic process, GO:0010942: positive regulation of cell death, GO:0015671: oxygen transport, GO:0019825: oxygen binding, GO:0019825: oxygen binding, GO:0020037: heme binding, GO:0030492: hemoglobin binding, GO:0031720: haptoglobin bin…	05143: African trypanosomiasis, 05144: Malaria
293736	rc_AA858590_at	Mrf	myelin gene regulatory factor	5	1.0302	3.2146	0.0013	0.008	0.164383	1.24181e-09	0	15.9646	0.0031	0.3742	74.9	Rn.96	GO:0003677: DNA binding, GO:0003700: sequence-specific DNA binding transcription factor activity, GO:0005634: nucleus, GO:0014003: oligodendrocyte development, GO:0022010: central nervous system myelination, GO:0031643: positive regulation of myelination, GO:0045893: positive regulation of transcription, DNA-dependent
298019	1398354_at	Ctnnal1	catenin (cadherin associated protein), alpha-like 1	3	0.7888	3.2194	0.0013	0.008	0.108942	5.69237e-05	0	3.4368	0.1794	0.0754	41.8	Rn.33021	GO:0005198: structural molecule activity, GO:0005829: cytosol, GO:0005829: cytosol, GO:0007155: cell adhesion, GO:0007266: Rho protein signal transduction, GO:0007266: Rho protein signal transduction, GO:0015629: actin cytoskeleton, GO:0045296: cadherin binding
140654	X51536cds_at	Rps3	ribosomal protein S3	5	0.788	3.2265	0.0013	0.008	0.0255379	0.645756	0.658	9.8306	0.0434	0.172	59.3	Rn.127805	GO:0003684: damaged DNA binding, GO:0003723: RNA binding, GO:0003729: mRNA binding, GO:0003735: structural constituent of ribosome, GO:0003735: structural constituent of ribosome, GO:0003906: DNA-(apurinic or apyrimidinic site) lyase activity, GO:0004519: endonuclease activity, GO:0005634: nucleus, GO:0005737: cytoplasm, GO:0005829: cytosol, GO:0006412: translation, GO:0006917: induction of apopt…	03010: Ribosome
246266	AB009372_at	Aspg	asparaginase homolog (S. cerevisiae)	5	0.7708	3.2263	0.0013	0.008	0.0900277	1.72641e-05	0	9.5212	0.0493	0.1621	58	Rn.29979	GO:0003847: 1-alkyl-2-acetylglycerophosphocholine esterase activity, GO:0004067: asparaginase activity, GO:0004067: asparaginase activity, GO:0004622: lysophospholipase activity, GO:0004622: lysophospholipase activity, GO:0006528: asparagine metabolic process, GO:0006644: phospholipid metabolic process, GO:0016042: lipid catabolic process
116565	rc_AI232268_at	Lrpap1	low density lipoprotein receptor-related protein associated protein 1	5	0.6602	3.2132	0.0013	0.008	0.0147816	0.647999	0.66	7.2599	0.1228	0.0933	44.9	Rn.10293	GO:0005576: extracellular region, GO:0005576: extracellular region, GO:0005783: endoplasmic reticulum, GO:0005886: plasma membrane, GO:0005886: plasma membrane, GO:0008201: heparin binding, GO:0009986: cell surface, GO:0010916: negative regulation of very-low-density lipoprotein particle clearance, GO:0010916: negative regulation of very-low-density lipoprotein particle clearance, GO:0031982: ves…
313035	1367492_at	Dnajc8	DnaJ (Hsp40) homolog, subfamily C, member 8	3	0.6452	3.2229	0.0013	0.008	0.0427873	0.0416744	0.074	2.4276	0.2971	0.0214	17.6	Rn.105212	GO:0006457: protein folding, GO:0031072: heat shock protein binding, GO:0051082: unfolded protein binding
297530	1372099_at	Fam21c	family with sequence similarity 21, member C	3	0.6292	3.2056	0.0013	0.008	0.0302622	0.259772	0.287	2.3373	0.3108	0.0169	14.4	Rn.105926	GO:0005769: early endosome, GO:0005769: early endosome, GO:0031901: early endosome membrane, GO:0042147: retrograde transport, endosome to Golgi, GO:0042147: retrograde transport, endosome to Golgi, GO:0071203: WASH complex, GO:0071203: WASH complex
116675	1370203_at	Pgap2	post-GPI attachment to proteins 2	3	0.5802	3.2249	0.0013	0.008	0.0676906	0.00229083	0.008	1.8927	0.3881	0	0	Rn.94200	GO:0000139: Golgi membrane, GO:0005634: nucleus, GO:0005789: endoplasmic reticulum membrane, GO:0006506: GPI anchor biosynthetic process, GO:0006916: anti-apoptosis, GO:0006974: response to DNA damage stimulus, GO:0008565: protein transporter activity, GO:0015031: protein transport, GO:0016021: integral to membrane, GO:0042770: signal transduction in response to DNA damage
282584	1389116_at	Mtmr9	myotubularin related protein 9	3	0.5784	3.2163	0.0013	0.008	0.0284247	0.328715	0.353	1.5978	0.4498	0	0	Rn.20978	GO:0030234: enzyme regulator activity
296956	rc_AA799593_at	Ube2h	ubiquitin-conjugating enzyme E2H	5	-0.469	-3.2065	0.0013	0.008	-0.0824504	0.00526634	0.016	2.4332	0.6566	0	0	Rn.21816		04120: Ubiquitin mediated proteolysis
310288	rc_AI639438_at	Hps3	Hermansky-Pudlak syndrome 3 homolog (human)	5	-0.562	-3.2154	0.0013	0.008	-0.0532448	0.067132	0.102	5.4532	0.2439	0.0406	26.6	Rn.228931	GO:0003674: molecular_function, GO:0005575: cellular_component, GO:0005737: cytoplasm, GO:0006996: organelle organization, GO:0008150: biological_process, GO:0043473: pigmentation
317232	1377267_at	Magee1	melanoma antigen, family E, 1	3	-0.5771	-3.2187	0.0013	0.008	-0.0580824	0.0438742	0.077	0.3662	0.8327	0	0	Rn.38053	GO:0005634: nucleus, GO:0005634: nucleus, GO:0005886: plasma membrane, GO:0016010: dystrophin-associated glycoprotein complex, GO:0016010: dystrophin-associated glycoprotein complex, GO:0030425: dendrite, GO:0030425: dendrite, GO:0045211: postsynaptic membrane, GO:0045211: postsynaptic membrane, GO:0048471: perinuclear region of cytoplasm, GO:0048471: perinuclear region of cytoplasm
306687	1376793_at	Hiatl1	hippocampus abundant transcript-like 1	3	-0.5781	-3.2141	0.0013	0.008	-0.0772461	0.127499	0.162	1.6768	0.4324	0	0	Rn.204848	GO:0005215: transporter activity, GO:0005886: plasma membrane, GO:0016021: integral to membrane, GO:0055085: transmembrane transport
117553	1398813_at	Uba3	ubiquitin-like modifier activating enzyme 3	3	-0.5793	-3.2208	0.0013	0.008	-0.0785437	0.0755672	0.111	1.783	0.41	0	0	Rn.162761	GO:0000278: mitotic cell cycle, GO:0005524: ATP binding, GO:0005634: nucleus, GO:0005634: nucleus, GO:0007113: endomitotic cell cycle, GO:0007113: endomitotic cell cycle, GO:0008641: small protein activating enzyme activity, GO:0016881: acid-amino acid ligase activity, GO:0016922: ligand-dependent nuclear receptor binding, GO:0019781: NEDD8 activating enzyme activity, GO:0019781: NEDD8 activating…	04120: Ubiquitin mediated proteolysis
252929	1370885_at	Ctsz	cathepsin Z	3	2.6063	3.2008	0.0014	0.008	0.43205	2.90094e-28	0	21.2658	0	1.7591	90.6	Rn.1475	GO:0004197: cysteine-type endopeptidase activity, GO:0005576: extracellular region, GO:0005615: extracellular space, GO:0005783: endoplasmic reticulum, GO:0006508: proteolysis	04142: Lysosome
64192	J03481mRNA_g_at	Qdpr	quinoid dihydropteridine reductase	5	2.4584	3.2051	0.0014	0.008	0.31035	3.79405e-13	0	61.1885	0	2.6519	93.5	Rn.241	GO:0001889: liver development, GO:0004155: 6,7-dihydropteridine reductase activity, GO:0004155: 6,7-dihydropteridine reductase activity, GO:0004155: 6,7-dihydropteridine reductase activity, GO:0005737: cytoplasm, GO:0005739: mitochondrion, GO:0005739: mitochondrion, GO:0005829: cytosol, GO:0006559: L-phenylalanine catabolic process, GO:0006729: tetrahydrobiopterin biosynthetic process, GO:0006729…	00790: Folate biosynthesis, 01100: Metabolic pathways
25291	1367975_at	Anxa3	annexin A3	3	1.4889	3.1901	0.0014	0.008	0.215058	1.37065e-14	0	10.1083	0.0064	0.5157	80.2	Rn.6589	GO:0004859: phospholipase inhibitor activity, GO:0005509: calcium ion binding, GO:0005544: calcium-dependent phospholipid binding, GO:0005544: calcium-dependent phospholipid binding, GO:0005544: calcium-dependent phospholipid binding, GO:0005737: cytoplasm, GO:0005886: plasma membrane, GO:0005886: plasma membrane, GO:0006909: phagocytosis, GO:0006909: phagocytosis, GO:0010595: positive regulation…
24223	1371440_at	B2m	beta-2 microglobulin	3	1.3519	3.1961	0.0014	0.008	0.208731	6.76789e-10	0	8.8011	0.0123	0.4125	77.3	Rn.1868	GO:0001916: positive regulation of T cell mediated cytotoxicity, GO:0002237: response to molecule of bacterial origin, GO:0002474: antigen processing and presentation of peptide antigen via MHC class I, GO:0002481: antigen processing and presentation of exogenous protein antigen via MHC class Ib, TAP-dependent, GO:0003674: molecular_function, GO:0005615: extracellular space, GO:0006955: immune re…	04612: Antigen processing and presentation
192360	1370544_at	Eml2	echinoderm microtubule associated protein like 2	3	1.0571	3.1847	0.0014	0.008	0.145938	1.15394e-08	0	5.9609	0.0508	0.2191	66.4	Rn.76362	GO:0003824: catalytic activity, GO:0005102: receptor binding, GO:0005737: cytoplasm, GO:0005874: microtubule, GO:0008022: protein C-terminus binding, GO:0043231: intracellular membrane-bounded organelle
289185	1375428_at	Creg1	cellular repressor of E1A-stimulated genes 1	3	0.9448	3.1946	0.0014	0.008	0.113644	2.06625e-08	0	4.8361	0.0891	0.1533	58.6	Rn.8051	GO:0005667: transcription factor complex, GO:0005667: transcription factor complex, GO:0006355: regulation of transcription, DNA-dependent, GO:0006355: regulation of transcription, DNA-dependent, GO:0008134: transcription factor binding, GO:0008134: transcription factor binding, GO:0010181: FMN binding, GO:0016491: oxidoreductase activity
362251	1379737_a_at	Rbm39	RNA binding motif protein 39	3	0.8873	3.1892	0.0014	0.008	0.126756	0.00347623	0.012	4.2926	0.1169	0.1234	53.4	Rn.8555	GO:0005634: nucleus, GO:0005813: centrosome, GO:0015630: microtubule cytoskeleton
689593	1399039_at	Dnajb2	DnaJ (Hsp40) homolog, subfamily B, member 2	3	0.8662	3.1894	0.0014	0.008	0.106151	0.000347379	0.002	4.1822	0.1236	0.1153	52.2	Rn.40780	GO:0000502: proteasome complex, GO:0006457: protein folding, GO:0008285: negative regulation of cell proliferation, GO:0016234: inclusion body, GO:0030308: negative regulation of cell growth, GO:0030433: ER-associated protein catabolic process, GO:0030544: Hsp70 protein binding, GO:0031072: heat shock protein binding, GO:0031398: positive regulation of protein ubiquitination, GO:0031593: polyubiq…	04141: Protein processing in endoplasmic reticulum
100912411	1389986_at	LOC100912411	uncharacterized LOC100912411	3	0.632	3.1865	0.0014	0.008	0.140076	0.118158	0.152	2.378	0.3045	0.0191	15.9
291978	1389595_at	Dus2l	dihydrouridine synthase 2-like, SMM1 homolog (S. cerevisiae)	3	0.6044	3.1961	0.0014	0.008	0.0552037	0.0131671	0.032	2.1832	0.3357	0.0092	8.4	Rn.18304	GO:0003725: double-stranded RNA binding, GO:0005737: cytoplasm, GO:0005739: mitochondrion, GO:0005739: mitochondrion, GO:0008033: tRNA processing, GO:0017150: tRNA dihydrouridine synthase activity, GO:0050660: flavin adenine dinucleotide binding
292820	1376910_at	Zfp536	zinc finger protein 536	3	0.5751	3.2033	0.0014	0.008	0.0629621	0.0111003	0.028	0.9561	0.62	0	0		GO:0005622: intracellular, GO:0008270: zinc ion binding, GO:0044323: retinoic acid-responsive element binding, GO:0044323: retinoic acid-responsive element binding, GO:0045665: negative regulation of neuron differentiation, GO:0045665: negative regulation of neuron differentiation, GO:0048387: negative regulation of retinoic acid receptor signaling pathway, GO:0048387: negative regulation of reti…
288416	1390514_at	N4bp2l2	NEDD4 binding protein 2-like 2	3	0.5728	3.1858	0.0014	0.008	0.0544502	0.0305987	0.06	1.9725	0.373	0	0	Rn.19041	GO:0001701: in utero embryonic development, GO:0001824: blastocyst development, GO:0001824: blastocyst development, GO:0005634: nucleus, GO:0005634: nucleus
296147	1373890_at	Chchd5	coiled-coil-helix-coiled-coil-helix domain containing 5	3	0.5715	3.1881	0.0014	0.008	0.0535132	0.0632542	0.098	0.6472	0.7236	0	0	Rn.8658
290447	rc_AA800029_at	Mycbp2	MYC binding protein 2	5	0.4664	3.1858	0.0014	0.008	0.0841063	0.00903621	0.024	1.9488	0.7452	0	0	Rn.13538	GO:0008045: motor axon guidance, GO:0015630: microtubule cytoskeleton, GO:0021785: branchiomotor neuron axon guidance, GO:0021952: central nervous system projection neuron axonogenesis, GO:0030424: axon, GO:0032880: regulation of protein localization, GO:0042803: protein homodimerization activity, GO:0048667: cell morphogenesis involved in neuron differentiation, GO:0051493: regulation of cytoske…
287009	U23056_at	Ceacam10	carcinoembryonic antigen-related cell adhesion molecule 10	5	-0.468	-3.1894	0.0014	0.008	-0.0551945	0.0101167	0.026	3.7027	0.4477	0	0	Rn.92160
24373	rc_AA858520_g_at	Fst	follistatin	5	-0.5305	-3.1862	0.0014	0.008	-0.077473	0.000601929	0.003	4.9962	0.2877	0.0277	19.9	Rn.162557	GO:0000122: negative regulation of transcription from RNA polymerase II promoter, GO:0000122: negative regulation of transcription from RNA polymerase II promoter, GO:0002244: hemopoietic progenitor cell differentiation, GO:0002244: hemopoietic progenitor cell differentiation, GO:0005575: cellular_component, GO:0005576: extracellular region, GO:0005634: nucleus, GO:0005634: nucleus, GO:0005737: c…	04350: TGF-beta signaling pathway
364081	1377379_at	Irf6	interferon regulatory factor 6	3	-0.5713	-3.1873	0.0014	0.008	-0.100744	0.00140535	0.006	0.3986	0.8193	0	0	Rn.12385	GO:0000975: regulatory region DNA binding, GO:0003674: molecular_function, GO:0003677: DNA binding, GO:0003700: sequence-specific DNA binding transcription factor activity, GO:0003700: sequence-specific DNA binding transcription factor activity, GO:0005575: cellular_component, GO:0005737: cytoplasm, GO:0005737: cytoplasm, GO:0007050: cell cycle arrest, GO:0007050: cell cycle arrest, GO:0008150: b…
362867	1374248_at	Mybpc1	myosin binding protein C, slow type	3	-0.5733	-3.1891	0.0014	0.008	-0.0684491	0.0334435	0.064	1.8052	0.4055	0	0	Rn.9153	GO:0003779: actin binding, GO:0006936: muscle contraction, GO:0007155: cell adhesion, GO:0017022: myosin binding, GO:0032982: myosin filament
311952	1374624_at	Galnt11	UDP-N-acetyl-alpha-D-galactosamine:polypeptide N-acetylgalactosaminyltransferase 11 (GalNAc-T11)	3	-0.585	-3.1872	0.0014	0.008	-0.0484008	0.0487678	0.082	2.0739	0.3545	0.0037	3.6	Rn.211885	GO:0000139: Golgi membrane, GO:0004653: polypeptide N-acetylgalactosaminyltransferase activity, GO:0006486: protein glycosylation, GO:0016021: integral to membrane, GO:0030246: carbohydrate binding	00512: Mucin type O-Glycan biosynthesis, 01100: Metabolic pathways
316539	1390638_at	Epha4	Eph receptor A4	3	-0.65	-3.1959	0.0014	0.008	-0.0854113	0.104652	0.139	2.4824	0.289	0.0245	19.4	Rn.6202	GO:0004672: protein kinase activity, GO:0004672: protein kinase activity, GO:0005004: GPI-linked ephrin receptor activity, GO:0005004: GPI-linked ephrin receptor activity, GO:0005005: transmembrane-ephrin receptor activity, GO:0005005: transmembrane-ephrin receptor activity, GO:0005515: protein binding, GO:0005524: ATP binding, GO:0005737: cytoplasm, GO:0005741: mitochondrial outer membrane, GO:0…	04360: Axon guidance
295384	1373910_at	Prmt6	protein arginine methyltransferase 6	3	-0.7511	-3.1895	0.0014	0.008	-0.0821431	0.00114856	0.005	3.234	0.1985	0.0637	38.2	Rn.18530	GO:0003674: molecular_function, GO:0005575: cellular_component, GO:0005634: nucleus, GO:0005634: nucleus, GO:0008150: biological_process, GO:0016571: histone methylation, GO:0019919: peptidyl-arginine methylation, to asymmetrical-dimethyl arginine, GO:0034970: histone H3-R2 methylation, GO:0035241: protein-arginine omega-N monomethyltransferase activity, GO:0035241: protein-arginine omega-N monom…
53982	1372817_at	Zfp260	zinc finger protein 260	3	-0.7732	-3.1846	0.0014	0.008	-0.0587417	0.0412985	0.074	3.4053	0.1822	0.0732	41.3	Rn.98773	GO:0003677: DNA binding, GO:0005634: nucleus, GO:0005634: nucleus, GO:0005737: cytoplasm, GO:0005737: cytoplasm, GO:0006351: transcription, DNA-dependent, GO:0006355: regulation of transcription, DNA-dependent, GO:0007275: multicellular organismal development, GO:0008270: zinc ion binding
312705	rc_AA799803_at	C1r	complement component 1, r subcomponent	5	1.2079	3.1783	0.0015	0.009	0.145933	1.30002e-10	0	21.3232	0.0003	0.5713	81.2	Rn.70397	GO:0003674: molecular_function, GO:0004252: serine-type endopeptidase activity, GO:0005575: cellular_component, GO:0008150: biological_process	04145: Phagosome, 04610: Complement and coagulation cascades, 05150: Staphylococcus aureus infection, 05322: Systemic lupus erythematosus
312502	rc_AA891818_at	LOC312502	similar to RAB11 family interacting protein 5 (class I) isoform 1	5	0.7389	3.1709	0.0015	0.009	0.0674588	0.0172149	0.039	8.9535	0.0623	0.1451	55.3		GO:0005741: mitochondrial outer membrane, GO:0005813: centrosome, GO:0043015: gamma-tubulin binding
117287	AJ007291_g_at	Park7	parkinson protein 7	5	0.5708	3.1783	0.0015	0.009	0.0495384	0.215364	0.244	5.6998	0.2227	0.0478	29.8	Rn.30105	GO:0001963: synaptic transmission, dopaminergic, GO:0003674: molecular_function, GO:0003729: mRNA binding, GO:0003729: mRNA binding, GO:0003729: mRNA binding, GO:0004601: peroxidase activity, GO:0004601: peroxidase activity, GO:0004601: peroxidase activity, GO:0005634: nucleus, GO:0005634: nucleus, GO:0005634: nucleus, GO:0005737: cytoplasm, GO:0005737: cytoplasm, GO:0005739: mitochondrion, GO:00…	05012: Parkinson's disease
303630	1373270_at	Wipi1	WD repeat domain, phosphoinositide interacting 1	3	0.5679	3.1713	0.0015	0.009	0.0694541	0.0811414	0.116	0.2016	0.9041	0	0	Rn.203725	GO:0000045: autophagic vacuole assembly, GO:0000407: pre-autophagosomal structure, GO:0000421: autophagic vacuole membrane, GO:0000421: autophagic vacuole membrane, GO:0003674: molecular_function, GO:0005102: receptor binding, GO:0005575: cellular_component, GO:0005737: cytoplasm, GO:0005737: cytoplasm, GO:0005802: trans-Golgi network, GO:0005802: trans-Golgi network, GO:0005829: cytosol, GO:0006…
314214	rc_AA891693_at	RGD1305721	similar to RIKEN cDNA 2810055F11	5	-0.4631	-3.1687	0.0015	0.009	-0.045228	0.0907421	0.126	1.8375	0.7656	0	0	Rn.105727	GO:0018112: proline racemase activity
363232	1388554_at	Bzw1	basic leucine zipper and W2 domains 1	3	-0.5705	-3.1768	0.0015	0.009	-0.0536886	0.0598932	0.095	1.5718	0.4557	0	0	Rn.228908	GO:0005737: cytoplasm, GO:0005737: cytoplasm, GO:0006351: transcription, DNA-dependent, GO:0006355: regulation of transcription, DNA-dependent
304078	1373085_at	Cbr3	carbonyl reductase 3	3	-0.9027	-3.17	0.0015	0.009	-0.110656	2.81505e-05	0	4.4951	0.1057	0.1344	55.5	Rn.8624	GO:0000253: 3-keto sterol reductase activity, GO:0004090: carbonyl reductase (NADPH) activity, GO:0004090: carbonyl reductase (NADPH) activity, GO:0005575: cellular_component, GO:0005634: nucleus, GO:0005634: nucleus, GO:0005737: cytoplasm, GO:0005829: cytosol, GO:0005829: cytosol, GO:0042376: phylloquinone catabolic process, GO:0070402: NADPH binding, GO:0070402: NADPH binding	00590: Arachidonic acid metabolism, 01100: Metabolic pathways
286898	1398892_at	Npc2	Niemann-Pick disease, type C2	3	3.9876	3.1602	0.0016	0.009	0.474221	3.52037e-39	0	32.5687	0	4.3673	93.9	Rn.3491	GO:0003674: molecular_function, GO:0005575: cellular_component, GO:0005622: intracellular, GO:0005764: lysosome, GO:0005764: lysosome, GO:0008150: biological_process, GO:0009615: response to virus, GO:0009615: response to virus, GO:0015485: cholesterol binding, GO:0015485: cholesterol binding, GO:0019899: enzyme binding, GO:0019899: enzyme binding, GO:0030301: cholesterol transport, GO:0032366: i…	04142: Lysosome
25599	X13044_g_at	Cd74	Cd74 molecule, major histocompatibility complex, class II invariant chain	5	3.389	3.1476	0.0016	0.009	0.916255	2.89491e-30	0	100.095	0	5.3723	96	Rn.33804	GO:0000187: activation of MAPK activity, GO:0001516: prostaglandin biosynthetic process, GO:0001516: prostaglandin biosynthetic process, GO:0001540: beta-amyloid binding, GO:0001540: beta-amyloid binding, GO:0001961: positive regulation of cytokine-mediated signaling pathway, GO:0001961: positive regulation of cytokine-mediated signaling pathway, GO:0002606: positive regulation of dendritic cell …	04612: Antigen processing and presentation
64524	U09256_at	Tkt	transketolase	5	0.6901	3.1531	0.0016	0.009	0.177828	0.00295258	0.01	8.0399	0.0901	0.1173	50.2	Rn.5950	GO:0000287: magnesium ion binding, GO:0003824: catalytic activity, GO:0004802: transketolase activity, GO:0004802: transketolase activity, GO:0005634: nucleus, GO:0005634: nucleus, GO:0005777: peroxisome, GO:0005789: endoplasmic reticulum membrane, GO:0006098: pentose-phosphate shunt, GO:0009052: pentose-phosphate shunt, non-oxidative branch, GO:0030246: carbohydrate binding, GO:0030976: thiamine…	00030: Pentose phosphate pathway, 01100: Metabolic pathways
499749	1390602_a_at	Tprn	taperin	3	0.6764	3.1649	0.0016	0.009	0.092055	0.000805226	0.004	2.7267	0.2558	0.0368	26.7	Rn.116819	GO:0003674: molecular_function, GO:0007605: sensory perception of sound, GO:0007605: sensory perception of sound, GO:0019902: phosphatase binding, GO:0032420: stereocilium, GO:0032420: stereocilium
361735	1376390_at	Ms4a11	membrane-spanning 4-domains, subfamily A, member 11	3	0.642	3.1651	0.0016	0.009	0.0696326	0.00205709	0.008	2.4721	0.2905	0.024	19.1		GO:0016021: integral to membrane
29308	X77235_at	Arl4a	ADP-ribosylation factor-like 4A	5	-0.4629	-3.1651	0.0016	0.009	-0.0641945	0.00532446	0.016	1.85	0.7633	0	0	Rn.9258	GO:0005525: GTP binding, GO:0005525: GTP binding, GO:0005634: nucleus, GO:0005634: nucleus, GO:0005730: nucleolus, GO:0005730: nucleolus, GO:0005737: cytoplasm, GO:0005886: plasma membrane, GO:0005886: plasma membrane, GO:0007264: small GTPase mediated signal transduction, GO:0050873: brown fat cell differentiation, GO:0050873: brown fat cell differentiation
117044	X85183_at	Rraga	Ras-related GTP binding A	5	-0.5551	-3.1591	0.0016	0.009	-0.069794	0.075343	0.111	5.4907	0.2405	0.0418	27.2	Rn.2816	GO:0005525: GTP binding, GO:0005525: GTP binding, GO:0005525: GTP binding, GO:0005575: cellular_component, GO:0005634: nucleus, GO:0005634: nucleus, GO:0005737: cytoplasm, GO:0005737: cytoplasm, GO:0005764: lysosome, GO:0005764: lysosome, GO:0005794: Golgi apparatus, GO:0005794: Golgi apparatus, GO:0006915: apoptotic process, GO:0008150: biological_process, GO:0008219: cell death, GO:0008219: cel…
364601	1373196_at	Efha2	EF hand domain family, member A2	3	-0.5652	-3.1478	0.0016	0.009	-0.0779558	0.0316944	0.062	1.3658	0.5052	0	0	Rn.23547
287716	1388582_at	Psme3	proteasome (prosome, macropain) activator subunit 3	3	-0.5661	-3.156	0.0016	0.009	-0.0490882	0.0864128	0.122	1.0914	0.5795	0	0	Rn.198325	GO:0002039: p53 binding, GO:0010950: positive regulation of endopeptidase activity, GO:0042981: regulation of apoptotic process, GO:0061133: endopeptidase activator activity, GO:0061136: regulation of proteasomal protein catabolic process, GO:0070215: MDM2 binding	03050: Proteasome, 04612: Antigen processing and presentation, 05160: Hepatitis C
362545	1367550_a_at	Tm2d1	TM2 domain containing 1	3	-0.5663	-3.157	0.0016	0.009	-0.103983	0.0497772	0.083	0.8809	0.6437	0	0	Rn.198278	GO:0001540: beta-amyloid binding, GO:0004930: G-protein coupled receptor activity, GO:0005887: integral to plasma membrane, GO:0008624: induction of apoptosis by extracellular signals
60326	X98564cds_at	Kcnv1	potassium channel, subfamily V, member 1	5	-0.8237	-3.1607	0.0016	0.009	-0.131102	1.45533e-06	0	11.1738	0.0247	0.2136	64.2	Rn.42920	GO:0005249: voltage-gated potassium channel activity, GO:0005267: potassium channel activity, GO:0008076: voltage-gated potassium channel complex, GO:0051260: protein homooligomerization, GO:0071805: potassium ion transmembrane transport
681021	1373642_at	Paqr6	progestin and adipoQ receptor family member VI	3	1.4024	3.145	0.0017	0.009	0.158336	1.16617e-09	0	9.6465	0.008	0.4708	79.3	Rn.204669	GO:0016021: integral to membrane
501061	1376821_at	Tmie	transmembrane inner ear	3	1.0952	3.143	0.0017	0.009	0.121378	6.349e-08	0	6.4031	0.0407	0.2485	68.8	Rn.172713	GO:0003674: molecular_function, GO:0005575: cellular_component, GO:0007605: sensory perception of sound, GO:0007605: sensory perception of sound, GO:0008150: biological_process, GO:0042472: inner ear morphogenesis, GO:0042472: inner ear morphogenesis
25205	M92340_at	Il6st	interleukin 6 signal transducer	5	0.8223	3.1394	0.0017	0.009	0.161782	4.5042e-12	0	11.2151	0.0242	0.2163	64.3	Rn.12138	GO:0004897: ciliary neurotrophic factor receptor activity, GO:0004915: interleukin-6 receptor activity, GO:0004915: interleukin-6 receptor activity, GO:0004915: interleukin-6 receptor activity, GO:0004921: interleukin-11 receptor activity, GO:0004921: interleukin-11 receptor activity, GO:0004923: leukemia inhibitory factor receptor activity, GO:0004923: leukemia inhibitory factor receptor activit…	04060: Cytokine-cytokine receptor interaction, 04630: Jak-STAT signaling pathway
140661	1371307_at	Rplp1	ribosomal protein, large, P1	3	0.7422	3.1424	0.0017	0.009	0.00609118	0.866192	0.87	3.2358	0.1983	0.0642	38.2	Rn.973	GO:0003735: structural constituent of ribosome, GO:0005737: cytoplasm, GO:0005840: ribosome, GO:0006414: translational elongation, GO:0022625: cytosolic large ribosomal subunit	03010: Ribosome
100361376	1377072_at	Kank2	KN motif and ankyrin repeat domains 2	3	0.735	3.1405	0.0017	0.009	0.0877878	0.000720687	0.003	3.2259	0.1993	0.0626	38		GO:0000122: negative regulation of transcription from RNA polymerase II promoter, GO:0005737: cytoplasm, GO:0005739: mitochondrion, GO:0008285: negative regulation of cell proliferation, GO:0033147: negative regulation of intracellular estrogen receptor signaling pathway, GO:0043069: negative regulation of programmed cell death, GO:2000134: negative regulation of G1/S transition of mitotic cell c…
313666	1372880_at	Zbtb17	zinc finger and BTB domain containing 17	3	0.6663	3.1449	0.0017	0.009	0.0698883	0.00921422	0.025	2.6743	0.2626	0.0343	25.2	Rn.15582	GO:0001702: gastrulation with mouth forming second, GO:0001702: gastrulation with mouth forming second, GO:0003677: DNA binding, GO:0003677: DNA binding, GO:0003700: sequence-specific DNA binding transcription factor activity, GO:0003700: sequence-specific DNA binding transcription factor activity, GO:0005634: nucleus, GO:0005634: nucleus, GO:0006355: regulation of transcription, DNA-dependent, G…	04110: Cell cycle
314249	1375767_at	Plekhg3	pleckstrin homology domain containing, family G (with RhoGef domain) member 3	3	0.6195	3.1331	0.0017	0.009	0.091241	0.000955411	0.004	2.3732	0.3053	0.0187	15.7		GO:0005089: Rho guanyl-nucleotide exchange factor activity, GO:0005543: phospholipid binding, GO:0005622: intracellular, GO:0035023: regulation of Rho protein signal transduction
303885	1371438_at	RGD1305422	similar to mKIAA0226 protein	3	0.6059	3.1378	0.0017	0.009	0.0438041	0.0384388	0.07	2.2797	0.3199	0.0139	12.3		GO:0003674: molecular_function, GO:0005575: cellular_component, GO:0005769: early endosome, GO:0005769: early endosome, GO:0005770: late endosome, GO:0005770: late endosome, GO:0005794: Golgi apparatus, GO:0008150: biological_process, GO:0010507: negative regulation of autophagy, GO:0010507: negative regulation of autophagy, GO:0045806: negative regulation of endocytosis, GO:0045806: negative reg…
685179	1371716_at	LOC685179	similar to SWI/SNF-related matrix-associated actin-dependent regulator of chromatin c2	3	0.6041	3.1312	0.0017	0.009	0.0383691	0.283231	0.309	2.2614	0.3228	0.0132	11.6		GO:0003677: DNA binding, GO:0005634: nucleus, GO:0005634: nucleus, GO:0006337: nucleosome disassembly, GO:0006338: chromatin remodeling, GO:0016514: SWI/SNF complex, GO:0017053: transcriptional repressor complex, GO:0045892: negative regulation of transcription, DNA-dependent, GO:0045893: positive regulation of transcription, DNA-dependent, GO:0071564: npBAF complex, GO:0071565: nBAF complex
25084	1368134_a_at	Il4ra	interleukin 4 receptor, alpha	3	0.5616	3.1347	0.0017	0.009	0.0684736	0.00419437	0.013	0.4943	0.781	0	0	Rn.10471	GO:0002532: production of molecular mediator involved in inflammatory response, GO:0004913: interleukin-4 receptor activity, GO:0005615: extracellular space, GO:0005886: plasma membrane, GO:0006954: inflammatory response, GO:0006955: immune response, GO:0016021: integral to membrane, GO:0030728: ovulation, GO:0035771: interleukin-4-mediated signaling pathway, GO:0042127: regulation of cell prolif…	04060: Cytokine-cytokine receptor interaction, 04630: Jak-STAT signaling pathway, 04640: Hematopoietic cell lineage
292072	rc_AI177096_at	Aprt	adenine phosphoribosyl transferase	5	0.5608	3.1354	0.0017	0.009	0.0818585	0.00947985	0.025	5.634	0.2282	0.0461	29	Rn.2498	GO:0002055: adenine binding, GO:0002055: adenine binding, GO:0003999: adenine phosphoribosyltransferase activity, GO:0003999: adenine phosphoribosyltransferase activity, GO:0005575: cellular_component, GO:0005634: nucleus, GO:0005634: nucleus, GO:0005737: cytoplasm, GO:0005737: cytoplasm, GO:0006166: purine ribonucleoside salvage, GO:0006166: purine ribonucleoside salvage, GO:0006168: adenine sal…	00230: Purine metabolism, 01100: Metabolic pathways
54238	1370054_at	Cdkn2c	cyclin-dependent kinase inhibitor 2C (p18, inhibits CDK4)	3	0.5601	3.1303	0.0017	0.009	0.0502049	0.00864478	0.024	0.0331	0.9836	0	0	Rn.63865	GO:0000079: regulation of cyclin-dependent protein kinase activity, GO:0000079: regulation of cyclin-dependent protein kinase activity, GO:0000082: G1/S transition of mitotic cell cycle, GO:0000082: G1/S transition of mitotic cell cycle, GO:0004861: cyclin-dependent protein kinase inhibitor activity, GO:0004861: cyclin-dependent protein kinase inhibitor activity, GO:0005634: nucleus, GO:0005634: …	04110: Cell cycle
94204	D29683_at	Ece1	endothelin converting enzyme 1	5	0.5586	3.1385	0.0017	0.009	0.0645565	0.000898139	0.004	5.5818	0.2326	0.0446	28.3	Rn.7000	GO:0001666: response to hypoxia, GO:0001921: positive regulation of receptor recycling, GO:0001921: positive regulation of receptor recycling, GO:0004175: endopeptidase activity, GO:0004222: metalloendopeptidase activity, GO:0005768: endosome, GO:0005769: early endosome, GO:0005769: early endosome, GO:0005886: plasma membrane, GO:0006508: proteolysis, GO:0006508: proteolysis, GO:0006915: apoptoti…
24883	X69716_at	Wt1	Wilms tumor 1	5	-0.4567	-3.1331	0.0017	0.009	-0.0636555	0.0101064	0.026	0.3135	0.9889	0	0	Rn.92531	GO:0000122: negative regulation of transcription from RNA polymerase II promoter, GO:0000122: negative regulation of transcription from RNA polymerase II promoter, GO:0001077: RNA polymerase II core promoter proximal region sequence-specific DNA binding transcription factor activity involved in positive regulation of transcription, GO:0001077: RNA polymerase II core promoter proximal region seque…
24504	M36453_at	Inha	inhibin alpha	5	-0.5452	-3.1328	0.0017	0.009	-0.0663023	0.0112619	0.029	5.3888	0.2497	0.0389	25.8	Rn.8831	GO:0001541: ovarian follicle development, GO:0001750: photoreceptor outer segment, GO:0001917: photoreceptor inner segment, GO:0005102: receptor binding, GO:0005179: hormone activity, GO:0005615: extracellular space, GO:0005737: cytoplasm, GO:0006917: induction of apoptosis, GO:0006917: induction of apoptosis, GO:0008083: growth factor activity, GO:0008584: male gonad development, GO:0034673: inh…
290811	1376856_at	Tti2	TELO2 interacting protein 2	3	-0.5608	-3.1338	0.0017	0.009	-0.0550353	0.00356436	0.012	0.148	0.9287	0	0	Rn.12987
81830	1374069_at	Rab11a	RAB11a, member RAS oncogene family	3	-0.5628	-3.1397	0.0017	0.009	-0.0760719	0.099175	0.134	0.6618	0.7183	0	0	Rn.1016	GO:0000910: cytokinesis, GO:0000910: cytokinesis, GO:0003924: GTPase activity, GO:0003924: GTPase activity, GO:0003924: GTPase activity, GO:0005525: GTP binding, GO:0005525: GTP binding, GO:0005739: mitochondrion, GO:0005739: mitochondrion, GO:0005802: trans-Golgi network, GO:0005802: trans-Golgi network, GO:0005886: plasma membrane, GO:0006184: GTP catabolic process, GO:0006184: GTP catabolic pr…	04144: Endocytosis, 04962: Vasopressin-regulated water reabsorption, 04972: Pancreatic secretion
497757	rc_AA849036_at	Gucy1a3	guanylate cyclase 1, soluble, alpha 3	5	-0.8565	-3.1398	0.0017	0.009	-0.131779	1.81374e-06	0	12.1226	0.0165	0.244	67	Rn.1974	GO:0004383: guanylate cyclase activity, GO:0004383: guanylate cyclase activity, GO:0005525: GTP binding, GO:0006182: cGMP biosynthetic process, GO:0006182: cGMP biosynthetic process, GO:0006182: cGMP biosynthetic process, GO:0007263: nitric oxide mediated signal transduction, GO:0008074: guanylate cyclase complex, soluble, GO:0008074: guanylate cyclase complex, soluble, GO:0008217: regulation of …	00230: Purine metabolism, 04270: Vascular smooth muscle contraction, 04540: Gap junction, 04730: Long-term depression, 04970: Salivary secretion
24806	M15191_s_at	Tac1	tachykinin, precursor 1	2	-0.9976	-3.1352	0.0017	0.009	-0.0955339	0.000146361	0.001	1.3266	0.2494	0.0536	24.6	Rn.1920	GO:0002675: positive regulation of acute inflammatory response, GO:0005576: extracellular region, GO:0005615: extracellular space, GO:0005886: plasma membrane, GO:0006954: inflammatory response, GO:0006954: inflammatory response, GO:0007204: elevation of cytosolic calcium ion concentration, GO:0007204: elevation of cytosolic calcium ion concentration, GO:0007217: tachykinin receptor signaling pat…
298894	X63281_at	Mycn	v-myc myelocytomatosis viral related oncogene, neuroblastoma derived (avian)	5	-1.1174	-3.1413	0.0017	0.009	-0.144939	4.34004e-12	0	19.3369	0.0007	0.4952	79.3	Rn.81116	GO:0001502: cartilage condensation, GO:0001502: cartilage condensation, GO:0002053: positive regulation of mesenchymal cell proliferation, GO:0002053: positive regulation of mesenchymal cell proliferation, GO:0003677: DNA binding, GO:0003700: sequence-specific DNA binding transcription factor activity, GO:0005634: nucleus, GO:0005634: nucleus, GO:0008284: positive regulation of cell proliferation…
290644	1372070_at	Ifi30	interferon gamma inducible protein 30	3	2.0462	3.1246	0.0018	0.01	0.240717	8.81138e-17	0	16.6515	0.0002	1.0955	88	Rn.3370	GO:0005576: extracellular region, GO:0005764: lysosome, GO:0005764: lysosome, GO:0005886: plasma membrane, GO:0005886: plasma membrane, GO:0016667: oxidoreductase activity, acting on a sulfur group of donors, GO:0016667: oxidoreductase activity, acting on a sulfur group of donors, GO:0019886: antigen processing and presentation of exogenous peptide antigen via MHC class II, GO:0019886: antigen pr…	04612: Antigen processing and presentation
293860	1371382_at	Flna	filamin A, alpha	3	0.6653	3.1211	0.0018	0.01	0.103709	0.000232373	0.001	2.6964	0.2597	0.0357	25.8	Rn.4213	GO:0001837: epithelial to mesenchymal transition, GO:0001948: glycoprotein binding, GO:0003779: actin binding, GO:0004871: signal transducer activity, GO:0005080: protein kinase C binding, GO:0005515: protein binding, GO:0005634: nucleus, GO:0005737: cytoplasm, GO:0005802: trans-Golgi network, GO:0005829: cytosol, GO:0005884: actin filament, GO:0005886: plasma membrane, GO:0007195: adenylate cycl…	04010: MAPK signaling pathway, 04510: Focal adhesion
365022	1373471_at	Rnf166	ring finger protein 166	3	0.5617	3.1265	0.0018	0.01	0.060241	0.0187428	0.041	1.9492	0.3774	0	0	Rn.43927	GO:0005622: intracellular, GO:0008270: zinc ion binding
311651	1372899_at	Slc9a8	solute carrier family 9 (sodium/hydrogen exchanger), member 8	3	0.5602	3.129	0.0018	0.01	0.0690615	0.009937	0.026	0.4231	0.8093	0	0	Rn.153853	GO:0000139: Golgi membrane, GO:0005794: Golgi apparatus, GO:0006813: potassium ion transport, GO:0006814: sodium ion transport, GO:0006885: regulation of pH, GO:0015385: sodium:hydrogen antiporter activity, GO:0015385: sodium:hydrogen antiporter activity, GO:0015386: potassium:hydrogen antiporter activity, GO:0015386: potassium:hydrogen antiporter activity, GO:0016021: integral to membrane, GO:00…
502663	1371302_at	Serf2	small EDRK-rich factor 2	3	0.5599	3.1243	0.0018	0.01	0.0104391	0.610889	0.624	0.9168	0.6323	0	0	Rn.109370
289014	rc_AA799814_at	Mapkapk2	mitogen-activated protein kinase-activated protein kinase 2	5	0.4569	3.1205	0.0018	0.01	0.0577904	0.00262275	0.009	2.7665	0.5976	0	0	Rn.6276	GO:0002224: toll-like receptor signaling pathway, GO:0004674: protein serine/threonine kinase activity, GO:0005634: nucleus, GO:0005737: cytoplasm, GO:0006468: protein phosphorylation, GO:0006950: response to stress, GO:0006954: inflammatory response, GO:0006974: response to DNA damage stimulus, GO:0018105: peptidyl-serine phosphorylation, GO:0031572: G2/M transition DNA damage checkpoint, GO:003…	04010: MAPK signaling pathway, 04370: VEGF signaling pathway, 04722: Neurotrophin signaling pathway
362653	S80379_s_at	Ctrc	chymotrypsin C (caldecrin)	5	0.4557	3.1214	0.0018	0.01	0.0460944	0.00373197	0.012	1.4501	0.8354	0	0		GO:0004252: serine-type endopeptidase activity, GO:0006508: proteolysis
63845	rc_AI639427_at	Tmeff1	transmembrane protein with EGF-like and two follistatin-like domains 1	5	-0.5188	-3.115	0.0018	0.01	-0.0912905	0.0396732	0.072	4.9866	0.2887	0.0275	19.8	Rn.162809	GO:0005886: plasma membrane, GO:0007275: multicellular organismal development, GO:0016021: integral to membrane
690139	1374056_at	Rbm24	RNA binding motif protein 24	3	-0.6487	-3.1221	0.0018	0.01	-0.093709	0.00647143	0.019	2.5896	0.274	0.0299	22.8	Rn.199020	GO:0000166: nucleotide binding, GO:0003730: mRNA 3'-UTR binding, GO:0003730: mRNA 3'-UTR binding, GO:0010830: regulation of myotube differentiation, GO:0010830: regulation of myotube differentiation, GO:0043488: regulation of mRNA stability, GO:0043488: regulation of mRNA stability
24678	1369105_a_at	Pkib	protein kinase (cAMP-dependent, catalytic) inhibitor beta	3	-0.6999	-3.1177	0.0018	0.01	-0.106549	0.00293078	0.01	2.9953	0.2237	0.0504	33.2	Rn.9748	GO:0004862: cAMP-dependent protein kinase inhibitor activity, GO:0016301: kinase activity
304244	1377011_at	Fry	furry homolog (Drosophila)	3	-0.7795	-3.1232	0.0018	0.01	-0.097218	0.0178087	0.04	3.6024	0.1651	0.0832	44.5	Rn.36184
289318	1377102_at	Tmem63a	transmembrane protein 63a	3	1.4698	3.1018	0.0019	0.01	0.192438	1.42896e-13	0	10.6027	0.005	0.5431	81.1	Rn.19355	GO:0000166: nucleotide binding, GO:0005765: lysosomal membrane, GO:0005765: lysosomal membrane
245986	L35921_g_at	Gng8	guanine nucleotide binding protein (G protein), gamma 8	5	0.9878	3.0987	0.0019	0.01	0.132045	1.02023e-08	0	15.943	0.0031	0.37	74.9	Rn.11233	GO:0004871: signal transducer activity, GO:0005834: heterotrimeric G-protein complex, GO:0007186: G-protein coupled receptor signaling pathway, GO:0007399: nervous system development	04062: Chemokine signaling pathway
287442	1375526_at	RGD1563438	similar to novel protein of unknown function (DUF423) family member	3	0.9829	3.1023	0.0019	0.01	0.109812	0.000227891	0.001	5.4409	0.0658	0.189	63.2	Rn.144704	GO:0005743: mitochondrial inner membrane, GO:0005743: mitochondrial inner membrane
362224	1388807_at	Csrp2bp	CSRP2 binding protein	3	0.638	3.101	0.0019	0.01	0.0579564	0.0098858	0.026	2.5356	0.2815	0.0273	21.1	Rn.36418	GO:0004402: histone acetyltransferase activity, GO:0004402: histone acetyltransferase activity, GO:0005634: nucleus, GO:0005671: Ada2/Gcn5/Ada3 transcription activator complex, GO:0005671: Ada2/Gcn5/Ada3 transcription activator complex, GO:0009790: embryo development, GO:0009790: embryo development, GO:0016573: histone acetylation, GO:0022402: cell cycle process, GO:0022402: cell cycle process, G…
362790	rc_AA891760_at	RGD1308350	similar to hypothetical protein MGC13251	5	0.6291	3.1011	0.0019	0.01	0.0987716	0.0137336	0.033	7.0645	0.1325	0.0877	43.4	Rn.2343
24267	M93257_s_at	Comt	catechol-O-methyltransferase	5	0.563	3.1023	0.0019	0.01	0.0748261	0.0111719	0.029	5.8274	0.2124	0.0513	31.4	Rn.220	GO:0000287: magnesium ion binding, GO:0000287: magnesium ion binding, GO:0005739: mitochondrion, GO:0005739: mitochondrion, GO:0005886: plasma membrane, GO:0006584: catecholamine metabolic process, GO:0006584: catecholamine metabolic process, GO:0007565: female pregnancy, GO:0007612: learning, GO:0008210: estrogen metabolic process, GO:0009712: catechol-containing compound metabolic process, GO:0…	00140: Steroid hormone biosynthesis, 00350: Tyrosine metabolism, 01100: Metabolic pathways
192204	1372106_at	Ehd4	EH-domain containing 4	3	0.5592	3.1125	0.0019	0.01	0.0903133	4.81473e-05	0	1.8439	0.3977	0	0	Rn.7379	GO:0003924: GTPase activity, GO:0005509: calcium ion binding, GO:0005525: GTP binding, GO:0005783: endoplasmic reticulum, GO:0005783: endoplasmic reticulum, GO:0005886: plasma membrane, GO:0006907: pinocytosis, GO:0030100: regulation of endocytosis, GO:0032456: endocytic recycling, GO:0032456: endocytic recycling, GO:0048471: perinuclear region of cytoplasm, GO:0050731: positive regulation of pep…	04144: Endocytosis
100359980	1374049_at	LOC100359980	smooth muscle and non-muscle myosin alkali light chain 6B-like	3	0.5571	3.1116	0.0019	0.01	0.0461159	0.185801	0.217	0.5425	0.7624	0	0		GO:0005509: calcium ion binding	04270: Vascular smooth muscle contraction
305234	1372602_at	Stbd1	starch binding domain 1	3	0.5545	3.0993	0.0019	0.01	0.0536646	0.00766776	0.021	0.1678	0.9195	0	0	Rn.1935	GO:0016021: integral to membrane, GO:2001070: starch binding
81822	rc_AI179012_s_at	Actb	actin, beta	5	0.4816	3.1013	0.0019	0.01	0.199091	0.0144732	0.034	4.4298	0.351	0.0119	9.7	Rn.94978	GO:0005524: ATP binding, GO:0005829: cytosol, GO:0005829: cytosol, GO:0007409: axonogenesis, GO:0014069: postsynaptic density, GO:0019894: kinesin binding, GO:0019894: kinesin binding, GO:0019901: protein kinase binding, GO:0030424: axon, GO:0030529: ribonucleoprotein complex, GO:0030529: ribonucleoprotein complex, GO:0030863: cortical cytoskeleton, GO:0030863: cortical cytoskeleton, GO:0030957: …	04145: Phagosome, 04510: Focal adhesion, 04520: Adherens junction, 04530: Tight junction, 04670: Leukocyte transendothelial migration, 04810: Regulation of actin cytoskeleton, 04971: Gastric acid secretion, 05100: Bacterial invasion of epithelial cells, 05410: Hypertrophic cardiomyopathy (HCM), 05412: Arrhythmogenic right ventricular cardiomyopathy (ARVC), 05414: Dilated cardiomyopathy, 05416: Vi…
362162	rc_AA893741_at	Arfgap2	ADP-ribosylation factor GTPase activating protein 2	5	0.4544	3.1073	0.0019	0.01	0.0549816	0.0298526	0.059	2.2912	0.6824	0	0	Rn.3707	GO:0000139: Golgi membrane, GO:0005730: nucleolus, GO:0005730: nucleolus, GO:0005737: cytoplasm, GO:0005794: Golgi apparatus, GO:0005794: Golgi apparatus, GO:0008060: ARF GTPase activator activity, GO:0008270: zinc ion binding, GO:0015031: protein transport, GO:0016192: vesicle-mediated transport, GO:0032312: regulation of ARF GTPase activity	04144: Endocytosis
310769	1388560_at	Wdr77	WD repeat domain 77	3	-0.556	-3.1045	0.0019	0.01	-0.0592267	0.035979	0.067	0.587	0.7457	0	0	Rn.14128	GO:0005634: nucleus, GO:0005634: nucleus, GO:0005737: cytoplasm, GO:0005737: cytoplasm, GO:0005794: Golgi apparatus, GO:0005794: Golgi apparatus, GO:0006357: regulation of transcription from RNA polymerase II promoter, GO:0006357: regulation of transcription from RNA polymerase II promoter, GO:0008284: positive regulation of cell proliferation, GO:0008284: positive regulation of cell proliferatio…
298410	1373365_at	Cmpk1	cytidine monophosphate (UMP-CMP) kinase 1	3	-0.5566	-3.1007	0.0019	0.01	-0.0705179	0.111571	0.146	1.7365	0.4197	0	0	Rn.162093	GO:0004127: cytidylate kinase activity, GO:0004127: cytidylate kinase activity, GO:0005524: ATP binding, GO:0005634: nucleus, GO:0005737: cytoplasm, GO:0006225: UDP biosynthetic process, GO:0006227: dUDP biosynthetic process, GO:0006240: dCDP biosynthetic process, GO:0018963: phthalate metabolic process, GO:0022602: ovulation cycle process, GO:0033862: UMP kinase activity, GO:0046705: CDP biosynt…	00240: Pyrimidine metabolism, 01100: Metabolic pathways
497979	1389467_at	Tmem100	transmembrane protein 100	3	-0.5569	-3.111	0.0019	0.01	-0.0665766	0.000592914	0.003	0.2913	0.8645	0	0	Rn.18850	GO:0003674: molecular_function, GO:0005575: cellular_component, GO:0008150: biological_process, GO:0016021: integral to membrane
296654	1371414_at	Gsn	gelsolin	3	1.2697	3.0935	0.002	0.01	0.154048	0.000121527	0.001	8.3609	0.0153	0.3791	76.1	Rn.103770	GO:0001726: ruffle, GO:0003779: actin binding, GO:0003779: actin binding, GO:0005576: extracellular region, GO:0005576: extracellular region, GO:0005615: extracellular space, GO:0005829: cytosol, GO:0005829: cytosol, GO:0006915: apoptotic process, GO:0007568: aging, GO:0008154: actin polymerization or depolymerization, GO:0014003: oligodendrocyte development, GO:0015629: actin cytoskeleton, GO:00…	04666: Fc gamma R-mediated phagocytosis, 04810: Regulation of actin cytoskeleton
306264	1374694_at	Ankrd28	ankyrin repeat domain 28	3	0.8439	3.0831	0.002	0.01	0.102647	0.000538584	0.003	4.2207	0.1212	0.1179	52.6
691531	1388481_at	Rps28	ribosomal protein S28	3	0.7806	3.0866	0.002	0.01	0.0702539	0.0136749	0.033	3.6809	0.1587	0.0877	45.7	Rn.6005	GO:0003723: RNA binding, GO:0003735: structural constituent of ribosome, GO:0006364: rRNA processing, GO:0006407: rRNA export from nucleus, GO:0006412: translation, GO:0015935: small ribosomal subunit, GO:0022627: cytosolic small ribosomal subunit, GO:0022627: cytosolic small ribosomal subunit, GO:0042274: ribosomal small subunit biogenesis	03010: Ribosome
360673	1399087_at	RGD1307410	similar to hypothetical protein FLJ31528	3	0.6866	3.0965	0.002	0.01	0.0566374	0.00763721	0.021	2.9333	0.2307	0.0471	31.8	Rn.154667	GO:0005829: cytosol, GO:0016023: cytoplasmic membrane-bounded vesicle
308758	1372762_at	Hddc3	HD domain containing 3	3	0.555	3.0976	0.002	0.01	0.0627083	0.02434	0.05	0.9568	0.6198	0	0	Rn.17508	GO:0008081: phosphoric diester hydrolase activity, GO:0046872: metal ion binding
25621	rc_AI103957_at	Cd81	Cd81 molecule	5	0.5198	3.0836	0.002	0.01	0.0272612	0.47106	0.49	5.0668	0.2805	0.03	21.1	Rn.1975	GO:0000187: activation of MAPK activity, GO:0000187: activation of MAPK activity, GO:0000187: activation of MAPK activity, GO:0001772: immunological synapse, GO:0001772: immunological synapse, GO:0005515: protein binding, GO:0005887: integral to plasma membrane, GO:0005887: integral to plasma membrane, GO:0005887: integral to plasma membrane, GO:0006661: phosphatidylinositol biosynthetic process,…	04662: B cell receptor signaling pathway, 05144: Malaria, 05160: Hepatitis C
24508	M34253_at	Irf1	interferon regulatory factor 1	5	0.452	3.0923	0.002	0.01	0.0562109	0.0288688	0.057	2.0497	0.7266	0	0	Rn.6396	GO:0000975: regulatory region DNA binding, GO:0003677: DNA binding, GO:0003700: sequence-specific DNA binding transcription factor activity, GO:0003700: sequence-specific DNA binding transcription factor activity, GO:0003700: sequence-specific DNA binding transcription factor activity, GO:0005515: protein binding, GO:0005634: nucleus, GO:0005634: nucleus, GO:0005737: cytoplasm, GO:0005737: cytopl…	05160: Hepatitis C
500987	rc_AA875257_at	H2afx	H2A histone family, member X	5	-0.6856	-3.097	0.002	0.01	-0.0623691	0.0168057	0.038	8.3969	0.0781	0.1265	52.4	Rn.2850	GO:0000077: DNA damage checkpoint, GO:0000077: DNA damage checkpoint, GO:0000724: double-strand break repair via homologous recombination, GO:0000724: double-strand break repair via homologous recombination, GO:0000781: chromosome, telomeric region, GO:0000781: chromosome, telomeric region, GO:0000785: chromatin, GO:0000786: nucleosome, GO:0000790: nuclear chromatin, GO:0000790: nuclear chromatin…	05322: Systemic lupus erythematosus
25024	L19660_at	Gipr	gastric inhibitory polypeptide receptor	5	1.3511	3.0697	0.0021	0.011	0.186064	2.03243e-15	0	27.5574	0	0.8147	85.5	Rn.9676	GO:0002029: desensitization of G-protein coupled receptor protein signaling pathway, GO:0005886: plasma membrane, GO:0007204: elevation of cytosolic calcium ion concentration, GO:0009749: response to glucose stimulus, GO:0016021: integral to membrane, GO:0016519: gastric inhibitory peptide receptor activity, GO:0017046: peptide hormone binding, GO:0030819: positive regulation of cAMP biosynthetic…	04080: Neuroactive ligand-receptor interaction
25706	X79208_s_at	Cckbr	cholecystokinin B receptor	5	-0.4487	-3.0743	0.0021	0.011	-0.0402609	0.139694	0.173	0.9229	0.9213	0	0	Rn.90997	GO:0001821: histamine secretion, GO:0002209: behavioral defense response, GO:0005634: nucleus, GO:0005737: cytoplasm, GO:0005886: plasma membrane, GO:0006915: apoptotic process, GO:0007204: elevation of cytosolic calcium ion concentration, GO:0007204: elevation of cytosolic calcium ion concentration, GO:0007586: digestion, GO:0008284: positive regulation of cell proliferation, GO:0008284: positiv…	04020: Calcium signaling pathway, 04080: Neuroactive ligand-receptor interaction, 04971: Gastric acid secretion
450225	rc_AI639470_at	Krt10	keratin 10	5	-0.4496	-3.0782	0.0021	0.011	-0.0570591	0.0211135	0.045	1.5019	0.8263	0	0	Rn.125065	GO:0003674: molecular_function, GO:0005198: structural molecule activity, GO:0005575: cellular_component, GO:0005737: cytoplasm, GO:0005882: intermediate filament, GO:0008150: biological_process, GO:0030216: keratinocyte differentiation, GO:0030855: epithelial cell differentiation, GO:0045095: keratin filament, GO:0071277: cellular response to calcium ion	05150: Staphylococcus aureus infection
362857	1388789_at	RGD1563325	similar to hypothetical protein MGC17943	3	-0.5506	-3.0767	0.0021	0.011	-0.065906	0.129686	0.164	0.3999	0.8188	0	0	Rn.19351
498727	1373968_at	Nol7-ps1	nucleolar protein 7, pseudogene 1	3	-0.5506	-3.0723	0.0021	0.011	-0.0738306	0.0741245	0.109	1.0326	0.5967	0	0	Rn.31940	GO:0005730: nucleolus, GO:0005739: mitochondrion
289181	1394234_x_at	Dcaf6	DDB1 and CUL4 associated factor 6	3	-0.5513	-3.0808	0.0021	0.011	-0.0618955	0.0985882	0.134	0.4182	0.8113	0	0		GO:0005634: nucleus, GO:0030374: ligand-dependent nuclear receptor transcription coactivator activity, GO:0045944: positive regulation of transcription from RNA polymerase II promoter, GO:0080008: Cul4-RING ubiquitin ligase complex
301674	1376587_at	Fbxo11	F-box protein 11	3	-0.5525	-3.0815	0.0021	0.011	-0.088536	0.0742785	0.11	1.1153	0.5726	0	0	Rn.36585	GO:0004842: ubiquitin-protein ligase activity, GO:0005634: nucleus, GO:0005730: nucleolus, GO:0005730: nucleolus, GO:0005737: cytoplasm, GO:0005737: cytoplasm, GO:0006464: cellular protein modification process, GO:0007605: sensory perception of sound, GO:0007605: sensory perception of sound, GO:0008270: zinc ion binding, GO:0016274: protein-arginine N-methyltransferase activity, GO:0016274: prote…
81732	1388128_at	Actr3	ARP3 actin-related protein 3 homolog (yeast)	3	-0.7327	-3.0715	0.0021	0.011	-0.0638118	0.00758899	0.021	3.3366	0.1886	0.0686	40.1	Rn.103326	GO:0000139: Golgi membrane, GO:0002102: podosome, GO:0003779: actin binding, GO:0005515: protein binding, GO:0005524: ATP binding, GO:0005737: cytoplasm, GO:0005884: actin filament, GO:0007163: establishment or maintenance of cell polarity, GO:0007163: establishment or maintenance of cell polarity, GO:0008356: asymmetric cell division, GO:0008356: asymmetric cell division, GO:0009743: response to…
24967	D10757_g_at	Psmb9	proteasome (prosome, macropain) subunit, beta type 9 (large multifunctional peptidase 2)	5	0.9024	3.0626	0.0022	0.011	0.128258	1.20326e-06	0	13.8318	0.0079	0.302	71.1	Rn.13686	GO:0004298: threonine-type endopeptidase activity, GO:0005634: nucleus, GO:0005737: cytoplasm, GO:0005839: proteasome core complex, GO:0019882: antigen processing and presentation, GO:0051603: proteolysis involved in cellular protein catabolic process	03050: Proteasome
83792	U67995_s_at	Scd	stearoyl-CoA desaturase (delta-9-desaturase)	2	0.7992	3.0581	0.0022	0.011	0.17422	0.00131793	0.005	0.2167	0.6416	0	0	Rn.83595	GO:0004768: stearoyl-CoA 9-desaturase activity, GO:0004768: stearoyl-CoA 9-desaturase activity, GO:0005506: iron ion binding, GO:0005783: endoplasmic reticulum, GO:0005789: endoplasmic reticulum membrane, GO:0006633: fatty acid biosynthetic process, GO:0016021: integral to membrane, GO:0042552: myelination	01040: Biosynthesis of unsaturated fatty acids, 03320: PPAR signaling pathway
171086	1370176_at	Trak2	trafficking protein, kinesin binding 2	3	0.5501	3.0674	0.0022	0.011	0.0590537	0.20945	0.239	1.2617	0.5322	0	0	Rn.26957	GO:0005102: receptor binding, GO:0005515: protein binding, GO:0005634: nucleus, GO:0005737: cytoplasm, GO:0005739: mitochondrion, GO:0005769: early endosome, GO:0005886: plasma membrane, GO:0006357: regulation of transcription from RNA polymerase II promoter, GO:0006493: protein O-linked glycosylation, GO:0006605: protein targeting, GO:0006836: neurotransmitter transport, GO:0019899: enzyme bindi…
304291	1374461_at	Zdhhc4	zinc finger, DHHC-type containing 4	3	0.5478	3.0606	0.0022	0.011	0.0432126	0.0385787	0.07	0.6812	0.7113	0	0	Rn.228619	GO:0008270: zinc ion binding, GO:0016021: integral to membrane, GO:0016746: transferase activity, transferring acyl groups
691318	1375298_at	Ppp2r5c	protein phosphatase 2, regulatory subunit B', gamma	3	0.5476	3.0608	0.0022	0.011	-0.0490505	0.1264	0.161	0.583	0.7471	0	0	Rn.2153	GO:0000159: protein phosphatase type 2A complex, GO:0000159: protein phosphatase type 2A complex, GO:0000775: chromosome, centromeric region, GO:0005634: nucleus, GO:0006977: DNA damage response, signal transduction by p53 class mediator resulting in cell cycle arrest, GO:0007165: signal transduction, GO:0008233: peptidase activity, GO:0008285: negative regulation of cell proliferation, GO:000860…	03015: mRNA surveillance pathway, 04114: Oocyte meiosis, 04310: Wnt signaling pathway
25112	L32591mRNA_at	Gadd45a	growth arrest and DNA-damage-inducible, alpha	5	-0.4469	-3.0584	0.0022	0.011	-0.300181	0.00354195	0.012	2.0104	0.7338	0	0	Rn.10250	GO:0000086: G2/M transition of mitotic cell cycle, GO:0005634: nucleus, GO:0005634: nucleus, GO:0006469: negative regulation of protein kinase activity, GO:0006469: negative regulation of protein kinase activity, GO:0006974: response to DNA damage stimulus, GO:0007050: cell cycle arrest, GO:0007098: centrosome cycle, GO:0007098: centrosome cycle, GO:0042770: signal transduction in response to DNA…	04010: MAPK signaling pathway, 04110: Cell cycle, 04115: p53 signaling pathway
289881	1372453_at	Dr1	down-regulator of transcription 1	3	-0.5464	-3.0573	0.0022	0.011	-0.0796825	0.0315069	0.061	0.041	0.9797	0	0	Rn.6666	GO:0005634: nucleus, GO:0005671: Ada2/Gcn5/Ada3 transcription activator complex, GO:0005671: Ada2/Gcn5/Ada3 transcription activator complex, GO:0006351: transcription, DNA-dependent, GO:0006355: regulation of transcription, DNA-dependent, GO:0017025: TBP-class protein binding, GO:0017025: TBP-class protein binding, GO:0043565: sequence-specific DNA binding, GO:0043966: histone H3 acetylation, GO:…
64057	1370849_at	Hapln2	hyaluronan and proteoglycan link protein 2	3	1.3726	3.0456	0.0023	0.011	0.272889	1.71913e-12	0	9.8864	0.0071	0.483	79.8	Rn.76545	GO:0005540: hyaluronic acid binding, GO:0005578: proteinaceous extracellular matrix, GO:0007155: cell adhesion
113906	1388721_at	Hspb8	heat shock protein B8	3	0.9225	3.0476	0.0023	0.011	0.11029	5.30104e-06	0	5.0336	0.0807	0.1644	60.3	Rn.102906	GO:0005622: intracellular, GO:0005634: nucleus, GO:0005634: nucleus, GO:0005737: cytoplasm, GO:0005737: cytoplasm, GO:0006950: response to stress, GO:0042802: identical protein binding
687346	rc_AA893327_s_at	LOC687346	similar to BRCA1-associated protein (BRAP2) (Impedes mitogenic signal propagation) (IMP)	2	0.796	3.0464	0.0023	0.011	0.194362	0.00165109	0.006	0.0447	0.8325	0	0
84486	1389840_at	Sf3b1	splicing factor 3b, subunit 1	3	0.7401	3.0471	0.0023	0.011	0.0868577	0.0451799	0.078	3.4226	0.1806	0.0737	41.6	Rn.198843	GO:0003682: chromatin binding, GO:0005634: nucleus, GO:0005689: U12-type spliceosomal complex, GO:0009952: anterior/posterior pattern specification, GO:0071013: catalytic step 2 spliceosome	03040: Spliceosome
297393	1373939_at	Nagk	N-acetylglucosamine kinase	3	0.5459	3.0527	0.0023	0.011	0.0442489	0.0470984	0.08	0.4367	0.8038	0	0	Rn.105985	GO:0005524: ATP binding, GO:0006044: N-acetylglucosamine metabolic process, GO:0006044: N-acetylglucosamine metabolic process, GO:0009384: N-acylmannosamine kinase activity, GO:0009384: N-acylmannosamine kinase activity, GO:0045127: N-acetylglucosamine kinase activity, GO:0045127: N-acetylglucosamine kinase activity	00520: Amino sugar and nucleotide sugar metabolism
315073	1376351_at	Jrk	jerky homolog (mouse)	3	0.5458	3.0456	0.0023	0.011	0.0549383	0.0122413	0.03	1.4393	0.4869	0	0	Rn.26833	GO:0003677: DNA binding, GO:0003729: mRNA binding, GO:0003729: mRNA binding, GO:0005634: nucleus, GO:0005634: nucleus, GO:0005737: cytoplasm, GO:0005737: cytoplasm, GO:0030529: ribonucleoprotein complex, GO:0030529: ribonucleoprotein complex
305332	1377232_at	Limch1	LIM and calponin homology domains 1	3	0.5454	3.0462	0.0023	0.011	0.0543152	0.080643	0.116	0.6771	0.7128	0	0	Rn.114006	GO:0008270: zinc ion binding
290558	1371849_at	Nt5dc2	5'-nucleotidase domain containing 2	3	0.5442	3.0455	0.0023	0.011	0.0733514	0.00273258	0.01	0.016	0.992	0	0	Rn.2956	GO:0016787: hydrolase activity, GO:0046872: metal ion binding
295050	1372343_at	Exosc8	exosome component 8	3	0.544	3.044	0.0023	0.011	0.0550524	0.0182695	0.04	0.0397	0.9804	0	0	Rn.93933	GO:0000178: exosome (RNase complex), GO:0005634: nucleus, GO:0005737: cytoplasm, GO:0017091: AU-rich element binding	03018: RNA degradation
25244	J02827_g_at	Bckdha	branched chain ketoacid dehydrogenase E1, alpha polypeptide	5	0.4465	3.05	0.0023	0.011	0.0663889	0.00756535	0.021	2.9565	0.5651	0	0	Rn.49145	GO:0003826: alpha-ketoacid dehydrogenase activity, GO:0003826: alpha-ketoacid dehydrogenase activity, GO:0003826: alpha-ketoacid dehydrogenase activity, GO:0003863: 3-methyl-2-oxobutanoate dehydrogenase (2-methylpropanoyl-transferring) activity, GO:0005575: cellular_component, GO:0005739: mitochondrion, GO:0005739: mitochondrion, GO:0005947: mitochondrial alpha-ketoglutarate dehydrogenase complex…	00280: Valine, leucine and isoleucine degradation, 01100: Metabolic pathways
305302	rc_AA800853_g_at	Rasl11b	RAS-like family 11 member B	5	-0.445	-3.0441	0.0023	0.011	-0.0380482	0.434087	0.456	2.988	0.5598	0	0	Rn.36357	GO:0003924: GTPase activity, GO:0005525: GTP binding, GO:0007264: small GTPase mediated signal transduction, GO:0016020: membrane
499716	AA859934_at	Dnajb14	DnaJ (Hsp40) homolog, subfamily B, member 14	2	-0.8007	-3.0501	0.0023	0.011	-0.105601	0.0123415	0.031	0.3636	0.5465	0	0	Rn.25329	GO:0006457: protein folding, GO:0031072: heat shock protein binding, GO:0051082: unfolded protein binding
360406	1368035_a_at	Ptprf	protein tyrosine phosphatase, receptor type, F	3	0.9042	3.0363	0.0024	0.012	0.13838	0.0015302	0.006	4.9523	0.0841	0.1581	59.6	Rn.11386	GO:0001960: negative regulation of cytokine-mediated signaling pathway, GO:0004725: protein tyrosine phosphatase activity, GO:0004725: protein tyrosine phosphatase activity, GO:0004725: protein tyrosine phosphatase activity, GO:0005001: transmembrane receptor protein tyrosine phosphatase activity, GO:0005158: insulin receptor binding, GO:0005768: endosome, GO:0005886: plasma membrane, GO:0006470:…	04514: Cell adhesion molecules (CAMs), 04520: Adherens junction, 04910: Insulin signaling pathway
65164	1386884_at	Htra1	HtrA serine peptidase 1	3	0.703	3.0378	0.0024	0.012	0.092176	0.00981456	0.026	3.1509	0.2069	0.059	36.5	Rn.2782	GO:0001558: regulation of cell growth, GO:0004252: serine-type endopeptidase activity, GO:0005520: insulin-like growth factor binding, GO:0005576: extracellular region, GO:0005829: cytosol, GO:0006508: proteolysis, GO:0006508: proteolysis, GO:0008236: serine-type peptidase activity, GO:0008236: serine-type peptidase activity, GO:0030512: negative regulation of transforming growth factor beta rece…
363248	1371504_at	Rpl37a-ps1	ribosomal protein L37a, pseudogene 1	3	0.6761	3.0369	0.0024	0.012	0.0262019	0.251872	0.279	2.9438	0.2295	0.048	32.1	Rn.991	GO:0003735: structural constituent of ribosome, GO:0006412: translation, GO:0022625: cytosolic large ribosomal subunit, GO:0046872: metal ion binding	03010: Ribosome
309444	1373211_at	Fbxw4	F-box and WD repeat domain containing 4	3	0.5526	3.0348	0.0024	0.012	0.0402638	0.0603736	0.095	2.0519	0.3585	0.0026	2.5	Rn.219325	GO:0002053: positive regulation of mesenchymal cell proliferation, GO:0002053: positive regulation of mesenchymal cell proliferation, GO:0042733: embryonic digit morphogenesis, GO:0042733: embryonic digit morphogenesis, GO:0051216: cartilage development, GO:0051216: cartilage development, GO:0060173: limb development
50687	X59149_at	L1cam	L1 cell adhesion molecule	5	-0.65	-3.0329	0.0024	0.012	-0.0696862	0.00056572	0.003	7.8962	0.0955	0.1114	49.3	Rn.10378	GO:0005178: integrin binding, GO:0005178: integrin binding, GO:0005768: endosome, GO:0005886: plasma membrane, GO:0007156: homophilic cell adhesion, GO:0007156: homophilic cell adhesion, GO:0007157: heterophilic cell-cell adhesion, GO:0007157: heterophilic cell-cell adhesion, GO:0007159: leukocyte cell-cell adhesion, GO:0007159: leukocyte cell-cell adhesion, GO:0007166: cell surface receptor sign…	04360: Axon guidance, 04514: Cell adhesion molecules (CAMs)
246755	1373098_at	Bcas1	breast carcinoma amplified sequence 1	3	1.4301	3.0182	0.0025	0.012	0.202075	8.23512e-06	0	10.6904	0.0048	0.543	81.3	Rn.154429	GO:0005737: cytoplasm, GO:0014069: postsynaptic density
116831	1389360_at	Fxyd3	FXYD domain-containing ion transport regulator 3	3	1.2227	3.0258	0.0025	0.012	0.122171	4.9322e-07	0	8.1703	0.0168	0.3637	75.5	Rn.3896	GO:0005216: ion channel activity, GO:0005789: endoplasmic reticulum membrane, GO:0005789: endoplasmic reticulum membrane, GO:0006811: ion transport, GO:0016021: integral to membrane, GO:0050790: regulation of catalytic activity, GO:0050790: regulation of catalytic activity, GO:0051117: ATPase binding, GO:0051117: ATPase binding
360230	1371943_at	Stk40	serine/threonine kinase 40	3	0.5416	3.0246	0.0025	0.012	0.0516798	0.0403895	0.073	1.2028	0.548	0	0	Rn.4052	GO:0004674: protein serine/threonine kinase activity, GO:0005524: ATP binding, GO:0005634: nucleus, GO:0005634: nucleus, GO:0005737: cytoplasm, GO:0005737: cytoplasm
312679	1373611_at	Il17ra	interleukin 17 receptor A	3	0.5403	3.0207	0.0025	0.012	0.0675784	0.00555027	0.017	0.7462	0.6886	0	0	Rn.106209	GO:0003674: molecular_function, GO:0005575: cellular_component, GO:0005886: plasma membrane, GO:0032747: positive regulation of interleukin-23 production, GO:0032747: positive regulation of interleukin-23 production, GO:0071345: cellular response to cytokine stimulus, GO:0072537: fibroblast activation, GO:0072537: fibroblast activation, GO:1900017: positive regulation of cytokine production invol…	04060: Cytokine-cytokine receptor interaction
114562	D26564_g_at	Cdc37	cell division cycle 37 homolog (S. cerevisiae)	5	0.4428	3.0275	0.0025	0.012	0.0470408	0.152579	0.186	2.9426	0.5675	0	0	Rn.17982	GO:0005737: cytoplasm, GO:0005737: cytoplasm, GO:0005829: cytosol, GO:0005829: cytosol, GO:0019901: protein kinase binding, GO:0019901: protein kinase binding, GO:0031072: heat shock protein binding, GO:0031435: mitogen-activated protein kinase kinase kinase binding, GO:0032587: ruffle membrane, GO:0043234: protein complex, GO:0043422: protein kinase B binding, GO:0051087: chaperone binding, GO:0…
24248	rc_AA926149_g_at	Cat	catalase	5	-0.5212	-3.0288	0.0025	0.012	-0.232725	0.0041762	0.013	5.2723	0.2605	0.0357	24.1	Rn.3001	GO:0000302: response to reactive oxygen species, GO:0000302: response to reactive oxygen species, GO:0001666: response to hypoxia, GO:0004046: aminoacylase activity, GO:0004046: aminoacylase activity, GO:0004096: catalase activity, GO:0004096: catalase activity, GO:0004096: catalase activity, GO:0004096: catalase activity, GO:0005102: receptor binding, GO:0005739: mitochondrion, GO:0005758: mitoc…	00380: Tryptophan metabolism, 01100: Metabolic pathways, 04146: Peroxisome, 05014: Amyotrophic lateral sclerosis (ALS)
312826	1373650_at	Cmas	cytidine monophosphate N-acetylneuraminic acid synthetase	3	-0.5413	-3.0203	0.0025	0.012	-0.0506124	0.0937737	0.129	1.3025	0.5214	0	0	Rn.16352	GO:0005634: nucleus, GO:0006054: N-acetylneuraminate metabolic process, GO:0008781: N-acylneuraminate cytidylyltransferase activity, GO:0009103: lipopolysaccharide biosynthetic process	00520: Amino sugar and nucleotide sugar metabolism, 01100: Metabolic pathways
171069	1370238_at	Usmg5	up-regulated during skeletal muscle growth 5 homolog (mouse)	3	-0.5427	-3.0263	0.0025	0.012	-0.0634546	0.0728093	0.108	1.6519	0.4378	0	0	Rn.15277, Rn.193992	GO:0005739: mitochondrion, GO:0005743: mitochondrial inner membrane, GO:0005753: mitochondrial proton-transporting ATP synthase complex, GO:0016021: integral to membrane
63851	1370581_at	Fgf14	fibroblast growth factor 14	3	-0.5711	-3.0175	0.0025	0.012	-0.0534159	0.0130064	0.032	2.1943	0.3338	0.0098	8.9	Rn.44476	GO:0005634: nucleus, GO:0007254: JNK cascade, GO:0007268: synaptic transmission, GO:0008083: growth factor activity, GO:0008201: heparin binding, GO:0008344: adult locomotory behavior, GO:0050905: neuromuscular process, GO:0090072: positive regulation of sodium ion transport via voltage-gated sodium channel activity	04010: MAPK signaling pathway, 04810: Regulation of actin cytoskeleton, 05200: Pathways in cancer, 05218: Melanoma
366366	1390715_at	Igfbpl1	insulin-like growth factor binding protein-like 1	3	-0.7118	-3.0228	0.0025	0.012	-0.0851644	5.21903e-05	0	3.2835	0.1936	0.0651	39.1	Rn.32120	GO:0001558: regulation of cell growth, GO:0005520: insulin-like growth factor binding, GO:0005576: extracellular region
315911	1375934_at	Rnf128	ring finger protein 128	3	-0.7791	-3.0253	0.0025	0.012	-0.0889836	0.00616917	0.018	3.8439	0.1463	0.0955	48	Rn.7002	GO:0004842: ubiquitin-protein ligase activity, GO:0004842: ubiquitin-protein ligase activity, GO:0005770: late endosome, GO:0005770: late endosome, GO:0005783: endoplasmic reticulum, GO:0005783: endoplasmic reticulum, GO:0005794: Golgi apparatus, GO:0005794: Golgi apparatus, GO:0008270: zinc ion binding, GO:0042036: negative regulation of cytokine biosynthetic process, GO:0042036: negative regula…
652929	1371918_at	Cd99	CD99 antigen	3	1.5917	3.0144	0.0026	0.012	0.194242	4.66409e-05	0	12.4942	0.0019	0.6908	84	Rn.195321		04514: Cell adhesion molecules (CAMs), 04670: Leukocyte transendothelial migration
79129	U18729_at	Cyba	cytochrome b-245, alpha polypeptide	5	1.464	3.0084	0.0026	0.012	-0.00222015	0.925606	0.927	32.5816	0	0.9967	87.7	Rn.5856	GO:0001938: positive regulation of endothelial cell proliferation, GO:0003106: negative regulation of glomerular filtration by angiotensin, GO:0005515: protein binding, GO:0005737: cytoplasm, GO:0005739: mitochondrion, GO:0005739: mitochondrion, GO:0005794: Golgi apparatus, GO:0006801: superoxide metabolic process, GO:0006801: superoxide metabolic process, GO:0006801: superoxide metabolic process…	04145: Phagosome, 04380: Osteoclast differentiation, 04670: Leukocyte transendothelial migration, 05140: Leishmaniasis
59326	U78167_at	Rapgef3	Rap guanine nucleotide exchange factor (GEF) 3	5	0.8219	3.0172	0.0026	0.012	0.116093	7.41452e-06	0	12.0466	0.017	0.2401	66.8	Rn.42899	GO:0005085: guanyl-nucleotide exchange factor activity, GO:0005085: guanyl-nucleotide exchange factor activity, GO:0005737: cytoplasm, GO:0005952: cAMP-dependent protein kinase complex, GO:0007264: small GTPase mediated signal transduction, GO:0008603: cAMP-dependent protein kinase regulator activity, GO:0016020: membrane, GO:0030552: cAMP binding, GO:0045766: positive regulation of angiogenesis,…	04670: Leukocyte transendothelial migration, 04720: Long-term potentiation
171410	1367923_at	Acsbg1	acyl-CoA synthetase bubblegum family member 1	3	0.813	3.0127	0.0026	0.012	0.0561044	0.110509	0.145	4.1832	0.1235	0.1139	52.2	Rn.17672	GO:0000038: very long-chain fatty acid metabolic process, GO:0000038: very long-chain fatty acid metabolic process, GO:0001552: ovarian follicle atresia, GO:0001676: long-chain fatty acid metabolic process, GO:0001676: long-chain fatty acid metabolic process, GO:0001676: long-chain fatty acid metabolic process, GO:0004467: long-chain fatty acid-CoA ligase activity, GO:0004467: long-chain fatty ac…
295053	1372633_at	Spg20	spastic paraplegia 20 (Troyer syndrome)	3	0.5454	3.0168	0.0026	0.012	0.0649618	0.0763245	0.112	2.0273	0.3629	0.0014	1.3	Rn.7964	GO:0005737: cytoplasm, GO:0031625: ubiquitin protein ligase binding
305922	1390207_at	Lats2	large tumor suppressor 2	3	-0.5377	-3.0103	0.0026	0.012	-0.0480672	0.32616	0.351	0.0237	0.9882	0	0	Rn.48618	GO:0000082: G1/S transition of mitotic cell cycle, GO:0000082: G1/S transition of mitotic cell cycle, GO:0000922: spindle pole, GO:0000922: spindle pole, GO:0004674: protein serine/threonine kinase activity, GO:0004674: protein serine/threonine kinase activity, GO:0005524: ATP binding, GO:0005524: ATP binding, GO:0005622: intracellular, GO:0005634: nucleus, GO:0005634: nucleus, GO:0006468: protei…
54294	1369957_at	Rgs5	regulator of G-protein signaling 5	3	-0.5391	-3.0082	0.0026	0.012	-0.0988642	0.0073336	0.021	1.4344	0.4881	0	0	Rn.1150	GO:0005096: GTPase activator activity, GO:0005737: cytoplasm, GO:0005737: cytoplasm, GO:0005737: cytoplasm, GO:0005886: plasma membrane, GO:0007165: signal transduction, GO:0038032: termination of G-protein coupled receptor signaling pathway, GO:0043547: positive regulation of GTPase activity
362388	1367477_at	Mrpl53	mitochondrial ribosomal protein L53	3	-0.5413	-3.0158	0.0026	0.012	-0.0415355	0.0206554	0.044	1.8724	0.3921	0	0	Rn.6046	GO:0005739: mitochondrion, GO:0005739: mitochondrion, GO:0005840: ribosome
360854	1390022_at	Arpc5	actin related protein 2/3 complex, subunit 5	3	-0.6334	-3.0125	0.0026	0.012	-0.0560548	0.101394	0.136	2.6562	0.265	0.0331	24.7	Rn.1639	GO:0003779: actin binding, GO:0005737: cytoplasm, GO:0005856: cytoskeleton, GO:0030027: lamellipodium, GO:0030833: regulation of actin filament polymerization, GO:0042995: cell projection	04666: Fc gamma R-mediated phagocytosis, 04810: Regulation of actin cytoskeleton, 05100: Bacterial invasion of epithelial cells
307271	1374545_at	Mex3c	mex-3 homolog C (C. elegans)	3	-0.6459	-3.0113	0.0026	0.012	-0.104751	0.0482173	0.081	2.7371	0.2545	0.0376	26.9	Rn.8138	GO:0003723: RNA binding, GO:0008270: zinc ion binding, GO:0043231: intracellular membrane-bounded organelle
295500	1399137_at	Metap1	methionyl aminopeptidase 1	3	-0.9988	-3.0106	0.0026	0.012	-0.0915381	0.0024985	0.009	5.9277	0.0516	0.2169	66.3	Rn.6799	GO:0004177: aminopeptidase activity, GO:0006508: proteolysis, GO:0008235: metalloexopeptidase activity, GO:0009987: cellular process, GO:0046872: metal ion binding
64475	X78949_at	P4ha1	prolyl 4-hydroxylase, alpha polypeptide I	2	0.7837	3.0028	0.0027	0.013	0.245036	0.00102412	0.004	0.0632	0.8015	0	0	Rn.8531	GO:0004656: procollagen-proline 4-dioxygenase activity, GO:0004656: procollagen-proline 4-dioxygenase activity, GO:0005506: iron ion binding, GO:0005739: mitochondrion, GO:0005783: endoplasmic reticulum, GO:0005788: endoplasmic reticulum lumen, GO:0016702: oxidoreductase activity, acting on single donors with incorporation of molecular oxygen, incorporation of two atoms of oxygen, GO:0018401: pep…	00330: Arginine and proline metabolism, 01100: Metabolic pathways
246279	U41164_at	Zfp180	zinc finger protein 180	5	0.7041	3.0014	0.0027	0.013	0.109869	0.014507	0.034	9.1735	0.0569	0.1504	56.4	Rn.14669	GO:0003676: nucleic acid binding, GO:0005622: intracellular, GO:0008270: zinc ion binding
81751	X99267_g_at	Psen2	presenilin 2	5	0.6173	2.9965	0.0027	0.013	0.0748417	0.000386547	0.002	7.3665	0.1177	0.0957	45.7	Rn.11045	GO:0000122: negative regulation of transcription from RNA polymerase II promoter, GO:0000139: Golgi membrane, GO:0000776: kinetochore, GO:0000776: kinetochore, GO:0001666: response to hypoxia, GO:0001708: cell fate specification, GO:0001708: cell fate specification, GO:0001756: somitogenesis, GO:0001756: somitogenesis, GO:0001921: positive regulation of receptor recycling, GO:0001933: negative re…	04330: Notch signaling pathway, 04722: Neurotrophin signaling pathway, 05010: Alzheimer's disease
59117	1368866_at	Eif2c2	eukaryotic translation initiation factor 2C, 2	3	0.5887	3.0034	0.0027	0.013	0.0834291	0.00242933	0.009	2.3504	0.3088	0.0174	14.9		GO:0000340: RNA 7-methylguanosine cap binding, GO:0000340: RNA 7-methylguanosine cap binding, GO:0000340: RNA 7-methylguanosine cap binding, GO:0000932: cytoplasmic mRNA processing body, GO:0000932: cytoplasmic mRNA processing body, GO:0003674: molecular_function, GO:0003723: RNA binding, GO:0003729: mRNA binding, GO:0004521: endoribonuclease activity, GO:0005575: cellular_component, GO:0005634: …
246324	1373894_at	Rab31	RAB31, member RAS oncogene family	3	0.537	2.9957	0.0027	0.013	0.0590532	0.0222128	0.047	1.5294	0.4655	0	0	Rn.28921	GO:0003674: molecular_function, GO:0005525: GTP binding, GO:0005769: early endosome, GO:0005770: late endosome, GO:0005802: trans-Golgi network, GO:0005886: plasma membrane, GO:0007264: small GTPase mediated signal transduction, GO:0015031: protein transport, GO:0048193: Golgi vesicle transport	04144: Endocytosis
362783	1390174_at	Eml1	echinoderm microtubule associated protein like 1	3	0.5362	3.0013	0.0027	0.013	0.0691228	0.182826	0.214	0.1398	0.9325	0	0	Rn.211693	GO:0005737: cytoplasm, GO:0005874: microtubule
362460	1389077_at	Golt1b	golgi transport 1B	3	-0.5365	-2.9978	0.0027	0.013	-0.0531537	0.00783594	0.022	1.0152	0.6019	0	0	Rn.224669	GO:0004871: signal transducer activity, GO:0004871: signal transducer activity, GO:0005783: endoplasmic reticulum, GO:0005783: endoplasmic reticulum, GO:0007165: signal transduction, GO:0016192: vesicle-mediated transport, GO:0043123: positive regulation of I-kappaB kinase/NF-kappaB cascade, GO:0043123: positive regulation of I-kappaB kinase/NF-kappaB cascade
363760	1372557_at	Arl6	ADP-ribosylation factor-like 6	3	-0.5368	-3.0024	0.0027	0.013	-0.095139	0.0712552	0.106	0.4257	0.8083	0	0	Rn.101944	GO:0003674: molecular_function, GO:0005525: GTP binding, GO:0005575: cellular_component, GO:0005737: cytoplasm, GO:0005737: cytoplasm, GO:0007264: small GTPase mediated signal transduction, GO:0008150: biological_process, GO:0016020: membrane, GO:0016020: membrane, GO:0016055: Wnt receptor signaling pathway, GO:0016055: Wnt receptor signaling pathway, GO:0042384: cilium assembly, GO:0042384: cili…
315211	1372840_at	Zbed4	zinc finger, BED-type containing 4	3	-0.5777	-2.9997	0.0027	0.013	-0.0693771	0.00169822	0.007	2.2711	0.3212	0.0135	11.9	Rn.162962	GO:0003677: DNA binding, GO:0046983: protein dimerization activity
295917	X89696cds_at	Olr728	olfactory receptor 728	2	-0.7831	-2.9992	0.0027	0.013	-0.0832009	0.0177518	0.04	0.0005	0.9823	0	0	Rn.109351	GO:0004984: olfactory receptor activity, GO:0007186: G-protein coupled receptor signaling pathway, GO:0016021: integral to membrane, GO:0050911: detection of chemical stimulus involved in sensory perception of smell	04740: Olfactory transduction
25439	M81642_at	F2r	coagulation factor II (thrombin) receptor	5	-1.4741	-3.0005	0.0027	0.013	-0.218891	5.80939e-12	0	32.6624	0	1.0434	87.8	Rn.2609	GO:0000186: activation of MAPKK activity, GO:0001965: G-protein alpha-subunit binding, GO:0001965: G-protein alpha-subunit binding, GO:0002248: connective tissue replacement involved in inflammatory response wound healing, GO:0002248: connective tissue replacement involved in inflammatory response wound healing, GO:0003105: negative regulation of glomerular filtration, GO:0004930: G-protein coupl…	04020: Calcium signaling pathway, 04080: Neuroactive ligand-receptor interaction, 04144: Endocytosis, 04610: Complement and coagulation cascades, 04810: Regulation of actin cytoskeleton
81759	D10233_at	Renbp	renin binding protein	5	0.9831	2.9843	0.0028	0.013	0.0976684	2.11385e-08	0	16.9811	0.0019	0.4033	76.4	Rn.11116	GO:0004476: mannose-6-phosphate isomerase activity, GO:0004857: enzyme inhibitor activity, GO:0005524: ATP binding, GO:0006013: mannose metabolic process, GO:0006044: N-acetylglucosamine metabolic process, GO:0006044: N-acetylglucosamine metabolic process, GO:0006044: N-acetylglucosamine metabolic process, GO:0006051: N-acetylmannosamine metabolic process, GO:0010951: negative regulation of endop…	00520: Amino sugar and nucleotide sugar metabolism
24771	S61868_at	Sdc4	syndecan 4	5	0.9674	2.9858	0.0028	0.013	0.10735	8.49896e-05	0.001	16.4198	0.0025	0.3834	75.6	Rn.2029	GO:0001657: ureteric bud development, GO:0001968: fibronectin binding, GO:0005080: protein kinase C binding, GO:0005515: protein binding, GO:0005576: extracellular region, GO:0005925: focal adhesion, GO:0007155: cell adhesion, GO:0007267: cell-cell signaling, GO:0008092: cytoskeletal protein binding, GO:0009986: cell surface, GO:0009986: cell surface, GO:0016021: integral to membrane, GO:0043034:…	04512: ECM-receptor interaction, 04514: Cell adhesion molecules (CAMs), 05144: Malaria
81756	M83678_at	Rab13	RAB13, member RAS oncogene family	5	0.9434	2.9864	0.0028	0.013	0.0871203	7.04372e-07	0	15.7097	0.0034	0.3603	74.5	Rn.9819	GO:0005525: GTP binding, GO:0005737: cytoplasm, GO:0005794: Golgi apparatus, GO:0005794: Golgi apparatus, GO:0005886: plasma membrane, GO:0005911: cell-cell junction, GO:0005923: tight junction, GO:0005923: tight junction, GO:0007264: small GTPase mediated signal transduction, GO:0015031: protein transport, GO:0030659: cytoplasmic vesicle membrane	04530: Tight junction
503214	1399065_at	Rbpms2	RNA binding protein with multiple splicing 2	3	0.6681	2.9877	0.0028	0.013	0.065412	0.000416386	0.002	2.9564	0.228	0.0489	32.4	Rn.201337	GO:0000166: nucleotide binding, GO:0003676: nucleic acid binding
266758	1370817_at	Sec11c	SEC11 homolog C (S. cerevisiae)	3	0.5827	2.9914	0.0028	0.013	0.041565	0.318515	0.343	2.3196	0.3136	0.0159	13.8	Rn.16883	GO:0005789: endoplasmic reticulum membrane, GO:0006465: signal peptide processing, GO:0006508: proteolysis, GO:0008236: serine-type peptidase activity, GO:0016021: integral to membrane	03060: Protein export
685029	1372718_at	Anapc13	anaphase promoting complex subunit 13	3	0.5337	2.9843	0.0028	0.013	0.0424285	0.0578234	0.092	0.6712	0.7149	0	0	Rn.98496	GO:0005680: anaphase-promoting complex, GO:0005680: anaphase-promoting complex, GO:0070979: protein K11-linked ubiquitination, GO:0070979: protein K11-linked ubiquitination	04110: Cell cycle, 04114: Oocyte meiosis, 04120: Ubiquitin mediated proteolysis, 04914: Progesterone-mediated oocyte maturation
313843	rc_AA892666_at	Galm	galactose mutarotase (aldose 1-epimerase)	5	0.5238	2.9855	0.0028	0.013	0.0977345	0.00110546	0.005	5.4583	0.2434	0.041	26.7	Rn.83639	GO:0004034: aldose 1-epimerase activity, GO:0005737: cytoplasm, GO:0019318: hexose metabolic process, GO:0030246: carbohydrate binding	00010: Glycolysis / Gluconeogenesis
24434	M13962mRNA#2_at	Gusb	glucuronidase, beta	5	0.4566	2.9888	0.0028	0.013	0.0575098	0.00178271	0.007	4.2864	0.3686	0.008	6.7	Rn.3692	GO:0004566: beta-glucuronidase activity, GO:0004566: beta-glucuronidase activity, GO:0004566: beta-glucuronidase activity, GO:0004566: beta-glucuronidase activity, GO:0005764: lysosome, GO:0005764: lysosome, GO:0005764: lysosome, GO:0005975: carbohydrate metabolic process, GO:0005975: carbohydrate metabolic process, GO:0030246: carbohydrate binding, GO:0043169: cation binding, GO:0043231: intrace…	00040: Pentose and glucuronate interconversions, 00500: Starch and sucrose metabolism, 00531: Glycosaminoglycan degradation, 00860: Porphyrin and chlorophyll metabolism, 00983: Drug metabolism - other enzymes, 01100: Metabolic pathways, 04142: Lysosome
286933	M76734_at	Obp2b	odorant binding protein 2B	5	-0.4681	-2.9836	0.0028	0.013	-0.0523047	0.00209443	0.008	4.4971	0.3429	0.0138	11.1	Rn.11371
64441	1387430_at	Hsf2	heat shock transcription factor 2	3	-0.5337	-2.986	0.0028	0.013	-0.0397821	0.0827308	0.118	0.3168	0.8535	0	0	Rn.163428	GO:0003677: DNA binding, GO:0005634: nucleus, GO:0005737: cytoplasm, GO:0006355: regulation of transcription, DNA-dependent, GO:0007283: spermatogenesis, GO:0042803: protein homodimerization activity, GO:0043565: sequence-specific DNA binding
192189	1398305_at	Syt17	synaptotagmin XVII	3	-0.5352	-2.9916	0.0028	0.013	-0.0823587	0.00969311	0.026	0.8574	0.6513	0	0	Rn.31973	GO:0005215: transporter activity, GO:0005802: trans-Golgi network, GO:0005802: trans-Golgi network, GO:0008021: synaptic vesicle, GO:0016020: membrane
64465	rc_AA925473_at	Cdc42	cell division cycle 42 (GTP binding protein)	5	-0.9905	-2.9855	0.0028	0.013	-0.0970301	0.0152207	0.036	17.3724	0.0016	0.4144	77	Rn.228625	GO:0000139: Golgi membrane, GO:0001934: positive regulation of protein phosphorylation, GO:0002040: sprouting angiogenesis, GO:0003161: cardiac conduction system development, GO:0003334: keratinocyte development, GO:0003334: keratinocyte development, GO:0003924: GTPase activity, GO:0003924: GTPase activity, GO:0005515: protein binding, GO:0005525: GTP binding, GO:0005525: GTP binding, GO:0005525:…	04010: MAPK signaling pathway, 04062: Chemokine signaling pathway, 04144: Endocytosis, 04360: Axon guidance, 04370: VEGF signaling pathway, 04510: Focal adhesion, 04520: Adherens junction, 04530: Tight junction, 04660: T cell receptor signaling pathway, 04666: Fc gamma R-mediated phagocytosis, 04670: Leukocyte transendothelial migration, 04722: Neurotrophin signaling pathway, 04810: Regulation of…
406161	U42719_at	C4b	complement component 4B (Chido blood group)	5	1.9614	2.9758	0.0029	0.013	0.393409	1.96059e-20	0	51.5346	0	1.9478	92.2	Rn.81052	GO:0003674: molecular_function, GO:0005615: extracellular space, GO:0006956: complement activation, GO:0008150: biological_process, GO:0016064: immunoglobulin mediated immune response
315306	1371479_at	Mettl7a	methyltransferase like 7A	3	1.6246	2.9755	0.0029	0.013	0.197268	1.22133e-09	0	13.2838	0.0013	0.7528	84.9	Rn.3341
689978	1390186_at	Nrsn2	neurensin 2	3	0.6008	2.981	0.0029	0.013	0.0580132	0.0260804	0.053	2.459	0.2924	0.0231	18.7	Rn.138040	GO:0005886: plasma membrane, GO:0005886: plasma membrane, GO:0016023: cytoplasmic membrane-bounded vesicle, GO:0030133: transport vesicle, GO:0030133: transport vesicle, GO:0043025: neuronal cell body, GO:0043025: neuronal cell body
688478	1372148_at	Commd2	COMM domain containing 2	3	-0.5323	-2.9735	0.0029	0.013	-0.0571591	0.00993159	0.026	1.0723	0.585	0	0	Rn.4168
29733	1371840_at	S1pr1	sphingosine-1-phosphate receptor 1	3	-0.5939	-2.9799	0.0029	0.013	-0.0243555	0.207288	0.237	2.4197	0.2982	0.0209	17.3	Rn.109455	GO:0001525: angiogenesis, GO:0001525: angiogenesis, GO:0004930: G-protein coupled receptor activity, GO:0004930: G-protein coupled receptor activity, GO:0007186: G-protein coupled receptor signaling pathway, GO:0007186: G-protein coupled receptor signaling pathway, GO:0007193: adenylate cyclase-inhibiting G-protein coupled receptor signaling pathway, GO:0007193: adenylate cyclase-inhibiting G-pro…	04080: Neuroactive ligand-receptor interaction
54293	1367957_at	Rgs3	regulator of G-protein signaling 3	3	1.4081	2.9675	0.003	0.013	0.142143	3.04947e-11	0	10.8014	0.0045	0.5464	81.5	Rn.53900	GO:0005096: GTPase activator activity, GO:0005634: nucleus, GO:0005634: nucleus, GO:0005737: cytoplasm, GO:0005886: plasma membrane, GO:0007165: signal transduction, GO:0038032: termination of G-protein coupled receptor signaling pathway, GO:0043547: positive regulation of GTPase activity	04360: Axon guidance
287437	rc_AA891690_g_at	Tnfsf13	tumor necrosis factor (ligand) superfamily, member 13	5	1.3144	2.9668	0.003	0.013	0.161916	5.4284e-07	0	27.9961	0	0.8121	85.7	Rn.19955	GO:0002426: immunoglobulin production in mucosal tissue, GO:0002636: positive regulation of germinal center formation, GO:0003674: molecular_function, GO:0005575: cellular_component, GO:0008150: biological_process, GO:0008284: positive regulation of cell proliferation, GO:0009897: external side of plasma membrane, GO:0016064: immunoglobulin mediated immune response, GO:0048298: positive regulatio…	04060: Cytokine-cytokine receptor interaction, 04672: Intestinal immune network for IgA production, 05323: Rheumatoid arthritis
170916	1398247_at	Lonp1	lon peptidase 1, mitochondrial	3	0.6317	2.9666	0.003	0.013	0.0609602	0.0128883	0.032	2.7329	0.255	0.0367	26.8	Rn.146805	GO:0001666: response to hypoxia, GO:0001666: response to hypoxia, GO:0003697: single-stranded DNA binding, GO:0003697: single-stranded DNA binding, GO:0003727: single-stranded RNA binding, GO:0003727: single-stranded RNA binding, GO:0004176: ATP-dependent peptidase activity, GO:0004176: ATP-dependent peptidase activity, GO:0004252: serine-type endopeptidase activity, GO:0005524: ATP binding, GO:0…
140915	1370571_at	Slco3a1	solute carrier organic anion transporter family, member 3a1	3	0.5298	2.963	0.003	0.013	0.0591202	0.0225971	0.047	0.8316	0.6598	0	0	Rn.229665	GO:0005215: transporter activity, GO:0005886: plasma membrane, GO:0006811: ion transport, GO:0015732: prostaglandin transport, GO:0016021: integral to membrane
25681	AJ131848_at	Col10a1	collagen, type X, alpha 1	5	0.4343	2.9691	0.003	0.013	0.045146	0.0129025	0.032	3.741	0.4422	0	0	Rn.217522	GO:0001958: endochondral ossification, GO:0003674: molecular_function, GO:0005201: extracellular matrix structural constituent, GO:0005578: proteinaceous extracellular matrix, GO:0005578: proteinaceous extracellular matrix, GO:0005581: collagen, GO:0005938: cell cortex, GO:0051216: cartilage development
291234	1374775_at	Mki67	antigen identified by monoclonal antibody Ki-67	3	-0.5297	-2.9655	0.003	0.013	-0.0455118	0.0109013	0.028	0.1498	0.9279	0	0	Rn.73551	GO:0000775: chromosome, centromeric region, GO:0000775: chromosome, centromeric region, GO:0000793: condensed chromosome, GO:0000793: condensed chromosome, GO:0003674: molecular_function, GO:0005575: cellular_component, GO:0005622: intracellular, GO:0005634: nucleus, GO:0005730: nucleolus, GO:0005730: nucleolus, GO:0005737: cytoplasm, GO:0005737: cytoplasm, GO:0006259: DNA metabolic process, GO:0…
81536	1373874_at	Sgpp1	sphingosine-1-phosphate phosphatase 1	3	-0.5316	-2.9716	0.003	0.013	-0.0718062	0.0904586	0.126	0.7589	0.6842	0	0	Rn.8423	GO:0005783: endoplasmic reticulum, GO:0005783: endoplasmic reticulum, GO:0005789: endoplasmic reticulum membrane, GO:0006665: sphingolipid metabolic process, GO:0006668: sphinganine-1-phosphate metabolic process, GO:0006668: sphinganine-1-phosphate metabolic process, GO:0006670: sphingosine metabolic process, GO:0006670: sphingosine metabolic process, GO:0006915: apoptotic process, GO:0006915: ap…	00600: Sphingolipid metabolism
83785	1373807_at	Vegfa	vascular endothelial growth factor A	3	-0.5321	-2.9716	0.003	0.013	-0.0934085	0.0143973	0.034	1.204	0.5477	0	0	Rn.1923	GO:0001525: angiogenesis, GO:0001525: angiogenesis, GO:0001525: angiogenesis, GO:0001541: ovarian follicle development, GO:0001541: ovarian follicle development, GO:0001568: blood vessel development, GO:0001569: patterning of blood vessels, GO:0001569: patterning of blood vessels, GO:0001666: response to hypoxia, GO:0001666: response to hypoxia, GO:0001701: in utero embryonic development, GO:0001…	04150: mTOR signaling pathway, 04370: VEGF signaling pathway, 04510: Focal adhesion, 05200: Pathways in cancer, 05211: Renal cell carcinoma, 05212: Pancreatic cancer, 05219: Bladder cancer, 05323: Rheumatoid arthritis
54278	L08595_at	Nr4a2	nuclear receptor subfamily 4, group A, member 2	5	-1.2983	-2.9681	0.003	0.013	-0.193871	2.49519e-12	0	27.4742	0	0.7928	85.4	Rn.88129	GO:0001666: response to hypoxia, GO:0001666: response to hypoxia, GO:0001764: neuron migration, GO:0001764: neuron migration, GO:0001975: response to amphetamine, GO:0001975: response to amphetamine, GO:0003677: DNA binding, GO:0003677: DNA binding, GO:0003700: sequence-specific DNA binding transcription factor activity, GO:0003707: steroid hormone receptor activity, GO:0004879: ligand-activated …
680692	1390050_at	LOC680692	similar to Golgi phosphoprotein 2 (Golgi membrane protein GP73)	3	1.77	2.9581	0.0031	0.014	0.326073	3.18889e-13	0	15.1266	0.0005	0.9147	86.8		GO:0005794: Golgi apparatus, GO:0005794: Golgi apparatus
54227	AF083269_at	Arpc1b	actin related protein 2/3 complex, subunit 1B	5	0.9624	2.9614	0.0031	0.014	0.190676	2.94472e-10	0	16.613	0.0023	0.3919	75.9	Rn.2090	GO:0003779: actin binding, GO:0005737: cytoplasm, GO:0005856: cytoskeleton, GO:0030833: regulation of actin filament polymerization	04666: Fc gamma R-mediated phagocytosis, 04810: Regulation of actin cytoskeleton, 05100: Bacterial invasion of epithelial cells
25542	U22414_at	Ccl3	chemokine (C-C motif) ligand 3	5	0.6593	2.9549	0.0031	0.014	0.0766764	3.83153e-05	0	8.4355	0.0769	0.1278	52.6	Rn.10139	GO:0000165: MAPK cascade, GO:0000165: MAPK cascade, GO:0001649: osteoblast differentiation, GO:0001649: osteoblast differentiation, GO:0001775: cell activation, GO:0001775: cell activation, GO:0002548: monocyte chemotaxis, GO:0002548: monocyte chemotaxis, GO:0004672: protein kinase activity, GO:0004672: protein kinase activity, GO:0004698: calcium-dependent protein kinase C activity, GO:0004698: …	04060: Cytokine-cytokine receptor interaction, 04062: Chemokine signaling pathway, 04620: Toll-like receptor signaling pathway, 05142: Chagas disease (American trypanosomiasis), 05323: Rheumatoid arthritis
64533	rc_AA800211_at	Pnpo	pyridoxine 5'-phosphate oxidase	5	0.5978	2.9601	0.0031	0.014	0.0697801	0.00795352	0.022	7.0983	0.1308	0.0878	43.6	Rn.158883	GO:0004733: pyridoxamine-phosphate oxidase activity, GO:0008615: pyridoxine biosynthetic process, GO:0010181: FMN binding, GO:0042823: pyridoxal phosphate biosynthetic process	00750: Vitamin B6 metabolism, 01100: Metabolic pathways
81804	U20283_at	Stxbp2	syntaxin binding protein 2	5	0.4322	2.9579	0.0031	0.014	0.0446422	0.0119138	0.03	3.4602	0.484	0	0	Rn.10121	GO:0001909: leukocyte mediated cytotoxicity, GO:0001909: leukocyte mediated cytotoxicity, GO:0005515: protein binding, GO:0005623: cell, GO:0005737: cytoplasm, GO:0005829: cytosol, GO:0005829: cytosol, GO:0005886: plasma membrane, GO:0005886: plasma membrane, GO:0006887: exocytosis, GO:0006904: vesicle docking involved in exocytosis, GO:0010447: response to acidity, GO:0015031: protein transport,…
360785	rc_AA893202_at	Ap1s1	adaptor-related protein complex 1, sigma 1 subunit	5	0.4316	2.953	0.0031	0.014	0.0417905	0.19311	0.224	2.9019	0.5744	0	0	Rn.11795, Rn.225229	GO:0006886: intracellular protein transport, GO:0008565: protein transporter activity, GO:0009615: response to virus, GO:0009615: response to virus, GO:0016192: vesicle-mediated transport, GO:0030117: membrane coat	04142: Lysosome
338475	1371412_a_at	Nrep	neuronal regeneration related protein	3	-1.5871	-2.9614	0.0031	0.014	-0.365139	1.48103e-10	0	13.0874	0.0014	0.7271	84.7		GO:0005634: nucleus, GO:0005737: cytoplasm, GO:0005737: cytoplasm, GO:0017015: regulation of transforming growth factor beta receptor signaling pathway, GO:0017015: regulation of transforming growth factor beta receptor signaling pathway, GO:0031103: axon regeneration, GO:0045664: regulation of neuron differentiation
25750	M23601_at	Maob	monoamine oxidase B	5	1.2637	2.9468	0.0032	0.014	0.176264	3.92483e-05	0	26.688	0	0.7599	85	Rn.6656	GO:0005739: mitochondrion, GO:0005741: mitochondrial outer membrane, GO:0005741: mitochondrial outer membrane, GO:0005743: mitochondrial inner membrane, GO:0005743: mitochondrial inner membrane, GO:0008131: primary amine oxidase activity, GO:0008131: primary amine oxidase activity, GO:0009636: response to toxin, GO:0010044: response to aluminum ion, GO:0010269: response to selenium ion, GO:001406…	00260: Glycine, serine and threonine metabolism, 00330: Arginine and proline metabolism, 00340: Histidine metabolism, 00350: Tyrosine metabolism, 00360: Phenylalanine metabolism, 00380: Tryptophan metabolism, 00982: Drug metabolism - cytochrome P450, 01100: Metabolic pathways
303185	1372526_at	Flcn	folliculin	3	0.7724	2.9451	0.0032	0.014	0.069507	0.00246314	0.009	3.994	0.1357	0.103	49.9	Rn.12799	GO:0001932: regulation of protein phosphorylation, GO:0001932: regulation of protein phosphorylation, GO:0003674: molecular_function, GO:0005575: cellular_component, GO:0005634: nucleus, GO:0005634: nucleus, GO:0005737: cytoplasm, GO:0005737: cytoplasm, GO:0005886: plasma membrane, GO:0005886: plasma membrane, GO:0008150: biological_process	05211: Renal cell carcinoma
501515	1375883_at	Zcchc6	zinc finger, CCHC domain containing 6	3	0.6007	2.9482	0.0032	0.014	0.0727131	0.00147158	0.006	2.5245	0.283	0.0261	20.8		GO:0003676: nucleic acid binding, GO:0005622: intracellular, GO:0008270: zinc ion binding, GO:0031123: RNA 3'-end processing, GO:0031123: RNA 3'-end processing, GO:0050265: RNA uridylyltransferase activity, GO:0050265: RNA uridylyltransferase activity
301529	rc_AA893353_at	Dnpep	aspartyl aminopeptidase	5	0.4315	2.9475	0.0032	0.014	0.0358014	0.235628	0.263	3.8467	0.4272	0	0	Rn.65448	GO:0004177: aminopeptidase activity, GO:0006508: proteolysis, GO:0008237: metallopeptidase activity, GO:0008270: zinc ion binding
25715	AF008439_at	Slc11a2	solute carrier family 11 (proton-coupled divalent metal ion transporters), member 2	5	0.4299	2.9497	0.0032	0.014	0.0518636	0.0778535	0.113	1.3576	0.8515	0	0	Rn.11418	GO:0000041: transition metal ion transport, GO:0001666: response to hypoxia, GO:0001666: response to hypoxia, GO:0003032: detection of oxygen, GO:0003032: detection of oxygen, GO:0005215: transporter activity, GO:0005375: copper ion transmembrane transporter activity, GO:0005375: copper ion transmembrane transporter activity, GO:0005381: iron ion transmembrane transporter activity, GO:0005381: ir…	04142: Lysosome
59075	rc_AA946251_at	Grk5	G protein-coupled receptor kinase 5	5	-0.4303	-2.9438	0.0032	0.014	-0.0568308	0.0115395	0.029	3.4184	0.4904	0	0	Rn.6500	GO:0002029: desensitization of G-protein coupled receptor protein signaling pathway, GO:0004674: protein serine/threonine kinase activity, GO:0004674: protein serine/threonine kinase activity, GO:0004703: G-protein coupled receptor kinase activity, GO:0004703: G-protein coupled receptor kinase activity, GO:0004872: receptor activity, GO:0005524: ATP binding, GO:0005575: cellular_component, GO:000…	04062: Chemokine signaling pathway, 04144: Endocytosis
364430	1376250_at	Nufip1	nuclear fragile X mental retardation protein interacting protein 1	3	-0.5289	-2.9521	0.0032	0.014	-0.0481677	0.0487788	0.082	1.8976	0.3872	0	0	Rn.154742	GO:0000492: box C/D snoRNP assembly, GO:0000492: box C/D snoRNP assembly, GO:0003723: RNA binding, GO:0005634: nucleus, GO:0005726: perichromatin fibrils, GO:0005726: perichromatin fibrils, GO:0005730: nucleolus, GO:0005730: nucleolus, GO:0008023: transcription elongation factor complex, GO:0008023: transcription elongation factor complex, GO:0008270: zinc ion binding, GO:0016363: nuclear matrix,…
114856	S81478_s_at	Dusp1	dual specificity phosphatase 1	5	-0.5502	-2.945	0.0032	0.014	-0.14235	0.000328351	0.002	6.0695	0.194	0.0587	34.1	Rn.98260	GO:0000188: inactivation of MAPK activity, GO:0001706: endoderm formation, GO:0004725: protein tyrosine phosphatase activity, GO:0005634: nucleus, GO:0005654: nucleoplasm, GO:0006470: protein dephosphorylation, GO:0007049: cell cycle, GO:0008330: protein tyrosine/threonine phosphatase activity, GO:0009416: response to light stimulus, GO:0010033: response to organic substance, GO:0017017: MAP kina…	04010: MAPK signaling pathway
287927	1372143_at	Ube2v2	ubiquitin-conjugating enzyme E2 variant 2	3	-0.6351	-2.9522	0.0032	0.014	-0.121062	0.0160291	0.037	2.7658	0.2508	0.0388	27.7	Rn.3933	GO:0000729: DNA double-strand break processing, GO:0000729: DNA double-strand break processing, GO:0003674: molecular_function, GO:0005634: nucleus, GO:0005634: nucleus, GO:0010976: positive regulation of neuron projection development, GO:0016881: acid-amino acid ligase activity, GO:0031372: UBC13-MMS2 complex, GO:0031372: UBC13-MMS2 complex, GO:0032436: positive regulation of proteasomal ubiquit…
685462	1390518_at	Emid1	EMI domain containing 1	3	-0.9526	-2.9465	0.0032	0.014	-0.114593	1.16825e-05	0	5.7761	0.0557	0.2043	65.4	Rn.81507	GO:0005578: proteinaceous extracellular matrix, GO:0005578: proteinaceous extracellular matrix, GO:0005783: endoplasmic reticulum, GO:0005783: endoplasmic reticulum, GO:0005794: Golgi apparatus, GO:0005794: Golgi apparatus
100366237	1367495_at	LOC100366237	prefoldin subunit 4-like	3	-1.1364	-2.9452	0.0032	0.014	-0.139742	0.000272393	0.001	7.6765	0.0215	0.3262	73.9
25319	rc_AI169802_at	Fth1	ferritin, heavy polypeptide 1	5	1.3575	2.9364	0.0033	0.014	0.0888321	0.00642917	0.019	30.0276	0	0.8924	86.7	Rn.54447	GO:0004322: ferroxidase activity, GO:0005515: protein binding, GO:0005575: cellular_component, GO:0005739: mitochondrion, GO:0005739: mitochondrion, GO:0006826: iron ion transport, GO:0006880: intracellular sequestering of iron ion, GO:0006880: intracellular sequestering of iron ion, GO:0006955: immune response, GO:0008199: ferric iron binding, GO:0008285: negative regulation of cell proliferatio…	00860: Porphyrin and chlorophyll metabolism
81764	rc_AA945611_at	Rpl10	ribosomal protein L10	5	0.876	2.9366	0.0033	0.014	0.0365703	0.448108	0.47	14.0759	0.0071	0.3052	71.6	Rn.102157	GO:0003735: structural constituent of ribosome, GO:0003735: structural constituent of ribosome, GO:0005737: cytoplasm, GO:0005783: endoplasmic reticulum, GO:0005783: endoplasmic reticulum, GO:0006412: translation, GO:0015934: large ribosomal subunit, GO:0022625: cytosolic large ribosomal subunit, GO:0022625: cytosolic large ribosomal subunit	03010: Ribosome
299607	1399078_at	Med16	mediator complex subunit 16	3	0.5262	2.94	0.0033	0.014	0.0263499	0.249441	0.277	1.6103	0.447	0	0	Rn.144449	GO:0003712: transcription cofactor activity, GO:0004872: receptor activity, GO:0004872: receptor activity, GO:0006367: transcription initiation from RNA polymerase II promoter, GO:0006367: transcription initiation from RNA polymerase II promoter, GO:0016592: mediator complex, GO:0016592: mediator complex, GO:0030375: thyroid hormone receptor coactivator activity, GO:0030375: thyroid hormone recep…
684536	1373491_at	Gba	glucosidase, beta, acid	3	0.5252	2.9359	0.0033	0.014	0.0593897	0.0449882	0.078	1.1477	0.5634	0	0	Rn.162606	GO:0003674: molecular_function, GO:0004348: glucosylceramidase activity, GO:0005102: receptor binding, GO:0005765: lysosomal membrane, GO:0006680: glucosylceramide catabolic process, GO:0009268: response to pH, GO:0023021: termination of signal transduction, GO:0032715: negative regulation of interleukin-6 production, GO:0033561: regulation of water loss via skin, GO:0033574: response to testoste…	00511: Other glycan degradation, 00600: Sphingolipid metabolism, 01100: Metabolic pathways, 04142: Lysosome
100912503	1390398_at	LOC100912503	uncharacterized LOC100912503	3	0.5252	2.9363	0.0033	0.014	0.0681643	0.00825081	0.023	0.9139	0.6332	0	0
296306	1372233_at	Ergic3	ERGIC and golgi 3	3	0.5251	2.9372	0.0033	0.014	0.0407212	0.136288	0.17	0.8454	0.6553	0	0	Rn.22956
294019	1389568_at	Calhm2	calcium homeostasis modulator 2	3	0.5245	2.9384	0.0033	0.014	0.0427043	0.0254208	0.052	0.0775	0.962	0	0	Rn.25356	GO:0016021: integral to membrane
64307	rc_AA817997_g_at	Rpl24	ribosomal protein L24	5	0.4308	2.94	0.0033	0.014	0.0454353	0.650211	0.662	3.9778	0.409	0	0	Rn.118133, Rn.92808	GO:0000027: ribosomal large subunit assembly, GO:0003735: structural constituent of ribosome, GO:0006412: translation, GO:0006412: translation, GO:0010458: exit from mitosis, GO:0021554: optic nerve development, GO:0022625: cytosolic large ribosomal subunit, GO:0022625: cytosolic large ribosomal subunit, GO:0031290: retinal ganglion cell axon guidance, GO:0031575: mitotic cell cycle G1/S transiti…	03010: Ribosome
24918	U24175_at	Stat5a	signal transducer and activator of transcription 5A	5	0.4281	2.9354	0.0033	0.014	0.0477963	0.00644587	0.019	0.9775	0.9132	0	0	Rn.154399, Rn.228580	GO:0000255: allantoin metabolic process, GO:0000979: RNA polymerase II core promoter sequence-specific DNA binding, GO:0001553: luteinization, GO:0001779: natural killer cell differentiation, GO:0003677: DNA binding, GO:0003690: double-stranded DNA binding, GO:0003700: sequence-specific DNA binding transcription factor activity, GO:0003700: sequence-specific DNA binding transcription factor activ…	04012: ErbB signaling pathway, 04630: Jak-STAT signaling pathway, 05200: Pathways in cancer, 05220: Chronic myeloid leukemia, 05221: Acute myeloid leukemia
688843	1375861_at	Nap1l5	nucleosome assembly protein 1-like 5	3	-0.5253	-2.9343	0.0033	0.014	-0.0599196	0.147672	0.181	1.6407	0.4403	0	0	Rn.7449	GO:0005634: nucleus, GO:0006334: nucleosome assembly
295922	rc_AA799279_at	Mtch2	mitochondrial carrier 2	5	-0.6082	-2.9394	0.0033	0.014	-0.0270151	0.542856	0.559	7.4352	0.1146	0.0976	46.2	Rn.4182	GO:0005739: mitochondrion, GO:0005743: mitochondrial inner membrane
29521	rc_AI073164_at	Scamp1	secretory carrier membrane protein 1	5	-0.7296	-2.942	0.0033	0.014	-0.122825	0.000657545	0.003	10.2178	0.0369	0.1826	60.9	Rn.20374	GO:0005623: cell, GO:0005794: Golgi apparatus, GO:0005802: trans-Golgi network, GO:0005802: trans-Golgi network, GO:0006887: exocytosis, GO:0006887: exocytosis, GO:0006897: endocytosis, GO:0015031: protein transport, GO:0015031: protein transport, GO:0016021: integral to membrane, GO:0016021: integral to membrane, GO:0019904: protein domain specific binding, GO:0030672: synaptic vesicle membrane,…
362332	rc_AA799773_g_at	Flnc	filamin C, gamma	5	0.8371	2.9269	0.0034	0.014	0.0898434	3.21734e-05	0	13.2604	0.0101	0.2775	69.8	Rn.22352	GO:0003779: actin binding, GO:0005737: cytoplasm, GO:0005886: plasma membrane, GO:0008092: cytoskeletal protein binding, GO:0030506: ankyrin binding, GO:0042383: sarcolemma, GO:0048747: muscle fiber development	04010: MAPK signaling pathway, 04510: Focal adhesion
293844	1372349_at	Haus7	HAUS augmin-like complex, subunit 7	3	0.5773	2.9278	0.0034	0.014	0.0584399	0.0097406	0.026	2.3657	0.3064	0.0184	15.5	Rn.17090	GO:0005730: nucleolus, GO:0005737: cytoplasm, GO:0005813: centrosome, GO:0005886: plasma membrane, GO:0031996: thioesterase binding, GO:0051225: spindle assembly, GO:0051297: centrosome organization, GO:0070652: HAUS complex
81763	M17419_at	Rpl5	ribosomal protein L5	5	0.5685	2.9265	0.0034	0.014	0.065429	0.23333	0.261	6.55	0.1617	0.0723	38.9	Rn.155004, Rn.92980	GO:0003735: structural constituent of ribosome, GO:0005730: nucleolus, GO:0005840: ribosome, GO:0006412: translation, GO:0008097: 5S rRNA binding, GO:0010922: positive regulation of phosphatase activity, GO:0017101: aminoacyl-tRNA synthetase multienzyme complex, GO:0030529: ribonucleoprotein complex, GO:0071241: cellular response to inorganic substance	03010: Ribosome
361615	1389804_at	Relt	RELT tumor necrosis factor receptor	3	0.5249	2.9325	0.0034	0.014	0.0450671	0.0327313	0.063	1.6281	0.4431	0	0	Rn.16770		04060: Cytokine-cytokine receptor interaction
619345	1388658_at	Surf2	surfeit 2	3	0.5243	2.9307	0.0034	0.014	0.0514093	0.0395167	0.072	0.9825	0.6119	0	0	Rn.162644
294964	rc_AA893185_at	Ndufb5	NADH dehydrogenase (ubiquinone) 1 beta subcomplex, 5	5	-0.5261	-2.929	0.0034	0.014	-0.0904512	0.0677502	0.103	5.7687	0.2171	0.0492	30.7	Rn.3367	GO:0003674: molecular_function, GO:0005575: cellular_component, GO:0005739: mitochondrion, GO:0005743: mitochondrial inner membrane, GO:0005747: mitochondrial respiratory chain complex I, GO:0005747: mitochondrial respiratory chain complex I, GO:0008150: biological_process	00190: Oxidative phosphorylation, 01100: Metabolic pathways, 05010: Alzheimer's disease, 05012: Parkinson's disease, 05016: Huntington's disease
364136	1374981_at	Aasdh	aminoadipate-semialdehyde dehydrogenase	3	-0.843	-2.9245	0.0034	0.014	-0.0782952	1.51301e-05	0	4.6485	0.0979	0.1411	57		GO:0003824: catalytic activity
89783	1368006_at	Laptm5	lysosomal protein transmembrane 5	3	2.2248	2.917	0.0035	0.015	0.338345	2.37396e-23	0	21.0895	0	1.5505	90.5	Rn.24799	GO:0005764: lysosome	04142: Lysosome
367562	rc_AA892486_at	Gaa	glucosidase, alpha, acid	5	0.7477	2.9159	0.0035	0.015	0.0930772	0.000541648	0.003	10.9379	0.0273	0.2038	63.4	Rn.162368	GO:0002026: regulation of the force of heart contraction, GO:0002086: diaphragm contraction, GO:0003007: heart morphogenesis, GO:0004558: alpha-glucosidase activity, GO:0004558: alpha-glucosidase activity, GO:0004558: alpha-glucosidase activity, GO:0005764: lysosome, GO:0005764: lysosome, GO:0005765: lysosomal membrane, GO:0005977: glycogen metabolic process, GO:0005980: glycogen catabolic proces…	00052: Galactose metabolism, 00500: Starch and sucrose metabolism, 01100: Metabolic pathways, 04142: Lysosome
293719	rc_AA800039_s_at	Ubxn1	UBX domain protein 1	5	0.7036	2.9219	0.0035	0.015	0.0751035	0.0145314	0.034	9.6758	0.0463	0.1654	58.7	Rn.198539	GO:0000502: proteasome complex, GO:0005515: protein binding, GO:0005634: nucleus, GO:0005737: cytoplasm, GO:0005737: cytoplasm, GO:0030425: dendrite, GO:0031397: negative regulation of protein ubiquitination, GO:0031397: negative regulation of protein ubiquitination, GO:0031593: polyubiquitin binding, GO:0031625: ubiquitin protein ligase binding, GO:0032268: regulation of cellular protein metabol…
309643	rc_AA875278_at	Fance	Fanconi anemia, complementation group E	5	0.5432	2.9158	0.0035	0.015	0.0748418	0.0013223	0.005	6.0907	0.1925	0.0589	34.3	Rn.2861	GO:0003674: molecular_function, GO:0005575: cellular_component, GO:0008150: biological_process, GO:0043240: Fanconi anaemia nuclear complex, GO:0043240: Fanconi anaemia nuclear complex
287466	1375206_at	Wscd1	WSC domain containing 1	3	0.523	2.92	0.0035	0.015	0.0631245	0.0302901	0.059	1.7241	0.4223	0	0	Rn.198297	GO:0008146: sulfotransferase activity, GO:0016021: integral to membrane
290637	1372050_at	Glt25d1	glycosyltransferase 25 domain containing 1	3	0.5224	2.9209	0.0035	0.015	0.0518271	0.00887912	0.024	1.2538	0.5343	0	0	Rn.105830	GO:0005788: endoplasmic reticulum lumen, GO:0005788: endoplasmic reticulum lumen, GO:0009103: lipopolysaccharide biosynthetic process, GO:0016740: transferase activity	00310: Lysine degradation, 00514: Other types of O-glycan biosynthesis
361729	1372846_at	Cybasc3	cytochrome b, ascorbate dependent 3	3	0.5221	2.9156	0.0035	0.015	0.0522342	0.00566397	0.017	1.4489	0.4846	0	0	Rn.203831	GO:0005764: lysosome, GO:0005765: lysosomal membrane, GO:0016021: integral to membrane, GO:0016491: oxidoreductase activity, GO:0022900: electron transport chain, GO:0031902: late endosome membrane, GO:0046872: metal ion binding
25151	U59809_s_at	Igf2r	insulin-like growth factor 2 receptor	5	0.4263	2.9237	0.0035	0.015	0.041555	0.0435695	0.076	1.4916	0.8281	0	0	Rn.270	GO:0001889: liver development, GO:0001948: glycoprotein binding, GO:0001965: G-protein alpha-subunit binding, GO:0001972: retinoic acid binding, GO:0004930: G-protein coupled receptor activity, GO:0005010: insulin-like growth factor-activated receptor activity, GO:0005520: insulin-like growth factor binding, GO:0005537: mannose binding, GO:0005615: extracellular space, GO:0005634: nucleus, GO:000…	04142: Lysosome
363082	1389322_at	Pdcd7	programmed cell death 7	3	-0.5222	-2.9175	0.0035	0.015	-0.0533506	0.0644517	0.099	1.31	0.5194	0	0	Rn.8408	GO:0005689: U12-type spliceosomal complex, GO:0006915: apoptotic process
691431	1373282_at	Slc25a33	solute carrier family 25, member 33	3	-0.5225	-2.9201	0.0035	0.015	-0.0541609	0.0788622	0.114	1.0814	0.5823	0	0	Rn.8763	GO:0005739: mitochondrion, GO:0005739: mitochondrion, GO:0006810: transport, GO:0016021: integral to membrane
679990	rc_AA799832_at	Pgm5	phosphoglucomutase 5	5	-0.5994	-2.9211	0.0035	0.015	-0.083078	0.000349702	0.002	7.3293	0.1195	0.0944	45.4	Rn.226542	GO:0000287: magnesium ion binding, GO:0001725: stress fiber, GO:0001725: stress fiber, GO:0003674: molecular_function, GO:0004614: phosphoglucomutase activity, GO:0005575: cellular_component, GO:0005829: cytosol, GO:0005913: cell-cell adherens junction, GO:0005914: spot adherens junction, GO:0005914: spot adherens junction, GO:0005925: focal adhesion, GO:0005925: focal adhesion, GO:0005978: glyco…
312603	1372674_at	Rybp	RING1 and YY1 binding protein	3	-0.7444	-2.9207	0.0035	0.015	-0.100322	0.0215172	0.046	3.7767	0.1513	0.0917	47	Rn.33148	GO:0000122: negative regulation of transcription from RNA polymerase II promoter, GO:0003677: DNA binding, GO:0003714: transcription corepressor activity, GO:0005654: nucleoplasm, GO:0008270: zinc ion binding, GO:0031519: PcG protein complex, GO:0035518: histone H2A monoubiquitination
100910558	1373696_at	LOC100910558	uncharacterized LOC100910558	3	-1.1803	-2.9163	0.0035	0.015	-0.158147	1.05445e-06	0	8.5169	0.0141	0.3751	76.5
94188	U92564_at	Zfp423	zinc finger protein 423	5	0.9692	2.9108	0.0036	0.015	0.136903	0.000751867	0.003	17.4991	0.0015	0.4179	77.1	Rn.9981	GO:0003676: nucleic acid binding, GO:0005634: nucleus, GO:0005634: nucleus, GO:0005634: nucleus, GO:0006351: transcription, DNA-dependent, GO:0007219: Notch signaling pathway, GO:0007219: Notch signaling pathway, GO:0007219: Notch signaling pathway, GO:0007399: nervous system development, GO:0008270: zinc ion binding, GO:0030154: cell differentiation, GO:0030513: positive regulation of BMP signal…
304474	1372532_at	Pitpnm2	phosphatidylinositol transfer protein, membrane-associated 2	3	0.5213	2.9113	0.0036	0.015	0.0557048	0.0914418	0.127	1.9693	0.3736	0	0	Rn.75968	GO:0005622: intracellular, GO:0005622: intracellular, GO:0006810: transport, GO:0043231: intracellular membrane-bounded organelle, GO:0046872: metal ion binding
360967	1374701_at	Rnf185	ring finger protein 185	3	0.5202	2.9101	0.0036	0.015	0.0537154	0.01763	0.04	1.1304	0.5682	0	0	Rn.7234	GO:0005741: mitochondrial outer membrane, GO:0006914: autophagy, GO:0008270: zinc ion binding, GO:0016021: integral to membrane, GO:0016567: protein ubiquitination, GO:0016874: ligase activity
293624	rc_AA799861_g_at	Irf7	interferon regulatory factor 7	5	0.425	2.9075	0.0036	0.015	0.0761186	0.0313428	0.061	3.2162	0.5223	0	0	Rn.101159	GO:0000975: regulatory region DNA binding, GO:0000979: RNA polymerase II core promoter sequence-specific DNA binding, GO:0000982: RNA polymerase II core promoter proximal region sequence-specific DNA binding transcription factor activity, GO:0002819: regulation of adaptive immune response, GO:0003677: DNA binding, GO:0003700: sequence-specific DNA binding transcription factor activity, GO:0006468…	04620: Toll-like receptor signaling pathway, 04622: RIG-I-like receptor signaling pathway, 04623: Cytosolic DNA-sensing pathway, 05160: Hepatitis C
310040	1390658_at	Mast4	microtubule associated serine/threonine kinase family member 4	3	-0.5192	-2.9074	0.0036	0.015	-0.0378202	0.0450085	0.078	0.5694	0.7522	0	0		GO:0000287: magnesium ion binding, GO:0004674: protein serine/threonine kinase activity, GO:0005524: ATP binding
29274	1371489_at	Rnf4	ring finger protein 4	3	-0.5193	-2.9077	0.0036	0.015	-0.0505704	0.0659603	0.101	0.4529	0.7974	0	0	Rn.30015	GO:0003677: DNA binding, GO:0004842: ubiquitin-protein ligase activity, GO:0004842: ubiquitin-protein ligase activity, GO:0005634: nucleus, GO:0005634: nucleus, GO:0005654: nucleoplasm, GO:0005737: cytoplasm, GO:0005737: cytoplasm, GO:0006351: transcription, DNA-dependent, GO:0008134: transcription factor binding, GO:0008270: zinc ion binding, GO:0016567: protein ubiquitination, GO:0016605: PML b…
24483	1388252_at	Igf2	insulin-like growth factor 2	3	-0.5196	-2.9103	0.0036	0.015	-0.15593	2.97232e-06	0	0.2787	0.8699	0	0	Rn.118681, Rn.224460	GO:0001649: osteoblast differentiation, GO:0001934: positive regulation of protein phosphorylation, GO:0005158: insulin receptor binding, GO:0005158: insulin receptor binding, GO:0005159: insulin-like growth factor receptor binding, GO:0005159: insulin-like growth factor receptor binding, GO:0005179: hormone activity, GO:0005515: protein binding, GO:0005615: extracellular space, GO:0005615: extra…
171123	AF022774_g_at	Rph3al	rabphilin 3A-like (without C2 domains)	5	-0.5933	-2.9125	0.0036	0.015	-0.0584075	0.0266705	0.054	7.1743	0.127	0.0903	44.2	Rn.10986	GO:0005515: protein binding, GO:0005622: intracellular, GO:0005737: cytoplasm, GO:0006886: intracellular protein transport, GO:0006887: exocytosis, GO:0008270: zinc ion binding, GO:0017137: Rab GTPase binding, GO:0017158: regulation of calcium ion-dependent exocytosis, GO:0017158: regulation of calcium ion-dependent exocytosis, GO:0030141: secretory granule, GO:0030274: LIM domain binding, GO:003…
291081	X03369_s_at	Tubb2b	tubulin, beta 2B class IIb	5	-1.6069	-2.9072	0.0036	0.015	-0.174014	2.94572e-08	0	40.4464	0	1.3536	90.1	Rn.37849	GO:0001764: neuron migration, GO:0001764: neuron migration, GO:0003924: GTPase activity, GO:0005198: structural molecule activity, GO:0005525: GTP binding, GO:0005737: cytoplasm, GO:0005874: microtubule, GO:0005874: microtubule, GO:0007018: microtubule-based movement, GO:0051258: protein polymerization	04145: Phagosome, 04540: Gap junction
24421	X78848cds_f_at	Gsta3	glutathione S-transferase A3	5	1.556	2.9052	0.0037	0.015	0.206936	4.55446e-07	0	38.221	0	1.2508	89.5	Rn.10460	GO:0004364: glutathione transferase activity, GO:0004364: glutathione transferase activity, GO:0005634: nucleus, GO:0005640: nuclear outer membrane, GO:0005829: cytosol, GO:0006749: glutathione metabolic process, GO:0007568: aging, GO:0008144: drug binding, GO:0031667: response to nutrient levels, GO:0042178: xenobiotic catabolic process, GO:0042493: response to drug, GO:0043295: glutathione bind…	00480: Glutathione metabolism, 00980: Metabolism of xenobiotics by cytochrome P450, 00982: Drug metabolism - cytochrome P450
294804	1389263_at	Rai14	retinoic acid induced 14	3	1.3674	2.8997	0.0037	0.015	0.174364	2.56956e-12	0	10.7671	0.0046	0.5384	81.4	Rn.67714	GO:0005739: mitochondrion, GO:0005739: mitochondrion, GO:0005856: cytoskeleton, GO:0005938: cell cortex
65161	U53184_at	Litaf	lipopolysaccharide-induced TNF factor	5	1.0539	2.9067	0.0037	0.015	0.155538	1.46818e-06	0	20.1773	0.0005	0.5129	80.2	Rn.6940	GO:0004871: signal transducer activity, GO:0004871: signal transducer activity, GO:0004871: signal transducer activity, GO:0005576: extracellular region, GO:0005765: lysosomal membrane, GO:0005794: Golgi apparatus, GO:0005794: Golgi apparatus, GO:0005794: Golgi apparatus, GO:0006351: transcription, DNA-dependent, GO:0006355: regulation of transcription, DNA-dependent, GO:0006915: apoptotic proces…
60374	1368055_a_at	Lmna	lamin A	3	1.0298	2.9069	0.0037	0.015	0.134454	6.85938e-05	0	6.7925	0.0335	0.2647	70.6	Rn.44161	GO:0005198: structural molecule activity, GO:0005622: intracellular, GO:0005634: nucleus, GO:0005634: nucleus, GO:0005635: nuclear envelope, GO:0005635: nuclear envelope, GO:0005638: lamin filament, GO:0005638: lamin filament, GO:0005737: cytoplasm, GO:0006997: nucleus organization, GO:0006998: nuclear envelope organization, GO:0006998: nuclear envelope organization, GO:0007283: spermatogenesis, …	05410: Hypertrophic cardiomyopathy (HCM), 05412: Arrhythmogenic right ventricular cardiomyopathy (ARVC), 05414: Dilated cardiomyopathy
685433	1389413_at	Evi2a	ecotropic viral integration site 2A	3	1.0126	2.902	0.0037	0.015	0.169409	0.000225736	0.001	6.5985	0.0369	0.2534	69.7	Rn.203744	GO:0016021: integral to membrane
24791	rc_AA946313_s_at	Sparc	secreted protein, acidic, cysteine-rich (osteonectin)	5	0.6503	2.9002	0.0037	0.015	0.138167	0.00523915	0.016	8.3787	0.0787	0.1268	52.3	Rn.98989	GO:0001503: ossification, GO:0005509: calcium ion binding, GO:0005509: calcium ion binding, GO:0005578: proteinaceous extracellular matrix, GO:0005604: basement membrane, GO:0005615: extracellular space, GO:0005615: extracellular space, GO:0005622: intracellular, GO:0005634: nucleus, GO:0005737: cytoplasm, GO:0007165: signal transduction, GO:0007507: heart development, GO:0009629: response to gra…
363084	1389091_at	Usp3	ubiquitin specific peptidase 3	3	-0.5189	-2.9059	0.0037	0.015	-0.0701487	0.0043258	0.014	0.4482	0.7992	0	0	Rn.164920	GO:0000278: mitotic cell cycle, GO:0000790: nuclear chromatin, GO:0004221: ubiquitin thiolesterase activity, GO:0006281: DNA repair, GO:0016578: histone deubiquitination, GO:0031647: regulation of protein stability, GO:0042393: histone binding
171135	1368045_at	Slc31a1	solute carrier family 31 (copper transporters), member 1	3	-0.5191	-2.9035	0.0037	0.015	-0.0659609	0.00448844	0.014	1.2221	0.5428	0	0	Rn.2789	GO:0005375: copper ion transmembrane transporter activity, GO:0005886: plasma membrane, GO:0016021: integral to membrane
498140	1373075_at	RGD1560888	similar to Cell division protein kinase 8 (Protein kinase K35)	3	-0.6211	-2.9063	0.0037	0.015	-0.0669778	0.101698	0.136	2.7298	0.2554	0.0371	26.7	Rn.1331
140547	X15958_at	Echs1	enoyl CoA hydratase, short chain, 1, mitochondrial	5	0.6418	2.8915	0.0038	0.015	0.059006	0.000399693	0.002	8.3398	0.0799	0.1248	52	Rn.6847	GO:0004300: enoyl-CoA hydratase activity, GO:0004300: enoyl-CoA hydratase activity, GO:0005739: mitochondrion, GO:0005739: mitochondrion, GO:0005739: mitochondrion, GO:0005759: mitochondrial matrix, GO:0006635: fatty acid beta-oxidation, GO:0006635: fatty acid beta-oxidation, GO:0006635: fatty acid beta-oxidation	00062: Fatty acid elongation in mitochondria, 00071: Fatty acid metabolism, 00280: Valine, leucine and isoleucine degradation, 00310: Lysine degradation, 00380: Tryptophan metabolism, 00410: beta-Alanine metabolism, 00640: Propanoate metabolism, 00650: Butanoate metabolism, 01100: Metabolic pathways
362923	1390550_at	Efr3a	EFR3 homolog A (S. cerevisiae)	3	0.5661	2.8966	0.0038	0.015	0.078274	0.00355163	0.012	2.3325	0.3115	0.0167	14.3	Rn.21009	GO:0003674: molecular_function, GO:0005575: cellular_component, GO:0005622: intracellular, GO:0005622: intracellular, GO:0005886: plasma membrane, GO:0005886: plasma membrane, GO:0008150: biological_process
363516	1376140_at	Abcd1	ATP-binding cassette, subfamily D (ALD), member 1	3	0.517	2.8914	0.0038	0.015	0.0514214	0.0493536	0.082	0.9606	0.6186	0	0	Rn.163453	GO:0005325: peroxisomal fatty-acyl-CoA transporter activity, GO:0005515: protein binding, GO:0005524: ATP binding, GO:0005524: ATP binding, GO:0005737: cytoplasm, GO:0005739: mitochondrion, GO:0005739: mitochondrion, GO:0005777: peroxisome, GO:0005777: peroxisome, GO:0005778: peroxisomal membrane, GO:0005778: peroxisomal membrane, GO:0005779: integral to peroxisomal membrane, GO:0006200: ATP cata…	02010: ABC transporters, 04146: Peroxisome
298748	1374082_at	RGD1311578	similar to PRO1853 homolog	3	-0.5169	-2.8911	0.0038	0.015	-0.0582963	0.00530297	0.016	0.9646	0.6174	0	0	Rn.27740	GO:0005739: mitochondrion, GO:0005739: mitochondrion, GO:0019899: enzyme binding, GO:0019899: enzyme binding, GO:0032981: mitochondrial respiratory chain complex I assembly, GO:0032981: mitochondrial respiratory chain complex I assembly
311456	1389433_at	Mkks	McKusick-Kaufman syndrome	3	-1.063	-2.8926	0.0038	0.015	-0.110669	2.10738e-06	0	7.0901	0.0289	0.2871	71.8	Rn.8839	GO:0003674: molecular_function, GO:0005524: ATP binding, GO:0005575: cellular_component, GO:0005622: intracellular, GO:0005813: centrosome, GO:0005813: centrosome, GO:0007286: spermatid development, GO:0007286: spermatid development, GO:0007608: sensory perception of smell, GO:0007608: sensory perception of smell, GO:0008150: biological_process, GO:0009296: flagellum assembly, GO:0009296: flagell…
116465	1369956_at	Ifngr1	interferon gamma receptor 1	3	1.5688	2.8889	0.0039	0.016	0.195124	3.00738e-11	0	13.298	0.0013	0.74	85	Rn.19927	GO:0003674: molecular_function, GO:0005783: endoplasmic reticulum, GO:0008150: biological_process, GO:0014069: postsynaptic density, GO:0030425: dendrite, GO:0031982: vesicle	04060: Cytokine-cytokine receptor interaction, 04380: Osteoclast differentiation, 04630: Jak-STAT signaling pathway, 04650: Natural killer cell mediated cytotoxicity, 05140: Leishmaniasis, 05142: Chagas disease (American trypanosomiasis), 05145: Toxoplasmosis
25211	rc_AA892775_at	Lyz2	lysozyme 2	5	1.5062	2.8879	0.0039	0.016	0.212727	5.69658e-12	0	36.8019	0	1.1633	89.1	Rn.2283	GO:0000137: Golgi cis cisterna, GO:0003796: lysozyme activity, GO:0003796: lysozyme activity, GO:0003796: lysozyme activity, GO:0005576: extracellular region, GO:0005737: cytoplasm, GO:0005788: endoplasmic reticulum lumen, GO:0005795: Golgi stack, GO:0005902: microvillus, GO:0016798: hydrolase activity, acting on glycosyl bonds, GO:0016998: cell wall macromolecule catabolic process, GO:0019835: c…	04970: Salivary secretion
304966	1373523_at	Fcgr3a	Fc fragment of IgG, low affinity IIIa, receptor	3	1.067	2.8869	0.0039	0.016	0.162815	2.1036e-09	0	7.1579	0.0279	0.2914	72.1	Rn.23977	GO:0001866: NK T cell proliferation, GO:0006955: immune response, GO:0009897: external side of plasma membrane, GO:0009986: cell surface, GO:0016021: integral to membrane, GO:0019864: IgG binding, GO:0042060: wound healing, GO:0051930: regulation of sensory perception of pain, GO:0071222: cellular response to lipopolysaccharide	04145: Phagosome, 04380: Osteoclast differentiation, 04650: Natural killer cell mediated cytotoxicity, 05140: Leishmaniasis, 05150: Staphylococcus aureus infection, 05322: Systemic lupus erythematosus
364052	rc_AA891797_at	Pea15a	phosphoprotein enriched in astrocytes 15A	5	0.9742	2.8886	0.0039	0.016	0.0613424	0.0952073	0.13	17.9795	0.0012	0.4338	77.8	Rn.155339	GO:0003674: molecular_function, GO:0005575: cellular_component, GO:0005737: cytoplasm, GO:0006915: apoptotic process, GO:0006915: apoptotic process, GO:0006916: anti-apoptosis, GO:0006916: anti-apoptosis, GO:0008643: carbohydrate transport, GO:0042981: regulation of apoptotic process, GO:0043278: response to morphine, GO:0046325: negative regulation of glucose import, GO:0046325: negative regulat…
502367	1373822_at	RGD1565363	similar to RIKEN cDNA 1110025L05	3	0.5157	2.8839	0.0039	0.016	-0.0062494	0.894219	0.897	1.0598	0.5887	0	0	Rn.137099
315151	1373189_at	Mkl1	megakaryoblastic leukemia (translocation) 1	3	0.5154	2.8883	0.0039	0.016	0.0649439	0.0265289	0.054	0.366	0.8328	0	0	Rn.106726	GO:0003674: molecular_function, GO:0003676: nucleic acid binding, GO:0003713: transcription coactivator activity, GO:0003779: actin binding, GO:0003785: actin monomer binding, GO:0005634: nucleus, GO:0005634: nucleus, GO:0005737: cytoplasm, GO:0006357: regulation of transcription from RNA polymerase II promoter, GO:0006916: anti-apoptosis, GO:0043522: leucine zipper domain binding, GO:0045893: po…
360977	1374577_at	Tbrg4	transforming growth factor beta regulator 4	3	0.5147	2.8843	0.0039	0.016	0.0572923	0.00894151	0.024	0.2881	0.8658	0	0	Rn.22830	GO:0004672: protein kinase activity, GO:0005739: mitochondrion, GO:0005739: mitochondrion, GO:0045333: cellular respiration
257648	AF055477_at	Cacna1b	calcium channel, voltage-dependent, N type, alpha 1B subunit	5	-0.421	-2.886	0.0039	0.016	-0.0636386	0.0248316	0.051	1.942	0.7464	0	0	Rn.85880	GO:0001956: positive regulation of neurotransmitter secretion, GO:0005245: voltage-gated calcium channel activity, GO:0005245: voltage-gated calcium channel activity, GO:0005515: protein binding, GO:0005524: ATP binding, GO:0005623: cell, GO:0005886: plasma membrane, GO:0005891: voltage-gated calcium channel complex, GO:0005891: voltage-gated calcium channel complex, GO:0006816: calcium ion trans…	04010: MAPK signaling pathway, 04020: Calcium signaling pathway, 04742: Taste transduction, 04930: Type II diabetes mellitus
315405	1372999_at	Dcun1d5	DCN1, defective in cullin neddylation 1, domain containing 5 (S. cerevisiae)	3	-0.5164	-2.8897	0.0039	0.016	-0.0961544	0.042496	0.075	0.7997	0.6704	0	0	Rn.103938	GO:0003674: molecular_function, GO:0005575: cellular_component, GO:0008150: biological_process
310533	1373933_at	Rapgef2	Rap guanine nucleotide exchange factor (GEF) 2	3	-0.5166	-2.8841	0.0039	0.016	-0.0495902	0.235774	0.263	1.8687	0.3928	0	0	Rn.23121	GO:0005085: guanyl-nucleotide exchange factor activity, GO:0005622: intracellular, GO:0005886: plasma membrane, GO:0007264: small GTPase mediated signal transduction, GO:0016020: membrane, GO:0017034: Rap guanyl-nucleotide exchange factor activity, GO:0017034: Rap guanyl-nucleotide exchange factor activity, GO:0019901: protein kinase binding, GO:0032854: positive regulation of Rap GTPase activity…	04010: MAPK signaling pathway
362495	1389384_at	Ndufaf4	NADH dehydrogenase (ubiquinone) 1 alpha subcomplex, assembly factor 4	3	-0.5166	-2.8831	0.0039	0.016	-0.0730107	0.0322969	0.062	1.8599	0.3946	0	0	Rn.106694	GO:0005516: calmodulin binding, GO:0005739: mitochondrion, GO:0005739: mitochondrion, GO:0006916: anti-apoptosis, GO:0008284: positive regulation of cell proliferation, GO:0031966: mitochondrial membrane, GO:0032981: mitochondrial respiratory chain complex I assembly
171164	M80367_at	Gbp2	guanylate binding protein 2, interferon-inducible	5	0.6793	2.8769	0.004	0.016	0.0988963	4.19554e-06	0	9.3978	0.0519	0.1561	57.4	Rn.25736	GO:0003924: GTPase activity, GO:0005525: GTP binding, GO:0005886: plasma membrane
50567	X89225cds_s_at	Slc3a2	solute carrier family 3 (activators of dibasic and neutral amino acid transport), member 2	5	0.6055	2.875	0.004	0.016	0.0433602	0.0945458	0.129	7.6259	0.1063	0.1032	47.5	Rn.5801	GO:0003824: catalytic activity, GO:0005975: carbohydrate metabolic process, GO:0009986: cell surface, GO:0009986: cell surface, GO:0015175: neutral amino acid transmembrane transporter activity, GO:0015175: neutral amino acid transmembrane transporter activity, GO:0015804: neutral amino acid transport, GO:0015827: tryptophan transport, GO:0016020: membrane, GO:0016021: integral to membrane, GO:00…	04974: Protein digestion and absorption
64667	1388467_at	Sgta	small glutamine-rich tetratricopeptide repeat (TPR)-containing, alpha	3	0.594	2.8768	0.004	0.016	0.0496508	0.0419093	0.074	2.5896	0.2739	0.0294	22.8	Rn.9655	GO:0005737: cytoplasm, GO:0005737: cytoplasm
81774	K03250_at	Rps11	ribosomal protein S11	5	0.5682	2.878	0.004	0.016	0.0431095	0.231417	0.259	6.7276	0.151	0.0775	40.5	Rn.2177	GO:0003674: molecular_function, GO:0003735: structural constituent of ribosome, GO:0006412: translation, GO:0008150: biological_process, GO:0019843: rRNA binding, GO:0022627: cytosolic small ribosomal subunit, GO:0022627: cytosolic small ribosomal subunit	03010: Ribosome
362696	1376974_at	Ttc7	tetratricopeptide repeat domain 7	3	0.5279	2.875	0.004	0.016	0.0526216	0.0155421	0.036	2.0876	0.3521	0.0044	4.2	Rn.16768	GO:0006879: cellular iron ion homeostasis, GO:0030097: hemopoiesis
291403	1388731_at	Zadh2	zinc binding alcohol dehydrogenase, domain containing 2	3	0.5144	2.8794	0.004	0.016	-0.245453	3.93389e-05	0	0.9122	0.6337	0	0	Rn.12321	GO:0000166: nucleotide binding, GO:0005739: mitochondrion, GO:0005739: mitochondrion, GO:0005777: peroxisome, GO:0005777: peroxisome, GO:0008270: zinc ion binding, GO:0016491: oxidoreductase activity
24831	J03819_at	Thrb	thyroid hormone receptor beta	5	0.505	2.8813	0.004	0.016	0.0653542	0.00204288	0.008	5.429	0.246	0.0403	26.3	Rn.88692	GO:0000122: negative regulation of transcription from RNA polymerase II promoter, GO:0003690: double-stranded DNA binding, GO:0003707: steroid hormone receptor activity, GO:0004879: ligand-activated sequence-specific DNA binding RNA polymerase II transcription factor activity, GO:0004887: thyroid hormone receptor activity, GO:0005634: nucleus, GO:0005634: nucleus, GO:0006357: regulation of transc…	04080: Neuroactive ligand-receptor interaction
311661	rc_AA799851_at	Zfp64	zinc finger protein 64	5	-0.421	-2.8783	0.004	0.016	-0.0453423	0.0639346	0.099	3.7688	0.4382	0	0	Rn.6243	GO:0003676: nucleic acid binding, GO:0005622: intracellular, GO:0008270: zinc ion binding
366163	rc_AA893708_at	Aqr	aquarius homolog (mouse)	5	-0.4492	-2.8799	0.004	0.016	-0.050496	0.0798265	0.115	4.4701	0.3461	0.013	10.5	Rn.37299	GO:0000398: nuclear mRNA splicing, via spliceosome, GO:0005681: spliceosomal complex, GO:0071013: catalytic step 2 spliceosome, GO:0097157: pre-mRNA intronic binding	03040: Spliceosome
65277	1368889_at	Vti1a	vesicle transport through interaction with t-SNAREs homolog 1A (yeast)	3	-0.5142	-2.8807	0.004	0.016	-0.0592015	0.00190964	0.007	0.273	0.8724	0	0	Rn.154408	GO:0000139: Golgi membrane, GO:0005484: SNAP receptor activity, GO:0005484: SNAP receptor activity, GO:0005794: Golgi apparatus, GO:0005794: Golgi apparatus, GO:0006886: intracellular protein transport, GO:0006888: ER to Golgi vesicle-mediated transport, GO:0008021: synaptic vesicle, GO:0016021: integral to membrane, GO:0030054: cell junction, GO:0030136: clathrin-coated vesicle, GO:0030672: syna…	04130: SNARE interactions in vesicular transport
282817	1389873_at	Pycard	PYD and CARD domain containing	3	1.2566	2.8726	0.0041	0.016	0.221377	3.03265e-11	0	9.5461	0.0085	0.4487	79	Rn.7817	GO:0002020: protease binding, GO:0005515: protein binding, GO:0005576: extracellular region, GO:0005737: cytoplasm, GO:0005829: cytosol, GO:0006917: induction of apoptosis, GO:0006919: activation of cysteine-type endopeptidase activity involved in apoptotic process, GO:0006954: inflammatory response, GO:0032090: Pyrin domain binding, GO:0032611: interleukin-1 beta production, GO:0033209: tumor ne…	04621: NOD-like receptor signaling pathway, 04623: Cytosolic DNA-sensing pathway
310667	1371444_at	Cers2	ceramide synthase 2	3	0.5127	2.8704	0.0041	0.016	0.0533216	0.0175475	0.039	0.6858	0.7097	0	0	Rn.1448	GO:0003677: DNA binding, GO:0005783: endoplasmic reticulum, GO:0005783: endoplasmic reticulum, GO:0016021: integral to membrane, GO:0030148: sphingolipid biosynthetic process, GO:0031965: nuclear membrane, GO:0031965: nuclear membrane, GO:0046513: ceramide biosynthetic process, GO:0046513: ceramide biosynthetic process, GO:0050291: sphingosine N-acyltransferase activity, GO:0050291: sphingosine N…
245966	1369909_s_at	Tmem150a	transmembrane protein 150A	3	0.5116	2.867	0.0041	0.016	0.0504786	0.00942612	0.025	0.4229	0.8094	0	0	Rn.144670	GO:0005886: plasma membrane, GO:0009056: catabolic process, GO:0016021: integral to membrane
293152	X52082cds_s_at	Art2	ADP-ribosyltransferase 2	5	-0.4195	-2.8709	0.0041	0.016	-0.0792256	0.0761689	0.112	2.3023	0.6804	0	0	Rn.107075, Rn.214239	GO:0003950: NAD+ ADP-ribosyltransferase activity, GO:0003956: NAD(P)+-protein-arginine ADP-ribosyltransferase activity, GO:0003956: NAD(P)+-protein-arginine ADP-ribosyltransferase activity, GO:0003956: NAD(P)+-protein-arginine ADP-ribosyltransferase activity, GO:0005886: plasma membrane, GO:0009986: cell surface, GO:0016798: hydrolase activity, acting on glycosyl bonds, GO:0016798: hydrolase acti…
24205	D38629_at	Apc	adenomatous polyposis coli	5	-0.4496	-2.8678	0.0041	0.016	-0.0657762	0.00269863	0.009	4.5122	0.3411	0.0141	11.4	Rn.88057	GO:0000281: cytokinesis after mitosis, GO:0000281: cytokinesis after mitosis, GO:0000776: kinetochore, GO:0000776: kinetochore, GO:0001822: kidney development, GO:0001822: kidney development, GO:0001942: hair follicle development, GO:0001942: hair follicle development, GO:0005515: protein binding, GO:0005634: nucleus, GO:0005634: nucleus, GO:0005634: nucleus, GO:0005737: cytoplasm, GO:0005737: cy…	04310: Wnt signaling pathway, 04810: Regulation of actin cytoskeleton, 05200: Pathways in cancer, 05210: Colorectal cancer, 05213: Endometrial cancer, 05217: Basal cell carcinoma
366618	rc_AA800277_at	Ap4s1	adaptor-related protein complex 4, sigma 1 subunit	5	-0.5073	-2.8708	0.0041	0.016	-0.0460599	0.0348938	0.066	5.5782	0.2329	0.044	28.3	Rn.6307	GO:0008565: protein transporter activity	04142: Lysosome
100362458	1390458_at	LOC100362458	rCG23949-like	3	-0.5143	-2.8722	0.0041	0.016	-0.0724862	0.00342314	0.011	1.6636	0.4353	0	0		GO:0000084: S phase of mitotic cell cycle, GO:0007631: feeding behavior, GO:0008344: adult locomotory behavior, GO:0009791: post-embryonic development, GO:0021522: spinal cord motor neuron differentiation, GO:0035264: multicellular organism growth, GO:0044267: cellular protein metabolic process, GO:0048009: insulin-like growth factor receptor signaling pathway, GO:0048873: homeostasis of number o…
114705	U92279_at	Rgs14	regulator of G-protein signaling 14	5	-0.811	-2.87	0.0041	0.016	-0.0959657	0.000475269	0.002	13.0037	0.0113	0.2683	69.2	Rn.9795	GO:0000922: spindle pole, GO:0005057: receptor signaling protein activity, GO:0005057: receptor signaling protein activity, GO:0005092: GDP-dissociation inhibitor activity, GO:0005092: GDP-dissociation inhibitor activity, GO:0005096: GTPase activator activity, GO:0005096: GTPase activator activity, GO:0005096: GTPase activator activity, GO:0005096: GTPase activator activity, GO:0005515: protein b…
362364	1374496_at	Tril	TLR4 interactor with leucine-rich repeats	3	-1.2551	-2.872	0.0041	0.016	-0.160732	7.70841e-06	0	9.6397	0.0081	0.4518	79.3	Rn.25045	GO:0001530: lipopolysaccharide binding, GO:0002718: regulation of cytokine production involved in immune response, GO:0006954: inflammatory response, GO:0016021: integral to membrane, GO:0034142: toll-like receptor 4 signaling pathway, GO:0045087: innate immune response, GO:0046696: lipopolysaccharide receptor complex
155183	1369979_at	Skap2	src kinase associated phosphoprotein 2	3	2.0017	2.8651	0.0042	0.016	0.227652	2.3739e-18	0	19.0492	0.0001	1.2898	89.5	Rn.162747	GO:0005543: phospholipid binding, GO:0005737: cytoplasm, GO:0005737: cytoplasm, GO:0005886: plasma membrane, GO:0005886: plasma membrane, GO:0008285: negative regulation of cell proliferation, GO:0008285: negative regulation of cell proliferation, GO:0042113: B cell activation
25493	X63594cds_g_at	Nfkbia	nuclear factor of kappa light polypeptide gene enhancer in B-cells inhibitor, alpha	5	0.619	2.8637	0.0042	0.016	0.1718	2.12915e-06	0	8.0636	0.0893	0.1159	50.4	Rn.12550	GO:0000060: protein import into nucleus, translocation, GO:0000060: protein import into nucleus, translocation, GO:0005634: nucleus, GO:0005634: nucleus, GO:0005737: cytoplasm, GO:0005737: cytoplasm, GO:0005829: cytosol, GO:0005829: cytosol, GO:0005886: plasma membrane, GO:0005886: plasma membrane, GO:0007253: cytoplasmic sequestering of NF-kappaB, GO:0007253: cytoplasmic sequestering of NF-kappa…	04062: Chemokine signaling pathway, 04210: Apoptosis, 04380: Osteoclast differentiation, 04620: Toll-like receptor signaling pathway, 04621: NOD-like receptor signaling pathway, 04622: RIG-I-like receptor signaling pathway, 04623: Cytosolic DNA-sensing pathway, 04660: T cell receptor signaling pathway, 04662: B cell receptor signaling pathway, 04722: Neurotrophin signaling pathway, 04920: Adipocy…
364975	1388788_at	Gcdh	glutaryl-CoA dehydrogenase	3	0.5109	2.8609	0.0042	0.016	0.0301596	0.308583	0.334	0.6371	0.7272	0	0	Rn.99039	GO:0000062: fatty-acyl-CoA binding, GO:0004361: glutaryl-CoA dehydrogenase activity, GO:0004361: glutaryl-CoA dehydrogenase activity, GO:0005739: mitochondrion, GO:0005739: mitochondrion, GO:0005743: mitochondrial inner membrane, GO:0005743: mitochondrial inner membrane, GO:0006637: acyl-CoA metabolic process, GO:0019395: fatty acid oxidation, GO:0046949: fatty-acyl-CoA biosynthetic process, GO:0…	00071: Fatty acid metabolism, 00310: Lysine degradation, 00380: Tryptophan metabolism, 01100: Metabolic pathways
314169	rc_AI639048_at	Fam179b	family with sequence similarity 179, member B	5	-0.4167	-2.8636	0.0042	0.016	-0.0590028	0.0127556	0.031	0.3049	0.9895	0	0
288150	1388766_at	Mtx2	metaxin 2	3	-0.5108	-2.8627	0.0042	0.016	-0.0781093	0.0918876	0.127	0.2224	0.8948	0	0	Rn.24607	GO:0005739: mitochondrion, GO:0005739: mitochondrion
296488	1388645_at	Ola1	Obg-like ATPase 1	3	-0.6038	-2.8642	0.0042	0.016	-0.0527848	0.0464297	0.08	2.6693	0.2633	0.0339	25.1	Rn.5874	GO:0005524: ATP binding, GO:0005524: ATP binding, GO:0005525: GTP binding, GO:0005737: cytoplasm, GO:0006200: ATP catabolic process, GO:0016787: hydrolase activity
306582	1373169_at	Agpat5	1-acylglycerol-3-phosphate O-acyltransferase 5 (lysophosphatidic acid acyltransferase, epsilon)	3	-0.8836	-2.8664	0.0042	0.016	-0.0667129	0.00762336	0.021	5.2444	0.0726	0.1748	61.9	Rn.199010	GO:0003841: 1-acylglycerol-3-phosphate O-acyltransferase activity, GO:0005739: mitochondrion, GO:0006639: acylglycerol metabolic process, GO:0016746: transferase activity, transferring acyl groups
25526	J04488_at	Ptgds	prostaglandin D2 synthase	5	1.6209	2.8574	0.0043	0.017	0.359114	1.58631e-07	0	41.9846	0	1.3831	90.5	Rn.11400	GO:0001516: prostaglandin biosynthetic process, GO:0001516: prostaglandin biosynthetic process, GO:0004667: prostaglandin-D synthase activity, GO:0004667: prostaglandin-D synthase activity, GO:0005215: transporter activity, GO:0005501: retinoid binding, GO:0005501: retinoid binding, GO:0005504: fatty acid binding, GO:0005504: fatty acid binding, GO:0005576: extracellular region, GO:0005576: extra…	00590: Arachidonic acid metabolism, 01100: Metabolic pathways
361370	1372020_at	Tom1	target of myb1 homolog (chicken)	3	0.608	2.858	0.0043	0.017	0.0473406	0.0992223	0.134	2.7203	0.2566	0.0363	26.5	Rn.198076	GO:0005622: intracellular, GO:0005769: early endosome, GO:0005829: cytosol, GO:0006886: intracellular protein transport, GO:0016020: membrane
25037	D28110_g_at	Mobp	myelin-associated oligodendrocyte basic protein	5	0.4179	2.8581	0.0043	0.017	0.121451	0.00422361	0.014	3.2507	0.5168	0	0	Rn.91185	GO:0005634: nucleus, GO:0005730: nucleolus, GO:0005730: nucleolus, GO:0005737: cytoplasm, GO:0005739: mitochondrion, GO:0005739: mitochondrion, GO:0007399: nervous system development, GO:0019911: structural constituent of myelin sheath, GO:0019911: structural constituent of myelin sheath, GO:0019911: structural constituent of myelin sheath, GO:0043231: intracellular membrane-bounded organelle, GO…
25288	rc_AI044900_s_at	Acsl1	acyl-CoA synthetase long-chain family member 1	5	0.4153	2.8523	0.0043	0.017	-0.043593	0.272069	0.299	0.714	0.9496	0	0	Rn.6215	GO:0001676: long-chain fatty acid metabolic process, GO:0003987: acetate-CoA ligase activity, GO:0004467: long-chain fatty acid-CoA ligase activity, GO:0004467: long-chain fatty acid-CoA ligase activity, GO:0005524: ATP binding, GO:0005739: mitochondrion, GO:0005741: mitochondrial outer membrane, GO:0005778: peroxisomal membrane, GO:0005783: endoplasmic reticulum, GO:0005789: endoplasmic reticulu…	00071: Fatty acid metabolism, 01100: Metabolic pathways, 03320: PPAR signaling pathway, 04146: Peroxisome, 04920: Adipocytokine signaling pathway
81920	1398802_at	Ube2d3	ubiquitin-conjugating enzyme E2D 3	3	-0.5094	-2.8532	0.0043	0.017	-0.0827277	0.0241288	0.05	0.5343	0.7656	0	0	Rn.2778	GO:0000209: protein polyubiquitination, GO:0000209: protein polyubiquitination, GO:0004842: ubiquitin-protein ligase activity, GO:0004842: ubiquitin-protein ligase activity, GO:0004842: ubiquitin-protein ligase activity, GO:0005524: ATP binding, GO:0005886: plasma membrane, GO:0006281: DNA repair, GO:0006511: ubiquitin-dependent protein catabolic process, GO:0006513: protein monoubiquitination, G…	04120: Ubiquitin mediated proteolysis, 04141: Protein processing in endoplasmic reticulum
117016	rc_AA800063_at	Mark1	MAP/microtubule affinity-regulating kinase 1	5	-0.9078	-2.8582	0.0043	0.017	-0.106875	4.03125e-06	0	16.0156	0.003	0.3672	75	Rn.21430	GO:0000226: microtubule cytoskeleton organization, GO:0000287: magnesium ion binding, GO:0000287: magnesium ion binding, GO:0000287: magnesium ion binding, GO:0001764: neuron migration, GO:0001786: phosphatidylserine binding, GO:0001786: phosphatidylserine binding, GO:0001786: phosphatidylserine binding, GO:0004672: protein kinase activity, GO:0004674: protein serine/threonine kinase activity, GO…
315598	1374013_at	C1qtnf5	C1q and tumor necrosis factor related protein 5	3	1.153	2.8476	0.0044	0.017	0.1264	4.19003e-07	0	8.4611	0.0145	0.3722	76.4	Rn.99884	GO:0005576: extracellular region, GO:0005581: collagen, GO:0005615: extracellular space, GO:0005623: cell, GO:0005886: plasma membrane, GO:0005923: tight junction, GO:0009306: protein secretion, GO:0016020: membrane, GO:0016324: apical plasma membrane, GO:0016328: lateral plasma membrane, GO:0030133: transport vesicle, GO:0042802: identical protein binding, GO:0042995: cell projection, GO:0048839…
297604	1372914_at	Ltbr	lymphotoxin beta receptor (TNFR superfamily, member 3)	3	1.1305	2.8493	0.0044	0.017	0.133351	6.46102e-07	0	8.1021	0.0174	0.3508	75.3	Rn.19329	GO:0004872: receptor activity, GO:0031625: ubiquitin protein ligase binding, GO:0042802: identical protein binding, GO:0042802: identical protein binding, GO:0043123: positive regulation of I-kappaB kinase/NF-kappaB cascade, GO:0043123: positive regulation of I-kappaB kinase/NF-kappaB cascade, GO:0046330: positive regulation of JNK cascade, GO:0046330: positive regulation of JNK cascade, GO:00712…	04060: Cytokine-cytokine receptor interaction, 04672: Intestinal immune network for IgA production
361653	1373716_at	Armc5	armadillo repeat containing 5	3	0.8122	2.8456	0.0044	0.017	0.111482	3.68654e-05	0	4.6428	0.0981	0.1387	56.9	Rn.15020
378947	1390738_at	Bst2	bone marrow stromal cell antigen 2	3	0.5096	2.8455	0.0044	0.017	0.0919804	0.00123879	0.005	1.9192	0.383	0	0	Rn.32168	GO:0004871: signal transducer activity, GO:0005622: intracellular, GO:0005794: Golgi apparatus, GO:0007165: signal transduction, GO:0016021: integral to membrane, GO:0016324: apical plasma membrane, GO:0031225: anchored to membrane, GO:0042803: protein homodimerization activity, GO:0043123: positive regulation of I-kappaB kinase/NF-kappaB cascade, GO:0044459: plasma membrane part, GO:0045087: inn…
366262	1372271_at	Rbm38	RNA binding motif protein 38	3	0.5088	2.8479	0.0044	0.017	0.0641243	0.00301333	0.01	1.1931	0.5507	0	0	Rn.17628	GO:0000166: nucleotide binding, GO:0003730: mRNA 3'-UTR binding, GO:0006977: DNA damage response, signal transduction by p53 class mediator resulting in cell cycle arrest, GO:0006978: DNA damage response, signal transduction by p53 class mediator resulting in transcription of p21 class mediator, GO:0007050: cell cycle arrest, GO:0008285: negative regulation of cell proliferation, GO:0010830: regu…
117554	L09216_at	Pnliprp2	pancreatic lipase-related protein 2	5	0.4152	2.8452	0.0044	0.017	0.0497621	0.00427572	0.014	1.7362	0.7841	0	0	Rn.87688	GO:0004620: phospholipase activity, GO:0004620: phospholipase activity, GO:0004806: triglyceride lipase activity, GO:0004806: triglyceride lipase activity, GO:0005509: calcium ion binding, GO:0005509: calcium ion binding, GO:0005576: extracellular region, GO:0005615: extracellular space, GO:0005615: extracellular space, GO:0006629: lipid metabolic process, GO:0006968: cellular defense response, G…	00561: Glycerolipid metabolism, 01100: Metabolic pathways, 04972: Pancreatic secretion, 04975: Fat digestion and absorption
360994	1389682_at	Chac2	ChaC, cation transport regulator homolog 2 (E. coli)	3	-0.5084	-2.8468	0.0044	0.017	-0.0723481	0.00852272	0.023	0.6749	0.7136	0	0	Rn.46190
81754	1373022_at	Rab1	RAB1, member RAS oncogene family	3	-0.5113	-2.845	0.0044	0.017	-0.0942582	0.0519705	0.085	2.0138	0.3653	0.0007	0.7	Rn.106743	GO:0005525: GTP binding, GO:0005783: endoplasmic reticulum, GO:0005794: Golgi apparatus, GO:0005794: Golgi apparatus, GO:0006888: ER to Golgi vesicle-mediated transport, GO:0015031: protein transport, GO:0032482: Rab protein signal transduction, GO:0043025: neuronal cell body
117514	rc_AI014169_at	Txnip	thioredoxin interacting protein	5	1.09	2.8394	0.0045	0.017	0.150223	3.3837e-08	0	22.0166	0.0002	0.5763	81.8	Rn.2758	GO:0000122: negative regulation of transcription from RNA polymerase II promoter, GO:0003674: molecular_function, GO:0004857: enzyme inhibitor activity, GO:0004857: enzyme inhibitor activity, GO:0005622: intracellular, GO:0005634: nucleus, GO:0005737: cytoplasm, GO:0005737: cytoplasm, GO:0005758: mitochondrial intermembrane space, GO:0006351: transcription, DNA-dependent, GO:0006355: regulation o…
289668	1376579_at	Lap3	leucine aminopeptidase 3	3	1.0501	2.8429	0.0045	0.017	0.205265	2.57741e-05	0	7.3001	0.026	0.2955	72.6	Rn.99790	GO:0003674: molecular_function, GO:0004177: aminopeptidase activity, GO:0005575: cellular_component, GO:0005634: nucleus, GO:0005634: nucleus, GO:0005737: cytoplasm, GO:0005739: mitochondrion, GO:0005739: mitochondrion, GO:0005802: trans-Golgi network, GO:0006508: proteolysis, GO:0008150: biological_process, GO:0008233: peptidase activity, GO:0008235: metalloexopeptidase activity, GO:0030145: man…	00330: Arginine and proline metabolism, 00480: Glutathione metabolism, 01100: Metabolic pathways
170944	rc_AA892562_g_at	Dkc1	dyskeratosis congenita 1, dyskerin	5	0.7236	2.8395	0.0045	0.017	0.103754	0.0133611	0.033	10.7763	0.0292	0.1981	62.9	Rn.4223	GO:0001522: pseudouridine synthesis, GO:0003723: RNA binding, GO:0005515: protein binding, GO:0005654: nucleoplasm, GO:0005730: nucleolus, GO:0005732: small nucleolar ribonucleoprotein complex, GO:0006364: rRNA processing, GO:0008283: cell proliferation, GO:0009982: pseudouridine synthase activity, GO:0015030: Cajal body	03008: Ribosome biogenesis in eukaryotes
59265	1368262_at	Phlpp1	PH domain and leucine rich repeat protein phosphatase 1	3	0.5322	2.8417	0.0045	0.017	0.0600359	0.110542	0.145	2.1696	0.338	0.0084	7.8	Rn.163214	GO:0003824: catalytic activity, GO:0004722: protein serine/threonine phosphatase activity, GO:0004722: protein serine/threonine phosphatase activity, GO:0005543: phospholipid binding, GO:0005634: nucleus, GO:0005654: nucleoplasm, GO:0005737: cytoplasm, GO:0005737: cytoplasm, GO:0006470: protein dephosphorylation, GO:0006470: protein dephosphorylation, GO:0006915: apoptotic process, GO:0007623: ci…
83731	1372929_at	Kcnma1	potassium large conductance calcium-activated channel, subfamily M, alpha member 1	3	-0.507	-2.839	0.0045	0.017	-0.0863171	0.0574138	0.092	0.7385	0.6912	0	0	Rn.30616	GO:0001666: response to hypoxia, GO:0001666: response to hypoxia, GO:0003779: actin binding, GO:0005249: voltage-gated potassium channel activity, GO:0005267: potassium channel activity, GO:0005515: protein binding, GO:0005783: endoplasmic reticulum, GO:0005886: plasma membrane, GO:0005886: plasma membrane, GO:0005901: caveola, GO:0006813: potassium ion transport, GO:0006970: response to osmotic …	04270: Vascular smooth muscle contraction, 04970: Salivary secretion, 04972: Pancreatic secretion
303902	1390102_at	Dirc2	disrupted in renal carcinoma 2	3	-0.5081	-2.8385	0.0045	0.017	-0.020368	0.503518	0.522	1.7965	0.4073	0	0	Rn.137795	GO:0003674: molecular_function, GO:0005575: cellular_component, GO:0008150: biological_process, GO:0016021: integral to membrane, GO:0055085: transmembrane transport
297077	1373204_at	Tmem176a	transmembrane protein 176A	3	2.5488	2.8327	0.0046	0.017	0.305412	3.63844e-24	0	26.4358	0	2.1958	92.4	Rn.17071	GO:0016021: integral to membrane
29427	U17919_s_at	Aif1	allograft inflammatory factor 1	5	1.6168	2.8325	0.0046	0.017	0.339444	1.98933e-13	0	42.629	0	1.416	90.6	Rn.32080	GO:0001726: ruffle, GO:0001891: phagocytic cup, GO:0001891: phagocytic cup, GO:0001934: positive regulation of protein phosphorylation, GO:0005509: calcium ion binding, GO:0005509: calcium ion binding, GO:0005622: intracellular, GO:0005634: nucleus, GO:0005634: nucleus, GO:0005737: cytoplasm, GO:0005829: cytosol, GO:0005829: cytosol, GO:0005884: actin filament, GO:0005884: actin filament, GO:0006…
300993	1373797_at	Hyal3	hyaluronoglucosaminidase 3	3	0.5071	2.8342	0.0046	0.017	0.0641976	0.018934	0.041	1.5814	0.4535	0	0	Rn.229321	GO:0004415: hyalurononglucosaminidase activity, GO:0004415: hyalurononglucosaminidase activity, GO:0005576: extracellular region, GO:0005764: lysosome, GO:0005764: lysosome, GO:0006954: inflammatory response, GO:0006954: inflammatory response, GO:0009615: response to virus, GO:0009615: response to virus, GO:0030214: hyaluronan catabolic process, GO:0030214: hyaluronan catabolic process, GO:003141…	00531: Glycosaminoglycan degradation, 01100: Metabolic pathways
360887	1372536_at	Adck3	aarF domain containing kinase 3	3	0.5066	2.8332	0.0046	0.017	0.0429977	0.0722035	0.107	1.6837	0.4309	0	0	Rn.160865	GO:0004674: protein serine/threonine kinase activity, GO:0005524: ATP binding, GO:0005739: mitochondrion, GO:0005739: mitochondrion
310508	1398373_at	B3galnt1	beta-1,3-N-acetylgalactosaminyltransferase 1	3	-0.5053	-2.8308	0.0046	0.017	-0.0782174	0.0437119	0.076	0.62	0.7335	0	0	Rn.3666	GO:0000139: Golgi membrane, GO:0006486: protein glycosylation, GO:0008499: UDP-galactose:beta-N-acetylglucosamine beta-1,3-galactosyltransferase activity, GO:0008499: UDP-galactose:beta-N-acetylglucosamine beta-1,3-galactosyltransferase activity, GO:0009312: oligosaccharide biosynthetic process, GO:0009312: oligosaccharide biosynthetic process, GO:0016021: integral to membrane, GO:0047273: galact…	00603: Glycosphingolipid biosynthesis - globo series, 01100: Metabolic pathways
363869	1374413_at	Ubl3	ubiquitin-like 3	3	-0.5072	-2.8369	0.0046	0.017	-0.0495561	0.18956	0.22	1.2143	0.5449	0	0	Rn.12128	GO:0005622: intracellular, GO:0005622: intracellular, GO:0005886: plasma membrane
306490	rc_AI639384_s_at	Mtmr7	myotubularin related protein 7	5	-0.6774	-2.8373	0.0046	0.017	-0.0852386	0.00124772	0.005	9.6519	0.0467	0.1635	58.6	Rn.12785	GO:0004725: protein tyrosine phosphatase activity, GO:0005829: cytosol, GO:0046855: inositol phosphate dephosphorylation, GO:0046856: phosphatidylinositol dephosphorylation	00051: Fructose and mannose metabolism
315447	rc_AA892238_at	Chordc1	cysteine and histidine-rich domain (CHORD)-containing 1	5	-0.6852	-2.8319	0.0046	0.017	-0.102407	0.0164738	0.038	9.8432	0.0432	0.1701	59.4	Rn.6136	GO:0006950: response to stress, GO:0008270: zinc ion binding, GO:0008270: zinc ion binding, GO:0010824: regulation of centrosome duplication, GO:0010824: regulation of centrosome duplication, GO:0051879: Hsp90 protein binding, GO:0051879: Hsp90 protein binding, GO:0061077: chaperone-mediated protein folding, GO:0061077: chaperone-mediated protein folding, GO:0080134: regulation of response to str…
79216	D49494UTR#1_at	Gdf10	growth differentiation factor 10	5	-0.768	-2.8363	0.0046	0.017	-0.152372	6.87251e-07	0	12.2368	0.0157	0.2432	67.3	Rn.8707	GO:0001649: osteoblast differentiation, GO:0005125: cytokine activity, GO:0005576: extracellular region, GO:0005615: extracellular space, GO:0008083: growth factor activity, GO:0021549: cerebellum development, GO:0030278: regulation of ossification, GO:0040007: growth, GO:0042698: ovulation cycle, GO:0045669: positive regulation of osteoblast differentiation, GO:0071559: response to transforming …
113955	1368187_at	Gpnmb	glycoprotein (transmembrane) nmb	3	3.1894	2.8273	0.0047	0.017	0.610049	1.24184e-29	0	35.1997	0	3.473	94.3	Rn.13778	GO:0001649: osteoblast differentiation, GO:0005178: integrin binding, GO:0005178: integrin binding, GO:0005887: integral to plasma membrane, GO:0005887: integral to plasma membrane, GO:0007155: cell adhesion, GO:0007155: cell adhesion, GO:0008201: heparin binding, GO:0008201: heparin binding, GO:0016023: cytoplasmic membrane-bounded vesicle, GO:0030282: bone mineralization, GO:0042470: melanosome
24471	rc_AA998683_g_at	Hspb1	heat shock protein 1	5	0.884	2.8239	0.0047	0.017	0.192225	1.13065e-09	0	15.7799	0.0033	0.3601	74.7	Rn.3841	GO:0000502: proteasome complex, GO:0001525: angiogenesis, GO:0001525: angiogenesis, GO:0005080: protein kinase C binding, GO:0005080: protein kinase C binding, GO:0005515: protein binding, GO:0005622: intracellular, GO:0005634: nucleus, GO:0005634: nucleus, GO:0005737: cytoplasm, GO:0005737: cytoplasm, GO:0005819: spindle, GO:0005886: plasma membrane, GO:0005886: plasma membrane, GO:0006469: nega…	04010: MAPK signaling pathway, 04370: VEGF signaling pathway, 05146: Amoebiasis
83800	M15882_at	Clta	clathrin, light chain A	2	0.7351	2.8288	0.0047	0.017	0.202885	0.012212	0.03	0.2159	0.6422	0	0	Rn.112599	GO:0005198: structural molecule activity, GO:0005905: coated pit, GO:0006886: intracellular protein transport, GO:0006897: endocytosis, GO:0016192: vesicle-mediated transport, GO:0030118: clathrin coat, GO:0030125: clathrin vesicle coat, GO:0030130: clathrin coat of trans-Golgi network vesicle, GO:0030132: clathrin coat of coated pit, GO:0030132: clathrin coat of coated pit, GO:0030136: clathrin-…	04142: Lysosome, 04144: Endocytosis, 05016: Huntington's disease, 05100: Bacterial invasion of epithelial cells
25414	D29766Poly_A_Site#1_at	Bcar1	breast cancer anti-estrogen resistance 1	5	0.4225	2.8273	0.0047	0.017	0.0316318	0.111152	0.146	4.1582	0.385	0.0043	3.8	Rn.40101	GO:0001726: ruffle, GO:0001726: ruffle, GO:0005515: protein binding, GO:0005737: cytoplasm, GO:0005737: cytoplasm, GO:0005886: plasma membrane, GO:0005886: plasma membrane, GO:0005925: focal adhesion, GO:0005925: focal adhesion, GO:0007015: actin filament organization, GO:0007015: actin filament organization, GO:0007155: cell adhesion, GO:0007173: epidermal growth factor receptor signaling pathwa…	04062: Chemokine signaling pathway, 04510: Focal adhesion, 04670: Leukocyte transendothelial migration, 04810: Regulation of actin cytoskeleton, 05100: Bacterial invasion of epithelial cells
25696	1389611_at	Vldlr	very low density lipoprotein receptor	3	-0.5053	-2.8271	0.0047	0.017	-0.0729724	0.0232368	0.048	1.188	0.5521	0	0	Rn.9975	GO:0000122: negative regulation of transcription from RNA polymerase II promoter, GO:0001666: response to hypoxia, GO:0001948: glycoprotein binding, GO:0001948: glycoprotein binding, GO:0005509: calcium ion binding, GO:0005615: extracellular space, GO:0005615: extracellular space, GO:0005634: nucleus, GO:0005905: coated pit, GO:0006869: lipid transport, GO:0006898: receptor-mediated endocytosis, …
65984	1368126_at	Aacs	acetoacetyl-CoA synthetase	3	-0.5058	-2.8267	0.0047	0.017	-0.0614585	0.00531968	0.016	1.8558	0.3954	0	0	Rn.9215	GO:0001889: liver development, GO:0005524: ATP binding, GO:0005829: cytosol, GO:0005829: cytosol, GO:0006631: fatty acid metabolic process, GO:0007584: response to nutrient, GO:0010243: response to organic nitrogen, GO:0014070: response to organic cyclic compound, GO:0014074: response to purine-containing compound, GO:0030729: acetoacetate-CoA ligase activity, GO:0030729: acetoacetate-CoA ligase …	00650: Butanoate metabolism
85265	1373122_at	Ajuba	ajuba LIM protein	3	-0.5058	-2.8294	0.0047	0.017	-0.0709454	0.00918047	0.025	1.5905	0.4515	0	0	Rn.144617	GO:0000122: negative regulation of transcription from RNA polymerase II promoter, GO:0000122: negative regulation of transcription from RNA polymerase II promoter, GO:0000932: cytoplasmic mRNA processing body, GO:0000932: cytoplasmic mRNA processing body, GO:0001666: response to hypoxia, GO:0003682: chromatin binding, GO:0003682: chromatin binding, GO:0003714: transcription corepressor activity, …
117549	1387182_at	Gpr37	G protein-coupled receptor 37	3	-0.738	-2.8251	0.0047	0.017	-0.113788	0.00853792	0.023	3.9321	0.14	0.1004	49.1	Rn.28035	GO:0004930: G-protein coupled receptor activity, GO:0005789: endoplasmic reticulum membrane, GO:0005886: plasma membrane, GO:0016021: integral to membrane	05012: Parkinson's disease
29331	M22340cds#1_s_at	Hapln1	hyaluronan and proteoglycan link protein 1	5	-1.0197	-2.8251	0.0047	0.017	-0.129556	2.47543e-07	0	19.9995	0.0005	0.5029	80	Rn.50531	GO:0005198: structural molecule activity, GO:0005540: hyaluronic acid binding, GO:0005578: proteinaceous extracellular matrix, GO:0005578: proteinaceous extracellular matrix, GO:0007155: cell adhesion, GO:0031012: extracellular matrix
25441	1373575_at	Fcer1g	Fc fragment of IgE, high affinity I, receptor for; gamma polypeptide	3	2.8456	2.8213	0.0048	0.018	0.473239	2.54784e-27	0	30.1883	0	2.7832	93.4	Rn.201810	GO:0001798: positive regulation of type IIa hypersensitivity, GO:0001798: positive regulation of type IIa hypersensitivity, GO:0001805: positive regulation of type III hypersensitivity, GO:0001805: positive regulation of type III hypersensitivity, GO:0001812: positive regulation of type I hypersensitivity, GO:0001812: positive regulation of type I hypersensitivity, GO:0002283: neutrophil activati…	04650: Natural killer cell mediated cytotoxicity, 04664: Fc epsilon RI signaling pathway, 05310: Asthma
29186	X61654_at	Cd63	Cd63 molecule	5	1.479	2.8202	0.0048	0.018	0.25072	9.36845e-10	0	37.479	0	1.1942	89.3	Rn.11068	GO:0005515: protein binding, GO:0005737: cytoplasm, GO:0005764: lysosome, GO:0005764: lysosome, GO:0005765: lysosomal membrane, GO:0005770: late endosome, GO:0005770: late endosome, GO:0005886: plasma membrane, GO:0009986: cell surface, GO:0010008: endosome membrane, GO:0010008: endosome membrane, GO:0010633: negative regulation of epithelial cell migration, GO:0016021: integral to membrane, GO:0…	04142: Lysosome
365590	rc_AI638999_at	Zbtb24	zinc finger and BTB domain containing 24	5	0.4135	2.8218	0.0048	0.018	0.0385542	0.0637961	0.098	4.0201	0.4033	0.0006	0.5	Rn.43308	GO:0003677: DNA binding, GO:0003700: sequence-specific DNA binding transcription factor activity, GO:0005622: intracellular, GO:0005634: nucleus, GO:0006351: transcription, DNA-dependent, GO:0006355: regulation of transcription, DNA-dependent, GO:0008270: zinc ion binding
116636	U05014_g_at	Eif4ebp1	eukaryotic translation initiation factor 4E binding protein 1	5	0.4126	2.8223	0.0048	0.018	0.0483715	0.0618275	0.096	3.846	0.4272	0	0	Rn.11161	GO:0000082: G1/S transition of mitotic cell cycle, GO:0000082: G1/S transition of mitotic cell cycle, GO:0005634: nucleus, GO:0005737: cytoplasm, GO:0008190: eukaryotic initiation factor 4E binding, GO:0008190: eukaryotic initiation factor 4E binding, GO:0008286: insulin receptor signaling pathway, GO:0008286: insulin receptor signaling pathway, GO:0030324: lung development, GO:0031333: negative …	03013: RNA transport, 04012: ErbB signaling pathway, 04150: mTOR signaling pathway, 04910: Insulin signaling pathway, 05221: Acute myeloid leukemia
81785	L08814_at	Ssrp1	structure specific recognition protein 1	5	0.4106	2.8183	0.0048	0.018	0.0312723	0.244065	0.272	1.9608	0.743	0	0	Rn.35908	GO:0003677: DNA binding, GO:0003677: DNA binding, GO:0005634: nucleus, GO:0005634: nucleus, GO:0005694: chromosome, GO:0005730: nucleolus, GO:0005737: cytoplasm, GO:0005737: cytoplasm, GO:0006260: DNA replication, GO:0006281: DNA repair, GO:0006351: transcription, DNA-dependent, GO:0006355: regulation of transcription, DNA-dependent
300968	1372120_at	Uba5	ubiquitin-like modifier activating enzyme 5	3	-0.503	-2.8172	0.0048	0.018	-0.0469746	0.188037	0.219	0.7034	0.7035	0	0	Rn.228670	GO:0005524: ATP binding, GO:0005634: nucleus, GO:0005737: cytoplasm, GO:0005737: cytoplasm, GO:0016235: aggresome, GO:0016235: aggresome, GO:0016616: oxidoreductase activity, acting on the CH-OH group of donors, NAD or NADP as acceptor, GO:0043231: intracellular membrane-bounded organelle, GO:0046872: metal ion binding, GO:0048037: cofactor binding, GO:0071566: UFM1 activating enzyme activity, GO…
503257	1390553_at	Tmem194b	transmembrane protein 194B	3	-0.5038	-2.8216	0.0048	0.018	-0.0357886	0.0258342	0.053	0.8825	0.6432	0	0	Rn.168123	GO:0016021: integral to membrane
363074	rc_AI179445_at	RGD1309779	similar to ENSANGP00000021391	5	-0.7049	-2.8205	0.0048	0.018	-0.0779795	0.0012426	0.005	10.1977	0.0372	0.1818	60.8	Rn.29863
100361733	1375056_at	Ociad2	OCIA domain containing 2	3	-0.8825	-2.82	0.0048	0.018	-0.0971417	0.0466375	0.08	5.4195	0.0666	0.1839	63.1		GO:0005739: mitochondrion, GO:0005743: mitochondrial inner membrane, GO:0005743: mitochondrial inner membrane
[truncated: 1,365 more rows]
