# Supplementary material for: Hippocampal Gene Expression Meta-Analysis Identifies Aging and Age-Associated Spatial Learning Impairment (ASLI) Genes and Pathways
Source: PLoS One. 2013 Jul 18;8(7):e69768. doi: 10.1371/journal.pone.0069768 (PMC3715497; doi:10.1371/journal.pone.0069768)
Supplement: Table S2 — Details of all 787 significant genes in the IU comparison. (XLSX) [file pone.0069768.s002.xlsx]

## Sheet: IvsU_ES_top_sig_genes
Notes:	Table S2. Details of all 787 significant genes in the IU comparison
	Table is organized based on the pval.ES column, lowest to highest
	Legend: ES, effect size; pBH, p-value with Benjamini and Hochberg correction; FC, fold change; DE, differentially expressed.
	pval.ES = p-value (of the z-value) for test of overall treatment effect
	Q = Cochran's Q test for significant heterogeneity
	I^2 = Ratio of true heterogeneity to total variation
Gene ID	Probe	Symbol	Description	Num of Study	ES	Z value	pval.ES	pBH.ES	logFC.DE	pval.DE	pBH.DE	Q_value	pval of Q	Tau^2	I^2	UniGene	Gene.Ontology	Pathway
685462	1390518_at	Emid1	EMI domain containing 1	2	-1.2588	-4.3142	0	0	-0.0634585	0.0492585	0.148	0.2308	0.6309	0	0	Rn.81507	GO:0005578: proteinaceous extracellular matrix, GO:0005578: proteinaceous extracellular matrix, GO:0005783: endoplasmic reticulum, GO:0005783: endoplasmic reticulum, GO:0005794: Golgi apparatus, GO:0005794: Golgi apparatus
298586	rc_AA891838_at	Mrto4	mRNA turnover 4 homolog (S. cerevisiae)	3	-0.9514	-4.2239	0	0	-0.0952727	0.000136917	0.013	1.393	0.4983	0	0	Rn.102515	GO:0005840: ribosome, GO:0042254: ribosome biogenesis
64709	1369775_at	Nucks1	nuclear casein kinase and cyclin-dependent kinase substrate 1	2	1.1871	4.1049	0	0	0.128532	0.00848658	0.074	0.2084	0.648	0	0	Rn.21324	GO:0003690: double-stranded DNA binding, GO:0003697: single-stranded DNA binding, GO:0005634: nucleus, GO:0005634: nucleus, GO:0005737: cytoplasm, GO:0051726: regulation of cell cycle
362957	1389264_at	Ankrd54	ankyrin repeat domain 54	2	-1.1487	-3.9825	0.0001	0.016	-0.0882727	0.00408255	0.056	0.6583	0.4171	0	0	Rn.28758	GO:0005634: nucleus, GO:0005634: nucleus, GO:0005634: nucleus, GO:0005737: cytoplasm, GO:0005737: cytoplasm, GO:0005737: cytoplasm, GO:0006913: nucleocytoplasmic transport, GO:0006913: nucleocytoplasmic transport, GO:0007049: cell cycle, GO:0007049: cell cycle, GO:0010627: regulation of intracellular protein kinase cascade, GO:0010627: regulation of intracellular protein kinase cascade, GO:001062…
25509	S74393_s_at	Pax6	paired box 6	3	0.8813	3.944	0.0001	0.016	0.0725349	0.0138315	0.086	0.9629	0.6179	0	0	Rn.89724	GO:0000790: nuclear chromatin, GO:0000790: nuclear chromatin, GO:0000979: RNA polymerase II core promoter sequence-specific DNA binding, GO:0000979: RNA polymerase II core promoter sequence-specific DNA binding, GO:0000981: sequence-specific DNA binding RNA polymerase II transcription factor activity, GO:0000981: sequence-specific DNA binding RNA polymerase II transcription factor activity, GO:00…	04950: Maturity onset diabetes of the young
79449	M27905_at	Rpl21	ribosomal protein L21	3	0.8837	3.9651	0.0001	0.016	0.0930955	0.0195761	0.1	0.059	0.9709	0	0	Rn.129926, Rn.156707, Rn.201357, Rn.203267, Rn.83200	GO:0003735: structural constituent of ribosome, GO:0005840: ribosome, GO:0006412: translation, GO:0022625: cytosolic large ribosomal subunit	03010: Ribosome
25459	1388783_at	Hmgb1	high mobility group box 1	2	1.1238	3.9212	0.0001	0.016	0.0950443	0.0548273	0.155	0.0086	0.926	0	0	Rn.144565, Rn.15185, Rn.4121	GO:0000122: negative regulation of transcription from RNA polymerase II promoter, GO:0000400: four-way junction DNA binding, GO:0000401: open form four-way junction DNA binding, GO:0000402: crossed form four-way junction DNA binding, GO:0000793: condensed chromosome, GO:0000793: condensed chromosome, GO:0000902: cell morphogenesis, GO:0001654: eye development, GO:0001934: positive regulation of p…	03410: Base excision repair
300797	1374487_at	Fam96a	family with sequence similarity 96, member A	2	1.184	3.9676	0.0001	0.016	0.134547	0.000113226	0.013	1.0591	0.3034	0.0099	5.6	Rn.8196	GO:0003674: molecular_function, GO:0005575: cellular_component, GO:0008150: biological_process
113929	U93692_at	Nup88	nucleoporin 88	3	0.8136	3.6649	0.0002	0.026	0.0831565	0.00423444	0.056	1.0785	0.5832	0	0	Rn.11042	GO:0005634: nucleus, GO:0005643: nuclear pore, GO:0015031: protein transport, GO:0051028: mRNA transport	03013: RNA transport
26192	J01436cds_s_at	CYTB	cytochrome b	3	0.8274	3.7262	0.0002	0.026	0.0522887	0.118966	0.232	0.6187	0.7339	0	0		GO:0001666: response to hypoxia, GO:0005739: mitochondrion, GO:0005739: mitochondrion, GO:0005743: mitochondrial inner membrane, GO:0007584: response to nutrient, GO:0009055: electron carrier activity, GO:0009408: response to heat, GO:0009636: response to toxin, GO:0009725: response to hormone stimulus, GO:0010243: response to organic nitrogen, GO:0014070: response to organic cyclic compound, GO:…	00190: Oxidative phosphorylation, 01100: Metabolic pathways, 04260: Cardiac muscle contraction, 05010: Alzheimer's disease, 05012: Parkinson's disease, 05016: Huntington's disease
373545	1373952_at	Prkag2	protein kinase, AMP-activated, gamma 2 non-catalytic subunit	2	1.0228	3.6101	0.0003	0.033	0.0889338	0.0127629	0.084	0.1212	0.7277	0	0	Rn.51208	GO:0004679: AMP-activated protein kinase activity, GO:0004679: AMP-activated protein kinase activity, GO:0004862: cAMP-dependent protein kinase inhibitor activity, GO:0005524: ATP binding, GO:0005977: glycogen metabolic process, GO:0006110: regulation of glycolysis, GO:0006469: negative regulation of protein kinase activity, GO:0007243: intracellular protein kinase cascade, GO:0008603: cAMP-depen…	04910: Insulin signaling pathway, 04920: Adipocytokine signaling pathway, 05410: Hypertrophic cardiomyopathy (HCM)
245960	U78090_s_at	Alg10	asparagine-linked glycosylation 10, alpha-1,2-glucosyltransferase homolog (S. pombe)	3	0.7803	3.5218	0.0004	0.033	0.0608818	0.0410234	0.135	1.3553	0.5078	0	0	Rn.3635	GO:0005886: plasma membrane, GO:0015459: potassium channel regulator activity, GO:0016021: integral to membrane, GO:0016758: transferase activity, transferring hexosyl groups	00510: N-Glycan biosynthesis, 01100: Metabolic pathways
116718	AB002111_at	Pex12	peroxisomal biogenesis factor 12	3	0.7804	3.5343	0.0004	0.033	0.100074	0.00138877	0.034	0.284	0.8676	0	0	Rn.29982	GO:0005777: peroxisome, GO:0005777: peroxisome, GO:0005778: peroxisomal membrane, GO:0005778: peroxisomal membrane, GO:0005779: integral to peroxisomal membrane, GO:0005779: integral to peroxisomal membrane, GO:0007031: peroxisome organization, GO:0007031: peroxisome organization, GO:0008022: protein C-terminus binding, GO:0008022: protein C-terminus binding, GO:0008270: zinc ion binding, GO:0008…	04146: Peroxisome
297415	1389228_at	Fam136a	family with sequence similarity 136, member A	2	1.003	3.5439	0.0004	0.033	0.0813503	0.00548806	0.063	0.4342	0.5099	0	0	Rn.198157	GO:0005737: cytoplasm, GO:0005739: mitochondrion, GO:0005739: mitochondrion
312511	1390620_at	RGD1306746	similar to Hypothetical protein MGC25529	2	1.0062	3.546	0.0004	0.033	0.0583309	0.00256655	0.044	0.9525	0.3291	0	0	Rn.29052
288065	1373475_at	Ccdc58	coiled-coil domain containing 58	2	1.0113	3.5743	0.0004	0.033	0.0728809	0.0090945	0.075	0.0531	0.8177	0	0	Rn.162059	GO:0005739: mitochondrion, GO:0005739: mitochondrion
114557	1369203_at	Wif1	Wnt inhibitory factor 1	2	-0.9804	-3.478	0.0005	0.034	-0.0559275	0.0225839	0.107	0.0437	0.8345	0	0	Rn.74256	GO:0003674: molecular_function, GO:0005575: cellular_component, GO:0005576: extracellular region, GO:0007275: multicellular organismal development, GO:0008150: biological_process, GO:0016055: Wnt receptor signaling pathway, GO:0045600: positive regulation of fat cell differentiation, GO:0045600: positive regulation of fat cell differentiation	04310: Wnt signaling pathway
54323	U19866_at	Arc	activity-regulated cytoskeleton-associated protein	3	-0.7642	-3.46	0.0005	0.034	-0.215222	5.9882e-06	0.008	0.77	0.6805	0	0	Rn.10086	GO:0001669: acrosomal vesicle, GO:0005515: protein binding, GO:0005737: cytoplasm, GO:0005737: cytoplasm, GO:0005768: endosome, GO:0005886: plasma membrane, GO:0005886: plasma membrane, GO:0005938: cell cortex, GO:0006897: endocytosis, GO:0007010: cytoskeleton organization, GO:0007010: cytoskeleton organization, GO:0007492: endoderm development, GO:0007492: endoderm development, GO:0007612: learn…
171566	1370446_at	Nme7	non-metastatic cells 7, protein expressed in (nucleoside-diphosphate kinase)	2	0.978	3.4681	0.0005	0.034	0.0723641	0.0149926	0.089	0.2127	0.6447	0	0	Rn.82718	GO:0004550: nucleoside diphosphate kinase activity, GO:0005524: ATP binding, GO:0005622: intracellular, GO:0005813: centrosome, GO:0005813: centrosome, GO:0006183: GTP biosynthetic process, GO:0006228: UTP biosynthetic process, GO:0006241: CTP biosynthetic process, GO:0042073: intraflagellar transport, GO:0046872: metal ion binding, GO:0060830: ciliary receptor clustering involved in smoothened s…	00230: Purine metabolism, 00240: Pyrimidine metabolism, 01100: Metabolic pathways
306330	1376569_at	Klf2	Kruppel-like factor 2 (lung)	2	-0.9595	-3.4045	0.0007	0.04	-0.181771	0.000146712	0.013	0.4216	0.5161	0	0	Rn.92653	GO:0000902: cell morphogenesis, GO:0000902: cell morphogenesis, GO:0001701: in utero embryonic development, GO:0001701: in utero embryonic development, GO:0003700: sequence-specific DNA binding transcription factor activity, GO:0005634: nucleus, GO:0006351: transcription, DNA-dependent, GO:0008270: zinc ion binding, GO:0032715: negative regulation of interleukin-6 production, GO:0034101: erythroc…
79426	rc_AA800613_at	Zfp36	zinc finger protein 36	3	-0.7498	-3.3961	0.0007	0.04	-0.0887315	0.00769204	0.073	1.2593	0.5328	0	0	Rn.82737	GO:0000122: negative regulation of transcription from RNA polymerase II promoter, GO:0000122: negative regulation of transcription from RNA polymerase II promoter, GO:0000288: nuclear-transcribed mRNA catabolic process, deadenylation-dependent decay, GO:0000289: nuclear-transcribed mRNA poly(A) tail shortening, GO:0000289: nuclear-transcribed mRNA poly(A) tail shortening, GO:0003676: nucleic acid…
25671	1389373_at	Smad1	SMAD family member 1	2	0.9488	3.3753	0.0007	0.04	0.0987031	0.0453784	0.144	0.1187	0.7305	0	0	Rn.10635	GO:0000165: MAPK cascade, GO:0000165: MAPK cascade, GO:0000979: RNA polymerase II core promoter sequence-specific DNA binding, GO:0000979: RNA polymerase II core promoter sequence-specific DNA binding, GO:0001657: ureteric bud development, GO:0001710: mesodermal cell fate commitment, GO:0001710: mesodermal cell fate commitment, GO:0001822: kidney development, GO:0002051: osteoblast fate commitmen…	04350: TGF-beta signaling pathway
298683	1398380_at	Vwa1	von Willebrand factor A domain containing 1	2	-0.94	-3.3495	0.0008	0.04	-0.0978971	0.00157693	0.038	0.001	0.9742	0	0	Rn.162159	GO:0005576: extracellular region, GO:0005604: basement membrane, GO:0005604: basement membrane, GO:0005614: interstitial matrix, GO:0030198: extracellular matrix organization, GO:0031012: extracellular matrix, GO:0042802: identical protein binding, GO:0048266: behavioral response to pain
85268	1368451_at	Hrh3	histamine receptor H3	2	-0.9399	-3.3493	0.0008	0.04	-0.0942499	0.0054274	0.063	0	0.9945	0	0	Rn.7617	GO:0004969: histamine receptor activity, GO:0005886: plasma membrane, GO:0007194: negative regulation of adenylate cyclase activity, GO:0007204: elevation of cytosolic calcium ion concentration, GO:0007420: brain development, GO:0007612: learning, GO:0007613: memory, GO:0008144: drug binding, GO:0014050: negative regulation of glutamate secretion, GO:0014053: negative regulation of gamma-aminobut…	04080: Neuroactive ligand-receptor interaction
308009	1374233_at	Fam45a	family with sequence similarity 45, member A	2	0.9417	3.3469	0.0008	0.04	0.0905698	0.0136033	0.086	0.4663	0.4947	0	0	Rn.7621
297601	1390509_a_at	Mrpl51	mitochondrial ribosomal protein L51	2	0.9463	3.3579	0.0008	0.04	0.0890736	0.0987916	0.206	0.7132	0.3984	0	0	Rn.154504	GO:0003735: structural constituent of ribosome, GO:0003735: structural constituent of ribosome, GO:0005739: mitochondrion, GO:0005761: mitochondrial ribosome, GO:0005761: mitochondrial ribosome, GO:0006412: translation, GO:0006412: translation
361935	1375047_at	Spata5	spermatogenesis associated 5	2	0.9227	3.2938	0.001	0.049	0.0355201	0.253387	0.352	0.0213	0.8838	0	0	Rn.116828	GO:0005524: ATP binding, GO:0005737: cytoplasm, GO:0005737: cytoplasm, GO:0017111: nucleoside-triphosphatase activity	03008: Ribosome biogenesis in eukaryotes
685888	1371623_at	LOC685888	hypothetical protein LOC685888	2	0.9027	3.2281	0.0012	0.051	0.114238	0.0101215	0.078	0.0925	0.7611	0	0		GO:0005739: mitochondrion
311826	1388912_at	Rexo4	REX4, RNA exonuclease 4 homolog (S. cerevisiae)	2	0.9058	3.2357	0.0012	0.051	0.042317	0.0992706	0.206	0.2946	0.5873	0	0	Rn.116879	GO:0003676: nucleic acid binding, GO:0004527: exonuclease activity, GO:0005730: nucleolus, GO:0005730: nucleolus
140866	S49760_g_at	Dgka	diacylglycerol kinase, alpha	3	-0.7114	-3.2259	0.0013	0.051	-0.0814062	0.00563945	0.063	1.9829	0.371	0	0	Rn.1840	GO:0004143: diacylglycerol kinase activity, GO:0004143: diacylglycerol kinase activity, GO:0005509: calcium ion binding, GO:0005524: ATP binding, GO:0005543: phospholipid binding, GO:0005543: phospholipid binding, GO:0005829: cytosol, GO:0005829: cytosol, GO:0005886: plasma membrane, GO:0005886: plasma membrane, GO:0007205: protein kinase C-activating G-protein coupled receptor signaling pathway,…	00561: Glycerolipid metabolism, 00564: Glycerophospholipid metabolism, 01100: Metabolic pathways, 04070: Phosphatidylinositol signaling system
100366237	1367495_at	LOC100366237	prefoldin subunit 4-like	2	0.9015	3.213	0.0013	0.051	0.0623303	0.182409	0.292	0.9571	0.3279	0	0
246310	1389492_at	Arfgap1	ADP-ribosylation factor GTPase activating protein 1	2	-0.9004	-3.1988	0.0014	0.051	-0.0481529	0.0379596	0.13	1.0061	0.3158	0.001	0.6	Rn.11219	GO:0000139: Golgi membrane, GO:0005096: GTPase activator activity, GO:0005096: GTPase activator activity, GO:0008060: ARF GTPase activator activity, GO:0008270: zinc ion binding, GO:0015031: protein transport, GO:0016192: vesicle-mediated transport, GO:0032312: regulation of ARF GTPase activity, GO:0043547: positive regulation of GTPase activity, GO:0043547: positive regulation of GTPase activity…	04144: Endocytosis
308757	1374110_at	Man2a2	mannosidase 2, alpha 2	2	-0.8935	-3.1985	0.0014	0.051	-0.0398905	0.0858282	0.194	0.0413	0.839	0	0	Rn.229180	GO:0004559: alpha-mannosidase activity, GO:0006013: mannose metabolic process, GO:0008270: zinc ion binding, GO:0016799: hydrolase activity, hydrolyzing N-glycosyl compounds, GO:0030246: carbohydrate binding	00510: N-Glycan biosynthesis, 01100: Metabolic pathways
100362321	1375315_at	LOC100362321	rCG43335-like	2	-0.8761	-3.1322	0.0017	0.051	-0.0475763	0.0431793	0.139	0.6569	0.4177	0	0	Rn.23248	GO:0005634: nucleus, GO:0005730: nucleolus, GO:0005730: nucleolus, GO:0005737: cytoplasm, GO:0005737: cytoplasm
29533	X70223_at	Pxmp2	peroxisomal membrane protein 2	3	-0.6883	-3.1437	0.0017	0.051	-0.0579825	0.0621265	0.166	0.085	0.9584	0	0	Rn.10292	GO:0005515: protein binding, GO:0005737: cytoplasm, GO:0005739: mitochondrion, GO:0005739: mitochondrion, GO:0005777: peroxisome, GO:0005778: peroxisomal membrane, GO:0005778: peroxisomal membrane, GO:0005779: integral to peroxisomal membrane	04146: Peroxisome
57341	1371588_at	Parva	parvin, alpha	2	0.8732	3.1323	0.0017	0.051	0.0738831	0.000357683	0.019	0.0254	0.8733	0	0	Rn.92564	GO:0003779: actin binding, GO:0003779: actin binding, GO:0005634: nucleus, GO:0005634: nucleus, GO:0005737: cytoplasm, GO:0005737: cytoplasm, GO:0005925: focal adhesion, GO:0005925: focal adhesion, GO:0007155: cell adhesion, GO:0007155: cell adhesion, GO:0015629: actin cytoskeleton, GO:0015629: actin cytoskeleton, GO:0019904: protein domain specific binding, GO:0030027: lamellipodium, GO:0030027:…	04510: Focal adhesion
500200	1373287_at	Atoh8	atonal homolog 8 (Drosophila)	2	-0.873	-3.1283	0.0018	0.051	-0.0699062	0.0347232	0.126	0.3503	0.5539	0	0	Rn.18505
85497	1368249_at	Klf15	Kruppel-like factor 15	2	-0.8725	-3.1171	0.0018	0.051	-0.0976471	0.0477499	0.147	0.8791	0.3485	0	0	Rn.22556	GO:0003677: DNA binding, GO:0003700: sequence-specific DNA binding transcription factor activity, GO:0005634: nucleus, GO:0005730: nucleolus, GO:0010001: glial cell differentiation, GO:0015758: glucose transport, GO:0045893: positive regulation of transcription, DNA-dependent, GO:0045944: positive regulation of transcription from RNA polymerase II promoter
300320	1373702_at	L3mbtl2	l(3)mbt-like 2 (Drosophila)	2	-0.8695	-3.1188	0.0018	0.051	-0.0664557	0.0182787	0.098	0.1858	0.6664	0	0	Rn.137566	GO:0005634: nucleus, GO:0005634: nucleus, GO:0006351: transcription, DNA-dependent, GO:0006355: regulation of transcription, DNA-dependent, GO:0008270: zinc ion binding, GO:0016568: chromatin modification, GO:0035064: methylated histone residue binding, GO:0035064: methylated histone residue binding, GO:0035064: methylated histone residue binding, GO:0042393: histone binding
117018	Z96106_at	Kcnh2	potassium voltage-gated channel, subfamily H (eag-related), member 2	3	-0.685	-3.1205	0.0018	0.051	-0.0971611	0.000212273	0.015	1.1368	0.5664	0	0	Rn.10970	GO:0000155: two-component sensor activity, GO:0005216: ion channel activity, GO:0005242: inward rectifier potassium channel activity, GO:0005242: inward rectifier potassium channel activity, GO:0005249: voltage-gated potassium channel activity, GO:0005249: voltage-gated potassium channel activity, GO:0005249: voltage-gated potassium channel activity, GO:0005267: potassium channel activity, GO:000…
314862	1390028_at	Dyrk2	dual-specificity tyrosine-(Y)-phosphorylation regulated kinase 2	2	0.8721	3.1233	0.0018	0.051	0.0822538	0.0429353	0.139	0.371	0.5425	0	0	Rn.23189	GO:0000151: ubiquitin ligase complex, GO:0000151: ubiquitin ligase complex, GO:0000287: magnesium ion binding, GO:0000287: magnesium ion binding, GO:0004674: protein serine/threonine kinase activity, GO:0004674: protein serine/threonine kinase activity, GO:0004713: protein tyrosine kinase activity, GO:0004713: protein tyrosine kinase activity, GO:0005524: ATP binding, GO:0005524: ATP binding, GO:…
305302	rc_AA800853_g_at	Rasl11b	RAS-like family 11 member B	3	-0.6824	-3.1075	0.0019	0.051	-0.138106	0.00827391	0.074	1.2931	0.5238	0	0	Rn.36357	GO:0003924: GTPase activity, GO:0005525: GTP binding, GO:0007264: small GTPase mediated signal transduction, GO:0016020: membrane
24783	L11236UTR#1_s_at	Slc9a2	solute carrier family 9 (sodium/hydrogen exchanger), member 2	3	-0.6809	-3.1022	0.0019	0.051	-0.0656062	0.00191251	0.04	1.2149	0.5447	0	0	Rn.11047	GO:0006814: sodium ion transport, GO:0006885: regulation of pH, GO:0006885: regulation of pH, GO:0008104: protein localization, GO:0008104: protein localization, GO:0015385: sodium:hydrogen antiporter activity, GO:0015385: sodium:hydrogen antiporter activity, GO:0016021: integral to membrane, GO:0016324: apical plasma membrane
293117	1389026_at	Ankrd42	ankyrin repeat domain 42	2	1.0039	3.113	0.0019	0.051	0.0530483	0.00143563	0.035	1.28	0.2579	0.046	21.9	Rn.51262	GO:0005634: nucleus, GO:0051059: NF-kappaB binding, GO:0051091: positive regulation of sequence-specific DNA binding transcription factor activity, GO:0051092: positive regulation of NF-kappaB transcription factor activity, GO:1900017: positive regulation of cytokine production involved in inflammatory response
114856	1368147_at	Dusp1	dual specificity phosphatase 1	2	-0.8636	-3.0925	0.002	0.051	-0.0880521	0.00100535	0.033	0.5918	0.4417	0	0	Rn.98260	GO:0000188: inactivation of MAPK activity, GO:0001706: endoderm formation, GO:0004725: protein tyrosine phosphatase activity, GO:0005634: nucleus, GO:0005654: nucleoplasm, GO:0006470: protein dephosphorylation, GO:0007049: cell cycle, GO:0008330: protein tyrosine/threonine phosphatase activity, GO:0009416: response to light stimulus, GO:0010033: response to organic substance, GO:0017017: MAP kina…	04010: MAPK signaling pathway
63997	AF015304_at	Slc29a1	solute carrier family 29 (nucleoside transporters), member 1	3	-0.6763	-3.0873	0.002	0.051	-0.0811938	0.00061261	0.025	0.6036	0.7395	0	0	Rn.5814	GO:0005337: nucleoside transmembrane transporter activity, GO:0005337: nucleoside transmembrane transporter activity, GO:0005337: nucleoside transmembrane transporter activity, GO:0005886: plasma membrane, GO:0007595: lactation, GO:0015858: nucleoside transport, GO:0015858: nucleoside transport, GO:0015862: uridine transport, GO:0016021: integral to membrane, GO:0016323: basolateral plasma membra…
365802	1398964_at	Selt	selenoprotein T	2	0.8592	3.0832	0.002	0.051	0.0322997	0.517137	0.578	0.2284	0.6327	0	0	Rn.18892	GO:0008430: selenium binding, GO:0045454: cell redox homeostasis
362392	1373563_at	Snrnp27	small nuclear ribonucleoprotein 27 (U4/U6.U5)	2	0.8613	3.091	0.002	0.051	0.0689774	0.00761597	0.073	0.2715	0.6024	0	0	Rn.19010		03040: Spliceosome
361574	rc_AA891322_g_at	Snrnp70	small nuclear ribonucleoprotein 70 (U1)	3	-0.6764	-3.0778	0.0021	0.051	-0.0989096	0.00246445	0.044	1.7054	0.4263	0	0	Rn.203159	GO:0000166: nucleotide binding, GO:0000398: nuclear mRNA splicing, via spliceosome, GO:0003676: nucleic acid binding, GO:0003723: RNA binding, GO:0005634: nucleus, GO:0005681: spliceosomal complex, GO:0043484: regulation of RNA splicing	03040: Spliceosome
365793	rc_AI639102_at	Rab33b	RAB33B, member RAS oncogene family	3	0.6776	3.0805	0.0021	0.051	0.0879069	0.0230481	0.107	1.8555	0.3954	0	0	Rn.17886	GO:0003674: molecular_function, GO:0005525: GTP binding, GO:0005575: cellular_component, GO:0005794: Golgi apparatus, GO:0005794: Golgi apparatus, GO:0007264: small GTPase mediated signal transduction, GO:0008150: biological_process, GO:0015031: protein transport
360928	1374079_at	Dcun1d4	DCN1, defective in cullin neddylation 1, domain containing 4 (S. cerevisiae)	2	0.8559	3.0759	0.0021	0.051	0.0213912	0.411861	0.489	0.0499	0.8232	0	0	Rn.20231
692032	1372272_at	Mzt1	mitotic spindle organizing protein 1	2	0.8574	3.0737	0.0021	0.051	0.0595467	0.199123	0.308	0.6091	0.4351	0	0		GO:0005813: centrosome, GO:0005813: centrosome, GO:0005819: spindle, GO:0005819: spindle, GO:0008274: gamma-tubulin ring complex, GO:0008274: gamma-tubulin ring complex, GO:0033566: gamma-tubulin complex localization, GO:0033566: gamma-tubulin complex localization
680039	1390023_at	LOC680039	hypothetical protein LOC680039	2	0.8582	3.0804	0.0021	0.051	0.0415376	0.359214	0.446	0.3117	0.5766	0	0	Rn.2473
100362008	1374419_at	LOC100362008	adenylate cyclase 9	2	0.859	3.0779	0.0021	0.051	0.0622983	0.181095	0.291	0.7072	0.4004	0	0	Rn.188565	GO:0000166: nucleotide binding, GO:0005622: intracellular, GO:0006171: cAMP biosynthetic process, GO:0016849: phosphorus-oxygen lyase activity, GO:0035556: intracellular signal transduction	00230: Purine metabolism, 04020: Calcium signaling pathway, 04062: Chemokine signaling pathway, 04114: Oocyte meiosis, 04270: Vascular smooth muscle contraction, 04540: Gap junction, 04912: GnRH signaling pathway, 04914: Progesterone-mediated oocyte maturation, 04916: Melanogenesis, 04962: Vasopressin-regulated water reabsorption, 04970: Salivary secretion, 04971: Gastric acid secretion, 04972: P…
306647	rc_AA800044_at	Zfp828	zinc finger protein 828	3	-0.671	-3.0553	0.0022	0.051	-0.0489563	0.0258117	0.111	1.6228	0.4442	0	0	Rn.3851	GO:0000777: condensed chromosome kinetochore, GO:0000777: condensed chromosome kinetochore, GO:0000793: condensed chromosome, GO:0003676: nucleic acid binding, GO:0005634: nucleus, GO:0005634: nucleus, GO:0005819: spindle, GO:0005819: spindle, GO:0008270: zinc ion binding, GO:0031134: sister chromatid biorientation, GO:0031134: sister chromatid biorientation, GO:0034501: protein localization to k…
361390	1388810_at	Abce1	ATP-binding cassette, subfamily E (OABP), member 1	2	0.8511	3.0567	0.0022	0.051	0.0319055	0.38709	0.471	0.2219	0.6376	0	0	Rn.2961	GO:0005524: ATP binding, GO:0005737: cytoplasm, GO:0005739: mitochondrion, GO:0005739: mitochondrion, GO:0009055: electron carrier activity, GO:0016887: ATPase activity, GO:0051536: iron-sulfur cluster binding
290408	1372627_at	Sugt1	SGT1, suppressor of G2 allele of SKP1 (S. cerevisiae)	2	0.9081	3.0621	0.0022	0.051	0.065918	0.0470117	0.146	1.1142	0.2912	0.018	10.2	Rn.101758	GO:0005634: nucleus, GO:0005737: cytoplasm	04621: NOD-like receptor signaling pathway
294504	1388960_at	Ppa1	pyrophosphatase (inorganic) 1	2	0.8447	3.0392	0.0024	0.053	0.0573759	0.109304	0.219	0.0313	0.8596	0	0	Rn.106916	GO:0000287: magnesium ion binding, GO:0004427: inorganic diphosphatase activity, GO:0004427: inorganic diphosphatase activity, GO:0005737: cytoplasm, GO:0006796: phosphate-containing compound metabolic process, GO:0016462: pyrophosphatase activity	00190: Oxidative phosphorylation
362724	1373267_at	Sh3yl1	SH3 domain containing, Ysc84-like 1 (S. cerevisiae)	2	0.8459	3.0399	0.0024	0.053	0.0491028	0.0153843	0.09	0.312	0.5765	0	0	Rn.1163
299996	1389306_at	Matn2	matrilin 2	2	0.8402	3.0246	0.0025	0.055	0.126144	0.00208524	0.041	0.0004	0.9837	0	0		GO:0001764: neuron migration, GO:0005578: proteinaceous extracellular matrix, GO:0005604: basement membrane, GO:0007411: axon guidance, GO:0008347: glial cell migration, GO:0031012: extracellular matrix, GO:0031104: dendrite regeneration, GO:0031175: neuron projection development, GO:0048678: response to axon injury
361303	1388422_at	Lims2	LIM and senescent cell antigen like domains 2	2	-0.8334	-3.0017	0.0027	0.056	-0.0987536	0.00214176	0.042	0.0038	0.9506	0	0	Rn.115282	GO:0005925: focal adhesion, GO:0008270: zinc ion binding
362019	rc_AA893330_at	RGD1310209	similar to KIAA1324 protein	3	-0.6684	-2.999	0.0027	0.056	-0.0668723	0.0350384	0.126	2.0563	0.3577	0.0041	2.7	Rn.22751
116483	rc_AI009682_s_at	Dars	aspartyl-tRNA synthetase	3	0.6557	2.99	0.0028	0.056	0.0936065	0.00421567	0.056	1.6002	0.4493	0	0	Rn.2388	GO:0003676: nucleic acid binding, GO:0004815: aspartate-tRNA ligase activity, GO:0005524: ATP binding, GO:0005737: cytoplasm, GO:0005737: cytoplasm, GO:0006422: aspartyl-tRNA aminoacylation, GO:0017101: aminoacyl-tRNA synthetase multienzyme complex	00970: Aminoacyl-tRNA biosynthesis
303024	1374412_at	Fbxw11	F-box and WD repeat domain containing 11	2	0.8289	2.9843	0.0028	0.056	0.0306038	0.553106	0.609	0.1715	0.6788	0	0	Rn.159760	GO:0000209: protein polyubiquitination, GO:0000209: protein polyubiquitination, GO:0004842: ubiquitin-protein ligase activity, GO:0004842: ubiquitin-protein ligase activity, GO:0005634: nucleus, GO:0005634: nucleus, GO:0005737: cytoplasm, GO:0005813: centrosome, GO:0005813: centrosome, GO:0005829: cytosol, GO:0005829: cytosol, GO:0006470: protein dephosphorylation, GO:0006470: protein dephosphory…	04114: Oocyte meiosis, 04120: Ubiquitin mediated proteolysis, 04310: Wnt signaling pathway, 04340: Hedgehog signaling pathway, 04710: Circadian rhythm - mammal
291981	1376112_a_at	Nutf2	nuclear transport factor 2	2	0.8294	2.9881	0.0028	0.056	0.0455326	0.062603	0.167	0.0265	0.8707	0	0	Rn.107980	GO:0005515: protein binding, GO:0005737: cytoplasm, GO:0006611: protein export from nucleus, GO:0015630: microtubule cytoskeleton
498600	1374553_at	Fam32a	family with sequence similarity 32, member A	2	0.83	2.9901	0.0028	0.056	0.0835727	0.022584	0.107	0.0623	0.8029	0	0	Rn.7484	GO:0003674: molecular_function, GO:0005575: cellular_component, GO:0005634: nucleus, GO:0005730: nucleolus, GO:0006915: apoptotic process, GO:0007049: cell cycle, GO:0008150: biological_process
78969	1371019_at	Trib1	tribbles homolog 1 (Drosophila)	2	-1.0366	-2.9798	0.0029	0.056	-0.0946368	0.0103279	0.078	1.4724	0.225	0.0783	32.1	Rn.204391, Rn.24490	GO:0004860: protein kinase inhibitor activity, GO:0005634: nucleus, GO:0005737: cytoplasm, GO:0006469: negative regulation of protein kinase activity, GO:0007254: JNK cascade, GO:0008134: transcription factor binding, GO:0014912: negative regulation of smooth muscle cell migration, GO:0031434: mitogen-activated protein kinase kinase binding, GO:0031625: ubiquitin protein ligase binding, GO:003166…
686432	rc_AA893273_at	LOC686432	hypothetical protein LOC686432	3	-0.6498	-2.9729	0.0029	0.056	-0.0777203	0.00763811	0.073	0.6064	0.7385	0	0
114559	1368925_a_at	Arhgef7	Rho guanine nucleotide exchange factor (GEF) 7	2	-0.8197	-2.9538	0.0031	0.056	-0.116276	0.000658353	0.026	0.2553	0.6134	0	0	Rn.146763	GO:0001726: ruffle, GO:0005085: guanyl-nucleotide exchange factor activity, GO:0005085: guanyl-nucleotide exchange factor activity, GO:0005089: Rho guanyl-nucleotide exchange factor activity, GO:0005515: protein binding, GO:0005543: phospholipid binding, GO:0005737: cytoplasm, GO:0005925: focal adhesion, GO:0005938: cell cortex, GO:0007264: small GTPase mediated signal transduction, GO:0019901: p…	04810: Regulation of actin cytoskeleton
292554	1375008_at	Aurkc	aurora kinase C	2	-0.8196	-2.9561	0.0031	0.056	-0.0647799	0.0248648	0.11	0.0046	0.9458	0	0	Rn.41092	GO:0000775: chromosome, centromeric region, GO:0000793: condensed chromosome, GO:0004674: protein serine/threonine kinase activity, GO:0005524: ATP binding, GO:0030496: midbody, GO:0051233: spindle midzone
116464	1389028_at	Ncoa6	nuclear receptor coactivator 6	2	0.8195	2.9539	0.0031	0.056	0.0465807	0.117497	0.23	0.1674	0.6824	0	0	Rn.9077	GO:0003682: chromatin binding, GO:0003682: chromatin binding, GO:0003713: transcription coactivator activity, GO:0004872: receptor activity, GO:0005515: protein binding, GO:0005634: nucleus, GO:0005667: transcription factor complex, GO:0005667: transcription factor complex, GO:0006352: DNA-dependent transcription, initiation, GO:0006352: DNA-dependent transcription, initiation, GO:0006974: respon…
313387	1373538_at	Usp1	ubiquitin specific peptidase 1	2	0.8207	2.9597	0.0031	0.056	0.114293	0.0163937	0.092	0.015	0.9026	0	0	Rn.155728	GO:0004221: ubiquitin thiolesterase activity, GO:0004221: ubiquitin thiolesterase activity, GO:0004843: ubiquitin-specific protease activity, GO:0004843: ubiquitin-specific protease activity, GO:0005634: nucleus, GO:0005634: nucleus, GO:0006281: DNA repair, GO:0006282: regulation of DNA repair, GO:0006282: regulation of DNA repair, GO:0006511: ubiquitin-dependent protein catabolic process, GO:000…
288774	rc_AA799569_at	Stat2	signal transducer and activator of transcription 2	3	-0.7062	-2.9438	0.0032	0.056	-0.0633737	0.0224845	0.107	2.3628	0.3068	0.0265	15.4	Rn.24237	GO:0003674: molecular_function, GO:0003700: sequence-specific DNA binding transcription factor activity, GO:0004871: signal transducer activity, GO:0005509: calcium ion binding, GO:0005575: cellular_component, GO:0005634: nucleus, GO:0005634: nucleus, GO:0005737: cytoplasm, GO:0005737: cytoplasm, GO:0005886: plasma membrane, GO:0005886: plasma membrane, GO:0008150: biological_process	04062: Chemokine signaling pathway, 04380: Osteoclast differentiation, 04630: Jak-STAT signaling pathway, 05160: Hepatitis C
54398	AF061971_at	Ppt2	palmitoyl-protein thioesterase 2	3	-0.6432	-2.9449	0.0032	0.056	-0.0725443	0.00184591	0.04	0.4391	0.8029	0	0	Rn.127781	GO:0005764: lysosome, GO:0006464: cellular protein modification process, GO:0008474: palmitoyl-(protein) hydrolase activity, GO:0008474: palmitoyl-(protein) hydrolase activity	00062: Fatty acid elongation in mitochondria, 01100: Metabolic pathways, 04142: Lysosome
287134	rc_AA875171_at	Gnptg	N-acetylglucosamine-1-phosphate transferase, gamma subunit	3	-0.6422	-2.9439	0.0032	0.056	-0.037356	0.348171	0.439	0.0836	0.9591	0	0	Rn.2814	GO:0000139: Golgi membrane, GO:0001948: glycoprotein binding, GO:0003976: UDP-N-acetylglucosamine-lysosomal-enzyme N-acetylglucosaminephosphotransferase activity, GO:0016020: membrane, GO:0016256: N-glycan processing to lysosome	04142: Lysosome
94174	1367650_at	Tinagl1	tubulointerstitial nephritis antigen-like 1	2	-0.8112	-2.925	0.0034	0.057	-0.103327	0.00111631	0.034	0.2048	0.6508	0	0	Rn.1256	GO:0005044: scavenger receptor activity, GO:0005576: extracellular region, GO:0005737: cytoplasm, GO:0005737: cytoplasm, GO:0006508: proteolysis, GO:0006955: immune response, GO:0008234: cysteine-type peptidase activity, GO:0030247: polysaccharide binding, GO:0031012: extracellular matrix, GO:0031012: extracellular matrix, GO:0043236: laminin binding, GO:0043236: laminin binding
25450	X15466cds_at	Gabrb1	gamma-aminobutyric acid (GABA) A receptor, beta 1	3	-0.6398	-2.9275	0.0034	0.057	-0.0774752	0.0274744	0.113	0.793	0.6727	0	0	Rn.207157	GO:0004890: GABA-A receptor activity, GO:0005230: extracellular ligand-gated ion channel activity, GO:0005253: anion channel activity, GO:0005254: chloride channel activity, GO:0005634: nucleus, GO:0005635: nuclear envelope, GO:0005737: cytoplasm, GO:0005886: plasma membrane, GO:0006821: chloride transport, GO:0007214: gamma-aminobutyric acid signaling pathway, GO:0009636: response to toxin, GO:0…	04080: Neuroactive ligand-receptor interaction
363001	1374856_at	Bcdin3d	BCDIN3 domain containing	2	-0.8218	-2.9192	0.0035	0.057	-0.0614845	0.0733097	0.18	1.022	0.312	0.0034	2.2	Rn.50645	GO:0008168: methyltransferase activity
367909	1375521_at	Tceal8	transcription elongation factor A (SII)-like 8	2	0.808	2.9166	0.0035	0.057	0.0467062	0.393547	0.476	0.1058	0.745	0	0	Rn.3795	GO:0005634: nucleus, GO:0006351: transcription, DNA-dependent, GO:0006355: regulation of transcription, DNA-dependent
310745	1388591_at	Dclre1b	DNA cross-link repair 1B	2	0.8096	2.9192	0.0035	0.057	0.041364	0.0563141	0.158	0.3352	0.5626	0	0	Rn.39355	GO:0000075: cell cycle checkpoint, GO:0000075: cell cycle checkpoint, GO:0000723: telomere maintenance, GO:0000723: telomere maintenance, GO:0000781: chromosome, telomeric region, GO:0000781: chromosome, telomeric region, GO:0003674: molecular_function, GO:0005575: cellular_component, GO:0005634: nucleus, GO:0005813: centrosome, GO:0005813: centrosome, GO:0006281: DNA repair, GO:0008150: biologic…
311726	1375916_at	Pcmtd2	protein-L-isoaspartate (D-aspartate) O-methyltransferase domain containing 2	2	0.8124	2.9218	0.0035	0.057	0.0987239	0.102141	0.21	0.885	0.3468	0	0	Rn.96446	GO:0004719: protein-L-isoaspartate (D-aspartate) O-methyltransferase activity
114511	AJ009698_at	Emb	embigin	3	0.6343	2.9088	0.0036	0.058	0.0710313	0.00498703	0.061	0.1482	0.9286	0	0	Rn.16221	GO:0007155: cell adhesion, GO:0016021: integral to membrane
315461	1373105_at	Tmed1	transmembrane emp24 protein transport domain containing 1	2	-0.8045	-2.8976	0.0038	0.058	-0.0662386	0.0159804	0.091	0.7133	0.3983	0	0	Rn.162983	GO:0004872: receptor activity, GO:0005783: endoplasmic reticulum, GO:0005789: endoplasmic reticulum membrane, GO:0005793: endoplasmic reticulum-Golgi intermediate compartment, GO:0005794: Golgi apparatus, GO:0005794: Golgi apparatus, GO:0005886: plasma membrane, GO:0006810: transport, GO:0015031: protein transport, GO:0016021: integral to membrane, GO:0033116: endoplasmic reticulum-Golgi intermed…
25603	1370948_a_at	Marcks	myristoylated alanine rich protein kinase C substrate	2	0.8011	2.893	0.0038	0.058	0.120834	0.00961136	0.078	0.158	0.691	0	0	Rn.9560	GO:0003779: actin binding, GO:0005080: protein kinase C binding, GO:0005080: protein kinase C binding, GO:0005516: calmodulin binding, GO:0005737: cytoplasm, GO:0005737: cytoplasm, GO:0005813: centrosome, GO:0005813: centrosome, GO:0005938: cell cortex, GO:0005938: cell cortex, GO:0016020: membrane, GO:0016020: membrane, GO:0042585: germinal vesicle, GO:0042585: germinal vesicle	04666: Fc gamma R-mediated phagocytosis
361927	1374476_at	Fxr1	fragile X mental retardation gene 1, autosomal homolog	2	0.8034	2.8983	0.0038	0.058	0.0598417	0.244155	0.346	0.348	0.5552	0	0	Rn.40468	GO:0002151: G-quadruplex RNA binding, GO:0003723: RNA binding, GO:0003730: mRNA 3'-UTR binding, GO:0005634: nucleus, GO:0005737: cytoplasm, GO:0005737: cytoplasm, GO:0005844: polysome, GO:0007517: muscle organ development, GO:0007517: muscle organ development, GO:0017148: negative regulation of translation, GO:0030154: cell differentiation, GO:0043034: costamere
499214	1374416_at	Chchd8	coiled-coil-helix-coiled-coil-helix domain containing 8	2	0.7981	2.8807	0.004	0.058	0.0523776	0.0124237	0.084	0.2532	0.6148	0	0	Rn.8125
303300	rc_AA892789_at	RGD1307222	similar to mKIAA0664 protein	3	-0.6268	-2.868	0.0041	0.058	-0.0646439	0.0349141	0.126	1.0557	0.5899	0	0
81859	1368069_at	Sharpin	SHANK-associated RH domain interactor	2	-0.7939	-2.8622	0.0042	0.058	-0.0487244	0.0223106	0.107	0.7167	0.3972	0	0	Rn.38393	GO:0005515: protein binding, GO:0005829: cytosol, GO:0005829: cytosol, GO:0007005: mitochondrion organization, GO:0007005: mitochondrion organization, GO:0007420: brain development, GO:0008270: zinc ion binding, GO:0008544: epidermis development, GO:0010803: regulation of tumor necrosis factor-mediated signaling pathway, GO:0010803: regulation of tumor necrosis factor-mediated signaling pathway, …
81656	D85035_at	Dpyd	dihydropyrimidine dehydrogenase	3	0.6227	2.8591	0.0042	0.058	0.0471094	0.0954224	0.202	0.0301	0.9851	0	0	Rn.158382	GO:0000166: nucleotide binding, GO:0002058: uracil binding, GO:0004158: dihydroorotate oxidase activity, GO:0005737: cytoplasm, GO:0005737: cytoplasm, GO:0005829: cytosol, GO:0005829: cytosol, GO:0005829: cytosol, GO:0006145: purine nucleobase catabolic process, GO:0006145: purine nucleobase catabolic process, GO:0006208: pyrimidine nucleobase catabolic process, GO:0006208: pyrimidine nucleobase …	00240: Pyrimidine metabolism, 00410: beta-Alanine metabolism, 00770: Pantothenate and CoA biosynthesis, 00983: Drug metabolism - other enzymes, 01100: Metabolic pathways
317256	rc_AI639315_i_at	Taf1	TAF1 RNA polymerase II, TATA box binding protein (TBP)-associated factor	3	0.6245	2.8518	0.0043	0.058	0.0733973	0.0106999	0.079	1.7979	0.407	0	0	Rn.40190	GO:0000080: G1 phase of mitotic cell cycle, GO:0002039: p53 binding, GO:0003674: molecular_function, GO:0003677: DNA binding, GO:0003677: DNA binding, GO:0003713: transcription coactivator activity, GO:0004402: histone acetyltransferase activity, GO:0004674: protein serine/threonine kinase activity, GO:0005634: nucleus, GO:0005634: nucleus, GO:0005669: transcription factor TFIID complex, GO:00056…	03022: Basal transcription factors
300519	1388703_at	Esam	endothelial cell adhesion molecule	2	-0.7874	-2.8473	0.0044	0.058	-0.0761399	0.00219227	0.042	0.1388	0.7095	0	0	Rn.17089	GO:0003674: molecular_function, GO:0005575: cellular_component, GO:0005886: plasma membrane, GO:0005912: adherens junction, GO:0005912: adherens junction, GO:0005923: tight junction, GO:0005923: tight junction, GO:0007156: homophilic cell adhesion, GO:0007156: homophilic cell adhesion, GO:0008150: biological_process, GO:0016021: integral to membrane, GO:0016337: cell-cell adhesion	04514: Cell adhesion molecules (CAMs), 04670: Leukocyte transendothelial migration
79216	D49494UTR#1_g_at	Gdf10	growth differentiation factor 10	3	0.6226	2.8462	0.0044	0.058	0.103064	0.00632387	0.067	1.6278	0.4431	0	0	Rn.8707	GO:0001649: osteoblast differentiation, GO:0005125: cytokine activity, GO:0005576: extracellular region, GO:0005615: extracellular space, GO:0008083: growth factor activity, GO:0021549: cerebellum development, GO:0030278: regulation of ossification, GO:0040007: growth, GO:0042698: ovulation cycle, GO:0045669: positive regulation of osteoblast differentiation, GO:0071559: response to transforming …
81754	1373022_at	Rab1	RAB1, member RAS oncogene family	2	0.7865	2.8445	0.0044	0.058	0.0740551	0.209712	0.319	0.0527	0.8184	0	0	Rn.106743	GO:0005525: GTP binding, GO:0005783: endoplasmic reticulum, GO:0005794: Golgi apparatus, GO:0005794: Golgi apparatus, GO:0006888: ER to Golgi vesicle-mediated transport, GO:0015031: protein transport, GO:0032482: Rab protein signal transduction, GO:0043025: neuronal cell body
54293	1367957_at	Rgs3	regulator of G-protein signaling 3	2	-0.7881	-2.844	0.0045	0.058	-0.0553623	0.0376206	0.13	0.4711	0.4925	0	0	Rn.53900	GO:0005096: GTPase activator activity, GO:0005634: nucleus, GO:0005634: nucleus, GO:0005737: cytoplasm, GO:0005886: plasma membrane, GO:0007165: signal transduction, GO:0038032: termination of G-protein coupled receptor signaling pathway, GO:0043547: positive regulation of GTPase activity	04360: Axon guidance
100911466	1374918_at	LOC100911466	uncharacterized LOC100911466	2	-0.7857	-2.8399	0.0045	0.058	-0.106189	0.00179963	0.04	0.1974	0.6569	0	0
266711	rc_AA875041_at	Lzts1	leucine zipper, putative tumor suppressor 1	3	-0.623	-2.8435	0.0045	0.058	-0.0311935	0.256634	0.355	1.9814	0.3713	0	0	Rn.3213	GO:0005515: protein binding, GO:0005730: nucleolus, GO:0005730: nucleolus, GO:0005737: cytoplasm, GO:0005794: Golgi apparatus, GO:0005794: Golgi apparatus, GO:0005886: plasma membrane, GO:0007049: cell cycle, GO:0014069: postsynaptic density, GO:0016242: negative regulation of macroautophagy, GO:0016324: apical plasma membrane, GO:0030054: cell junction, GO:0043197: dendritic spine, GO:0043198: d…
306015	rc_AA892868_at	Fam160b2	family with sequence similarity 160, member B2	3	-0.621	-2.8418	0.0045	0.058	-0.0759234	0.0159881	0.091	1.2442	0.5368	0	0	Rn.124637
306204	rc_AA892820_at	Flnb	filamin B, beta	3	-0.6192	-2.8434	0.0045	0.058	-0.072231	0.00512359	0.062	0.0264	0.9869	0	0	Rn.1761	GO:0001725: stress fiber, GO:0003674: molecular_function, GO:0003779: actin binding, GO:0005575: cellular_component, GO:0005634: nucleus, GO:0005737: cytoplasm, GO:0005886: plasma membrane, GO:0005925: focal adhesion, GO:0007519: skeletal muscle tissue development, GO:0008150: biological_process, GO:0042802: identical protein binding	04010: MAPK signaling pathway, 04510: Focal adhesion
361400	1374064_at	Nfatc3	nuclear factor of activated T-cells, cytoplasmic, calcineurin-dependent 3	2	0.785	2.8405	0.0045	0.058	0.0703219	0.0036797	0.054	0.0001	0.9917	0	0		GO:0001569: patterning of blood vessels, GO:0001569: patterning of blood vessels, GO:0003677: DNA binding, GO:0003677: DNA binding, GO:0003682: chromatin binding, GO:0003682: chromatin binding, GO:0003700: sequence-specific DNA binding transcription factor activity, GO:0003700: sequence-specific DNA binding transcription factor activity, GO:0005634: nucleus, GO:0005634: nucleus, GO:0005730: nucle…	04310: Wnt signaling pathway, 04360: Axon guidance, 04370: VEGF signaling pathway, 04650: Natural killer cell mediated cytotoxicity, 04660: T cell receptor signaling pathway, 04662: B cell receptor signaling pathway
64823	1368850_at	Csnk1g3	casein kinase 1, gamma 3	2	-0.7828	-2.8315	0.0046	0.058	-0.0991101	0.00876695	0.074	0.1594	0.6897	0	0	Rn.10084	GO:0000287: magnesium ion binding, GO:0001948: glycoprotein binding, GO:0004674: protein serine/threonine kinase activity, GO:0004674: protein serine/threonine kinase activity, GO:0005524: ATP binding, GO:0005524: ATP binding, GO:0005737: cytoplasm, GO:0006468: protein phosphorylation, GO:0016055: Wnt receptor signaling pathway, GO:0042277: peptide binding, GO:0046777: protein autophosphorylation…	04340: Hedgehog signaling pathway
315664	1374704_at	Kdelc2	KDEL (Lys-Asp-Glu-Leu) containing 2	2	0.7844	2.8372	0.0046	0.058	0.0561855	0.082271	0.192	0.1256	0.723	0	0	Rn.98686	GO:0003674: molecular_function, GO:0005575: cellular_component, GO:0005788: endoplasmic reticulum lumen, GO:0008150: biological_process
192266	M17703mRNA_s_at	Grpca	glutamine/glutamic acid-rich protein A	3	0.6157	2.8254	0.0047	0.058	0.0508502	0.113644	0.224	0.3405	0.8435	0	0	Rn.10942	GO:0005576: extracellular region, GO:0031214: biomineral tissue development, GO:0046848: hydroxyapatite binding
54410	D30649mRNA_s_at	Enpp3	ectonucleotide pyrophosphatase/phosphodiesterase 3	3	0.6251	2.8297	0.0047	0.058	0.0516649	0.109758	0.219	2.0316	0.3621	0.0023	1.6	Rn.44	GO:0003676: nucleic acid binding, GO:0004528: phosphodiesterase I activity, GO:0004551: nucleotide diphosphatase activity, GO:0005044: scavenger receptor activity, GO:0005576: extracellular region, GO:0006796: phosphate-containing compound metabolic process, GO:0006796: phosphate-containing compound metabolic process, GO:0006955: immune response, GO:0009143: nucleoside triphosphate catabolic proc…	00230: Purine metabolism, 00500: Starch and sucrose metabolism, 00740: Riboflavin metabolism, 00760: Nicotinate and nicotinamide metabolism, 00770: Pantothenate and CoA biosynthesis, 01100: Metabolic pathways
297554	1373184_at	Csgalnact2	chondroitin sulfate N-acetylgalactosaminyltransferase 2	2	0.7808	2.826	0.0047	0.058	0.0645675	0.0600085	0.163	0.0103	0.9193	0	0	Rn.156850, Rn.3853	GO:0008376: acetylgalactosaminyltransferase activity, GO:0008376: acetylgalactosaminyltransferase activity, GO:0030166: proteoglycan biosynthetic process, GO:0032580: Golgi cisterna membrane, GO:0050650: chondroitin sulfate proteoglycan biosynthetic process, GO:0050651: dermatan sulfate proteoglycan biosynthetic process, GO:0050651: dermatan sulfate proteoglycan biosynthetic process	00532: Glycosaminoglycan biosynthesis - chondroitin sulfate, 01100: Metabolic pathways
192270	1372101_at	Ppap2b	phosphatidic acid phosphatase type 2B	2	0.7817	2.8279	0.0047	0.058	0.0751187	0.204514	0.313	0.0942	0.759	0	0	Rn.12038	GO:0001568: blood vessel development, GO:0001568: blood vessel development, GO:0001702: gastrulation with mouth forming second, GO:0001702: gastrulation with mouth forming second, GO:0001933: negative regulation of protein phosphorylation, GO:0001933: negative regulation of protein phosphorylation, GO:0005178: integrin binding, GO:0005178: integrin binding, GO:0005789: endoplasmic reticulum membr…	00561: Glycerolipid metabolism, 00564: Glycerophospholipid metabolism, 00565: Ether lipid metabolism, 00600: Sphingolipid metabolism, 01100: Metabolic pathways, 04666: Fc gamma R-mediated phagocytosis, 04975: Fat digestion and absorption
294680	1371384_at	Btf3	basic transcription factor 3	2	0.7827	2.8299	0.0047	0.058	0.0440086	0.477248	0.546	0.2651	0.6066	0	0	Rn.145464, Rn.1858	GO:0001701: in utero embryonic development, GO:0001701: in utero embryonic development
306994	1389459_at	Yae1d1	Yae1 domain containing 1	2	0.7795	2.8203	0.0048	0.059	0.0532408	0.0706696	0.178	0.1061	0.7446	0	0	Rn.8045
306238	1374579_at	RGD1560873	similar to RIKEN cDNA E230015L20 gene	2	0.7757	2.8045	0.005	0.061	0.0774686	0.0430372	0.139	0.4377	0.5082	0	0
59087	AF093139_s_at	Nxf1	nuclear RNA export factor 1	3	-0.621	-2.8031	0.0051	0.061	-0.092901	0.0060685	0.066	2.0438	0.3599	0.0032	2.1	Rn.159847	GO:0000166: nucleotide binding, GO:0003723: RNA binding, GO:0003723: RNA binding, GO:0003729: mRNA binding, GO:0003729: mRNA binding, GO:0005487: nucleocytoplasmic transporter activity, GO:0005487: nucleocytoplasmic transporter activity, GO:0005622: intracellular, GO:0005634: nucleus, GO:0005643: nuclear pore, GO:0005643: nuclear pore, GO:0005737: cytoplasm, GO:0006405: RNA export from nucleus, G…	03008: Ribosome biogenesis in eukaryotes, 03013: RNA transport, 03015: mRNA surveillance pathway
294260	rc_AA933158_at	Skiv2l	superkiller viralicidic activity 2-like (S. cerevisiae )	3	-0.6113	-2.803	0.0051	0.061	-0.0787159	0.00692046	0.068	0.816	0.665	0	0	Rn.138027	GO:0055087: Ski complex	03018: RNA degradation
315866	rc_AA866443_at	Prss35	protease, serine, 35	3	0.6086	2.795	0.0052	0.061	0.0350417	0.0279126	0.113	0.27	0.8737	0	0	Rn.161916	GO:0004252: serine-type endopeptidase activity, GO:0005576: extracellular region, GO:0005739: mitochondrion, GO:0005739: mitochondrion, GO:0006508: proteolysis
25165	U67082_at	Zfp386	zinc finger protein 386 (Kruppel-like)	3	0.6098	2.7869	0.0053	0.061	0.110529	0.00129569	0.034	1.9988	0.3681	0	0	Rn.10663	GO:0003677: DNA binding, GO:0003682: chromatin binding, GO:0007283: spermatogenesis, GO:0051038: negative regulation of transcription during meiosis
362566	1372784_at	Lrrc41	leucine rich repeat containing 41	2	0.7694	2.7878	0.0053	0.061	0.0376658	0.226006	0.334	0.0114	0.9151	0	0	Rn.1938	GO:0016567: protein ubiquitination
314785	1374587_at	Tmtc3	transmembrane and tetratricopeptide repeat containing 3	2	0.765	2.771	0.0056	0.064	0.0470332	0.0264204	0.112	0.2217	0.6377	0	0	Rn.3901	GO:0016021: integral to membrane
361526	1372417_at	Sertad1	SERTA domain containing 1	2	-0.7599	-2.7481	0.006	0.068	-0.0737644	0.00234362	0.043	0.7053	0.401	0	0	Rn.103853	GO:0045893: positive regulation of transcription, DNA-dependent, GO:0045893: positive regulation of transcription, DNA-dependent
363118	1374025_at	Nmnat3	nicotinamide nucleotide adenylyltransferase 3	2	0.7587	2.7502	0.006	0.068	0.0619226	0.00665444	0.067	0.1768	0.6741	0	0	Rn.101356	GO:0009435: NAD biosynthetic process, GO:0016779: nucleotidyltransferase activity
310843	1373610_at	Sec24d	SEC24 family, member D (S. cerevisiae)	2	0.7579	2.745	0.0061	0.068	0.100932	0.0126927	0.084	0.3952	0.5296	0	0	Rn.162618	GO:0006886: intracellular protein transport, GO:0006888: ER to Golgi vesicle-mediated transport, GO:0008270: zinc ion binding, GO:0030127: COPII vesicle coat
361165	1373228_at	RGD1560755	similar to D8Ertd354e protein	2	-0.7537	-2.7346	0.0062	0.068	-0.0247369	0.336687	0.429	0.0069	0.9336	0	0	Rn.17086
554172	1375862_at	Pxdn	peroxidasin homolog (Drosophila)	2	0.7546	2.7369	0.0062	0.068	0.0664748	0.0377632	0.13	0.0627	0.8024	0	0	Rn.40541	GO:0004601: peroxidase activity, GO:0005201: extracellular matrix structural constituent, GO:0005615: extracellular space, GO:0005783: endoplasmic reticulum, GO:0020037: heme binding, GO:0030198: extracellular matrix organization, GO:0031012: extracellular matrix, GO:0042744: hydrogen peroxide catabolic process, GO:0055114: oxidation-reduction process
100910558	1373696_at	LOC100910558	uncharacterized LOC100910558	2	0.7547	2.7372	0.0062	0.068	0.0415893	0.312714	0.408	0.0807	0.7764	0	0
292658	1372995_at	Prkd2	protein kinase D2	2	-0.7536	-2.7325	0.0063	0.068	-0.0740702	0.00355716	0.052	0.1376	0.7106	0	0	Rn.15035	GO:0001525: angiogenesis, GO:0001938: positive regulation of endothelial cell proliferation, GO:0001938: positive regulation of endothelial cell proliferation, GO:0004672: protein kinase activity, GO:0004674: protein serine/threonine kinase activity, GO:0004697: protein kinase C activity, GO:0005524: ATP binding, GO:0005543: phospholipid binding, GO:0005634: nucleus, GO:0005634: nucleus, GO:00057…
362505	1376850_a_at	Ccl27	chemokine (C-C motif) ligand 27	2	-0.7531	-2.728	0.0064	0.068	-0.0436607	0.0892843	0.197	0.4693	0.4933	0	0	Rn.78371	GO:0003674: molecular_function, GO:0005575: cellular_component, GO:0008150: biological_process	04062: Chemokine signaling pathway, 04672: Intestinal immune network for IgA production
293038	1367524_at	Zfp592	zinc finger protein 592	2	-0.7503	-2.7202	0.0065	0.068	-0.0654367	0.00513434	0.062	0.3004	0.5836	0	0	Rn.22944	GO:0003676: nucleic acid binding, GO:0005622: intracellular, GO:0008270: zinc ion binding
311401	1375362_at	Sppl2a	signal peptide peptidase-like 2A	2	0.7528	2.7236	0.0065	0.068	0.106695	0.0554681	0.156	0.6094	0.435	0	0	Rn.8666	GO:0004190: aspartic-type endopeptidase activity, GO:0005765: lysosomal membrane, GO:0006509: membrane protein ectodomain proteolysis, GO:0006509: membrane protein ectodomain proteolysis, GO:0030660: Golgi-associated vesicle membrane, GO:0030660: Golgi-associated vesicle membrane, GO:0031293: membrane protein intracellular domain proteolysis, GO:0031293: membrane protein intracellular domain prot…
25738	J03806_at	Plcg1	phospholipase C, gamma 1	3	-0.5907	-2.7045	0.0068	0.068	-0.048145	0.0358566	0.128	1.9126	0.3843	0	0	Rn.11243	GO:0001701: in utero embryonic development, GO:0001701: in utero embryonic development, GO:0001726: ruffle, GO:0001726: ruffle, GO:0004435: phosphatidylinositol phospholipase C activity, GO:0004435: phosphatidylinositol phospholipase C activity, GO:0004871: signal transducer activity, GO:0005158: insulin receptor binding, GO:0005168: neurotrophin TRKA receptor binding, GO:0005509: calcium ion bin…	00562: Inositol phosphate metabolism, 01100: Metabolic pathways, 04012: ErbB signaling pathway, 04020: Calcium signaling pathway, 04070: Phosphatidylinositol signaling system, 04370: VEGF signaling pathway, 04650: Natural killer cell mediated cytotoxicity, 04660: T cell receptor signaling pathway, 04664: Fc epsilon RI signaling pathway, 04666: Fc gamma R-mediated phagocytosis, 04670: Leukocyte tr…
501061	1376821_at	Tmie	transmembrane inner ear	2	-1.2232	-2.701	0.0069	0.068	-0.0622949	0.0208925	0.104	2.39	0.1221	0.2387	58.2	Rn.172713	GO:0003674: molecular_function, GO:0005575: cellular_component, GO:0007605: sensory perception of sound, GO:0007605: sensory perception of sound, GO:0008150: biological_process, GO:0042472: inner ear morphogenesis, GO:0042472: inner ear morphogenesis
361568	1388729_at	Rras	related RAS viral (r-ras) oncogene homolog	2	-0.7445	-2.6963	0.007	0.068	-0.102887	0.000185172	0.014	0.5585	0.4548	0	0	Rn.71224	GO:0003924: GTPase activity, GO:0003924: GTPase activity, GO:0005515: protein binding, GO:0005525: GTP binding, GO:0005886: plasma membrane, GO:0006184: GTP catabolic process, GO:0007264: small GTPase mediated signal transduction, GO:0019003: GDP binding, GO:0019003: GDP binding, GO:0030336: negative regulation of cell migration, GO:0030336: negative regulation of cell migration, GO:0045766: posi…	04010: MAPK signaling pathway, 04530: Tight junction, 04810: Regulation of actin cytoskeleton
297516	1377168_at	Cpne9	copine family member IX	2	-0.7433	-2.6933	0.0071	0.068	-0.0496483	0.0953975	0.202	0.4766	0.49	0	0	Rn.87286
64391	AJ006971_g_at	Dapk3	death-associated protein kinase 3	3	-0.5854	-2.6944	0.0071	0.068	-0.0898414	0.0833877	0.192	0.1216	0.941	0	0	Rn.60353	GO:0000775: chromosome, centromeric region, GO:0004674: protein serine/threonine kinase activity, GO:0004674: protein serine/threonine kinase activity, GO:0004683: calmodulin-dependent protein kinase activity, GO:0005524: ATP binding, GO:0005524: ATP binding, GO:0005634: nucleus, GO:0005634: nucleus, GO:0005815: microtubule organizing center, GO:0006351: transcription, DNA-dependent, GO:0006355: …	05200: Pathways in cancer, 05219: Bladder cancer
313348	1390526_at	Klhl9	kelch-like 9 (Drosophila)	2	0.7426	2.6928	0.0071	0.068	0.0509307	0.335031	0.428	0.3325	0.5642	0	0	Rn.17603	GO:0000910: cytokinesis, GO:0000910: cytokinesis, GO:0004842: ubiquitin-protein ligase activity, GO:0004842: ubiquitin-protein ligase activity, GO:0016567: protein ubiquitination, GO:0030496: midbody, GO:0030496: midbody, GO:0031463: Cul3-RING ubiquitin ligase complex, GO:0031463: Cul3-RING ubiquitin ligase complex	04120: Ubiquitin mediated proteolysis
295686	1389534_at	Ube2e3	ubiquitin-conjugating enzyme E2E 3	2	0.7401	2.6886	0.0072	0.068	0.0513995	0.291969	0.39	0.0024	0.9609	0	0	Rn.2784	GO:0004842: ubiquitin-protein ligase activity, GO:0004842: ubiquitin-protein ligase activity, GO:0005524: ATP binding, GO:0005634: nucleus, GO:0005730: nucleolus, GO:0005730: nucleolus, GO:0070534: protein K63-linked ubiquitination, GO:0070534: protein K63-linked ubiquitination, GO:0070936: protein K48-linked ubiquitination, GO:0070936: protein K48-linked ubiquitination, GO:0070979: protein K11-l…	04120: Ubiquitin mediated proteolysis, 04141: Protein processing in endoplasmic reticulum
307170	1373507_at	Acbd5	acyl-CoA binding domain containing 5	2	0.7404	2.686	0.0072	0.068	0.134615	0.0228971	0.107	0.2644	0.6071	0	0	Rn.230065	GO:0000062: fatty-acyl-CoA binding, GO:0005778: peroxisomal membrane, GO:0006810: transport, GO:0008289: lipid binding, GO:0016021: integral to membrane, GO:0043231: intracellular membrane-bounded organelle
361178	1388867_at	MGC112830	similar to transcription factor	2	0.7417	2.6837	0.0073	0.068	0.0623242	0.222333	0.332	0.9428	0.3315	0	0	Rn.13772		04110: Cell cycle, 04350: TGF-beta signaling pathway
192208	1387970_at	Slc38a5	solute carrier family 38, member 5	2	-0.7387	-2.6796	0.0074	0.068	-0.0767247	0.00252519	0.044	0.4339	0.5101	0	0	Rn.81033	GO:0003333: amino acid transmembrane transport, GO:0005886: plasma membrane, GO:0015171: amino acid transmembrane transporter activity, GO:0015175: neutral amino acid transmembrane transporter activity, GO:0015187: glycine transmembrane transporter activity, GO:0015804: neutral amino acid transport, GO:0015816: glycine transport, GO:0016021: integral to membrane
363239	1376658_at	Raph1	Ras association (RalGDS/AF-6) and pleckstrin homology domains 1	2	0.7403	2.6781	0.0074	0.068	0.160297	0.00547304	0.063	0.8637	0.3527	0	0	Rn.207366	GO:0003674: molecular_function, GO:0005543: phospholipid binding, GO:0005575: cellular_component, GO:0007165: signal transduction, GO:0008150: biological_process, GO:0031252: cell leading edge, GO:0048675: axon extension
81521	AF004811_at	Msn	moesin	3	-0.5813	-2.6738	0.0075	0.068	-0.0639592	0.00700075	0.068	0.4074	0.8157	0	0	Rn.2762	GO:0001931: uropod, GO:0001931: uropod, GO:0003779: actin binding, GO:0005102: receptor binding, GO:0005102: receptor binding, GO:0005634: nucleus, GO:0005730: nucleolus, GO:0005730: nucleolus, GO:0005737: cytoplasm, GO:0005737: cytoplasm, GO:0005856: cytoskeleton, GO:0005886: plasma membrane, GO:0005902: microvillus, GO:0005902: microvillus, GO:0005925: focal adhesion, GO:0005925: focal adhesion…	04670: Leukocyte transendothelial migration, 04810: Regulation of actin cytoskeleton
296115	1375962_at	Secisbp2l	SECIS binding protein 2-like	2	0.7359	2.6738	0.0075	0.068	0.0665036	0.282129	0.382	0.045	0.832	0	0	Rn.48946
113886	1370930_at	Kif1c	kinesin family member 1C	2	-0.7343	-2.6676	0.0076	0.068	-0.0569934	0.147671	0.26	0.1541	0.6946	0	0	Rn.89698	GO:0003774: motor activity, GO:0003777: microtubule motor activity, GO:0005524: ATP binding, GO:0005794: Golgi apparatus, GO:0005794: Golgi apparatus, GO:0005871: kinesin complex, GO:0005874: microtubule, GO:0005875: microtubule associated complex, GO:0006890: retrograde vesicle-mediated transport, Golgi to ER, GO:0006890: retrograde vesicle-mediated transport, Golgi to ER, GO:0007017: microtubul…
100910237	1374924_at	LOC100910237	uncharacterized LOC100910237	2	-0.7343	-2.6675	0.0076	0.068	-0.0543946	0.0639856	0.169	0.1742	0.6764	0	0
29485	AB000113_at	Slc7a3	solute carrier family 7 (cationic amino acid transporter, y+ system), member 3	3	-0.6524	-2.6715	0.0076	0.068	-0.0747822	0.00172789	0.04	2.4677	0.2912	0.0339	19	Rn.9804	GO:0000064: L-ornithine transmembrane transporter activity, GO:0005886: plasma membrane, GO:0015171: amino acid transmembrane transporter activity, GO:0015181: arginine transmembrane transporter activity, GO:0015181: arginine transmembrane transporter activity, GO:0015189: L-lysine transmembrane transporter activity, GO:0015189: L-lysine transmembrane transporter activity, GO:0015326: cationic am…
25218	1369668_x_at	Vps52	vacuolar protein sorting 52 homolog (S. cerevisiae)	2	-0.7337	-2.6667	0.0077	0.068	-0.0535911	0.00138363	0.034	0.0281	0.8669	0	0	Rn.51354	GO:0005794: Golgi apparatus, GO:0010008: endosome membrane, GO:0015031: protein transport
315045	rc_AA893039_at	Pop1	processing of precursor 1, ribonuclease P/MRP subunit (S. cerevisiae)	3	-0.5815	-2.6665	0.0077	0.068	-0.0435093	0.0287445	0.114	1.4803	0.477	0	0	Rn.22746	GO:0000171: ribonuclease MRP activity, GO:0000171: ribonuclease MRP activity, GO:0000172: ribonuclease MRP complex, GO:0000172: ribonuclease MRP complex, GO:0001682: tRNA 5'-leader removal, GO:0004526: ribonuclease P activity, GO:0004526: ribonuclease P activity, GO:0005655: nucleolar ribonuclease P complex, GO:0005655: nucleolar ribonuclease P complex, GO:0016078: tRNA catabolic process, GO:0016…	03008: Ribosome biogenesis in eukaryotes, 03013: RNA transport
64473	AJ000347_at	Bpnt1	3'(2'), 5'-bisphosphate nucleotidase 1	3	0.5787	2.6628	0.0077	0.068	0.0948975	0.0146645	0.088	0.3395	0.8439	0	0	Rn.8453	GO:0000287: magnesium ion binding, GO:0004441: inositol-1,4-bisphosphate 1-phosphatase activity, GO:0005575: cellular_component, GO:0008150: biological_process, GO:0008441: 3'(2'),5'-bisphosphate nucleotidase activity, GO:0008441: 3'(2'),5'-bisphosphate nucleotidase activity, GO:0008441: 3'(2'),5'-bisphosphate nucleotidase activity, GO:0046854: phosphatidylinositol phosphorylation	00920: Sulfur metabolism, 01100: Metabolic pathways
300852	1377493_at	Mto1	mitochondrial translation optimization 1 homolog (S. cerevisiae)	2	0.7323	2.6614	0.0078	0.068	0.0676381	0.0413484	0.136	0.0546	0.8153	0	0	Rn.226014	GO:0002098: tRNA wobble uridine modification, GO:0005739: mitochondrion, GO:0005739: mitochondrion, GO:0070899: mitochondrial tRNA wobble uridine modification, GO:0070899: mitochondrial tRNA wobble uridine modification
306527	1372359_at	Dusp26	dual specificity phosphatase 26 (putative)	2	-0.7317	-2.654	0.008	0.068	-0.0357571	0.308634	0.404	0.4798	0.4885	0	0	Rn.22231	GO:0004725: protein tyrosine phosphatase activity, GO:0005634: nucleus, GO:0005739: mitochondrion, GO:0005794: Golgi apparatus, GO:0006470: protein dephosphorylation, GO:0008138: protein tyrosine/serine/threonine phosphatase activity
366624	1388928_at	Cfl2	cofilin 2, muscle	2	0.7325	2.654	0.008	0.068	0.118832	0.0411086	0.135	0.6809	0.4093	0	0	Rn.101880	GO:0003779: actin binding, GO:0005622: intracellular	04360: Axon guidance, 04666: Fc gamma R-mediated phagocytosis, 04810: Regulation of actin cytoskeleton
65034	1369327_at	Pdzd2	PDZ domain containing 2	2	-0.7287	-2.6498	0.0081	0.068	-0.0812037	0.00112872	0.034	0.0364	0.8488	0	0	Rn.48728	GO:0005515: protein binding, GO:0005576: extracellular region, GO:0005622: intracellular, GO:0005634: nucleus, GO:0005737: cytoplasm, GO:0005737: cytoplasm, GO:0005783: endoplasmic reticulum, GO:0005911: cell-cell junction, GO:0007155: cell adhesion, GO:0014069: postsynaptic density, GO:0035556: intracellular signal transduction, GO:0045177: apical part of cell
117542	1374117_at	Baiap2	BAI1-associated protein 2	2	-0.7279	-2.6474	0.0081	0.068	-0.101079	0.0250126	0.11	0.0006	0.9806	0	0	Rn.95155	GO:0001726: ruffle, GO:0005634: nucleus, GO:0005634: nucleus, GO:0005737: cytoplasm, GO:0005829: cytosol, GO:0005829: cytosol, GO:0005829: cytosol, GO:0005886: plasma membrane, GO:0005886: plasma membrane, GO:0007165: signal transduction, GO:0008093: cytoskeletal adaptor activity, GO:0009617: response to bacterium, GO:0009617: response to bacterium, GO:0009617: response to bacterium, GO:0015629: …	04520: Adherens junction, 04810: Regulation of actin cytoskeleton
500420	1374953_at	LOC500420	similar to CG12279-PA	2	0.728	2.6467	0.0081	0.068	0.0991819	0.038295	0.131	0.0604	0.8058	0	0	Rn.9543
314543	rc_AI639037_at	Gulp1	GULP, engulfment adaptor PTB domain containing 1	3	0.7498	2.6459	0.0081	0.068	0.050773	0.01619	0.091	3.234	0.1985	0.0921	38.2	Rn.32649	GO:0005737: cytoplasm, GO:0005737: cytoplasm, GO:0006869: lipid transport, GO:0006911: phagocytosis, engulfment, GO:0006911: phagocytosis, engulfment, GO:0006915: apoptotic process
362323	1372847_at	Acn9	ACN9 homolog (S. cerevisiae)	2	0.7278	2.6419	0.0082	0.068	0.0886119	0.00120121	0.034	0.478	0.4894	0	0	Rn.101965	GO:0005758: mitochondrial intermembrane space
360977	1374577_at	Tbrg4	transforming growth factor beta regulator 4	2	-0.9398	-2.6376	0.0083	0.068	-0.0820178	0.00139471	0.034	1.5914	0.2071	0.0944	37.2	Rn.22830	GO:0004672: protein kinase activity, GO:0005739: mitochondrion, GO:0005739: mitochondrion, GO:0045333: cellular respiration
363134	1374836_at	Rrp9	ribosomal RNA processing 9, small subunit (SSU) processome component, homolog (yeast)	2	-0.7253	-2.6378	0.0083	0.068	-0.0527942	0.0285635	0.114	0.0623	0.8028	0	0	Rn.11840	GO:0005634: nucleus, GO:0005634: nucleus
683626	rc_AA800701_at	LOC683626	similar to limb-bud and heart	3	-0.5745	-2.6413	0.0083	0.068	-0.0531691	0.0407771	0.135	0.7586	0.6844	0	0	Rn.228773	GO:0005634: nucleus, GO:0005730: nucleolus, GO:0005730: nucleolus, GO:0043231: intracellular membrane-bounded organelle, GO:0045893: positive regulation of transcription, DNA-dependent, GO:0045893: positive regulation of transcription, DNA-dependent
171070	U17971_at	Ptpn21	protein tyrosine phosphatase, non-receptor type 21	3	-0.5741	-2.6403	0.0083	0.068	-0.043709	0.0772729	0.184	0.641	0.7258	0	0	Rn.11310	GO:0004725: protein tyrosine phosphatase activity, GO:0004725: protein tyrosine phosphatase activity, GO:0005737: cytoplasm, GO:0005856: cytoskeleton, GO:0007010: cytoskeleton organization, GO:0035335: peptidyl-tyrosine dephosphorylation
290447	rc_AA800029_at	Mycbp2	MYC binding protein 2	3	-0.5739	-2.6407	0.0083	0.068	-0.0678721	0.0814793	0.191	0.435	0.8045	0	0	Rn.13538	GO:0008045: motor axon guidance, GO:0015630: microtubule cytoskeleton, GO:0021785: branchiomotor neuron axon guidance, GO:0021952: central nervous system projection neuron axonogenesis, GO:0030424: axon, GO:0032880: regulation of protein localization, GO:0042803: protein homodimerization activity, GO:0048667: cell morphogenesis involved in neuron differentiation, GO:0051493: regulation of cytoske…
367073	1373907_at	Trappc4	trafficking protein particle complex 4	2	0.7252	2.6371	0.0084	0.068	0.0398411	0.150951	0.263	0.1107	0.7394	0	0	Rn.9580	GO:0005783: endoplasmic reticulum, GO:0005795: Golgi stack, GO:0005795: Golgi stack, GO:0006888: ER to Golgi vesicle-mediated transport, GO:0008021: synaptic vesicle, GO:0008021: synaptic vesicle, GO:0016358: dendrite development, GO:0016358: dendrite development, GO:0030008: TRAPP complex, GO:0030008: TRAPP complex, GO:0030425: dendrite, GO:0030425: dendrite, GO:0045202: synapse
60666	1371363_at	Gpd1	glycerol-3-phosphate dehydrogenase 1 (soluble)	2	-0.7643	-2.632	0.0085	0.068	-0.308453	0.000255688	0.016	1.0948	0.2954	0.0147	8.7	Rn.44452	GO:0004367: glycerol-3-phosphate dehydrogenase [NAD+] activity, GO:0004367: glycerol-3-phosphate dehydrogenase [NAD+] activity, GO:0004368: glycerol-3-phosphate dehydrogenase activity, GO:0005737: cytoplasm, GO:0005739: mitochondrion, GO:0005739: mitochondrion, GO:0005829: cytosol, GO:0005975: carbohydrate metabolic process, GO:0006072: glycerol-3-phosphate metabolic process, GO:0006072: glycerol…	00564: Glycerophospholipid metabolism
360521	1374050_at	Rufy1	RUN and FYVE domain containing 1	2	-0.7237	-2.6308	0.0085	0.068	-0.0158046	0.630266	0.67	0.2151	0.6428	0	0	Rn.39348	GO:0005737: cytoplasm, GO:0008565: protein transporter activity, GO:0015031: protein transport, GO:0030100: regulation of endocytosis	04144: Endocytosis
171044	X63574_at	Sstr3	somatostatin receptor 3	3	-0.5736	-2.6316	0.0085	0.068	-0.032702	0.139098	0.251	1.5806	0.4537	0	0	Rn.10458	GO:0004994: somatostatin receptor activity, GO:0005737: cytoplasm, GO:0005886: plasma membrane, GO:0007283: spermatogenesis, GO:0016021: integral to membrane, GO:0021549: cerebellum development, GO:0030900: forebrain development, GO:0031513: nonmotile primary cilium, GO:0031513: nonmotile primary cilium, GO:0042594: response to starvation, GO:0071385: cellular response to glucocorticoid stimulus,…	04080: Neuroactive ligand-receptor interaction
688786	rc_AA858572_at	LOC688786	similar to CG14483-PA	3	-0.5726	-2.633	0.0085	0.068	-0.0488483	0.16097	0.274	0.8135	0.6658	0	0	Rn.83
362952	rc_AA891553_at	Eif3d	eukaryotic translation initiation factor 3, subunit D	3	-0.5718	-2.6281	0.0086	0.068	-0.0163592	0.595537	0.644	0.9521	0.6212	0	0	Rn.3463	GO:0001732: formation of translation initiation complex, GO:0001732: formation of translation initiation complex, GO:0003743: translation initiation factor activity, GO:0003743: translation initiation factor activity, GO:0005852: eukaryotic translation initiation factor 3 complex, GO:0005852: eukaryotic translation initiation factor 3 complex, GO:0006413: translational initiation, GO:0006413: tra…	03013: RNA transport
64045	1386908_at	Glrx	glutaredoxin (thioltransferase)	2	0.7228	2.6295	0.0086	0.068	0.0801066	0.0198921	0.101	0.0503	0.8226	0	0	Rn.1484	GO:0005634: nucleus, GO:0005737: cytoplasm, GO:0005737: cytoplasm, GO:0005739: mitochondrion, GO:0009055: electron carrier activity, GO:0015035: protein disulfide oxidoreductase activity, GO:0022900: electron transport chain, GO:0045454: cell redox homeostasis, GO:0047485: protein N-terminus binding
114839	1389101_at	Ccnc	cyclin C	2	0.7235	2.6293	0.0086	0.068	0.0792013	0.0927819	0.2	0.2948	0.5872	0	0	Rn.106758	GO:0000079: regulation of cyclin-dependent protein kinase activity, GO:0006351: transcription, DNA-dependent, GO:0006355: regulation of transcription, DNA-dependent, GO:0007049: cell cycle, GO:0016591: DNA-directed RNA polymerase II, holoenzyme, GO:0016592: mediator complex, GO:0016592: mediator complex, GO:0019901: protein kinase binding
287822	1374898_at	RGD1311422	similar to CG8841-PA	2	-0.7212	-2.6231	0.0087	0.068	-0.0460683	0.170436	0.283	0.1546	0.6941	0	0		GO:0003674: molecular_function, GO:0005575: cellular_component, GO:0005886: plasma membrane, GO:0008150: biological_process
29367	AB006607_g_at	Chkb	choline kinase beta	3	-0.571	-2.623	0.0087	0.068	-0.0623854	0.0214146	0.105	1.1964	0.5498	0	0	Rn.1302	GO:0004103: choline kinase activity, GO:0004103: choline kinase activity, GO:0004103: choline kinase activity, GO:0004305: ethanolamine kinase activity, GO:0004305: ethanolamine kinase activity, GO:0005524: ATP binding, GO:0005737: cytoplasm, GO:0006646: phosphatidylethanolamine biosynthetic process, GO:0006646: phosphatidylethanolamine biosynthetic process, GO:0006646: phosphatidylethanolamine b…	00564: Glycerophospholipid metabolism, 01100: Metabolic pathways
117521	1371520_at	Scaper	S-phase cyclin A-associated protein in the ER	2	-0.7398	-2.6156	0.0089	0.068	0.0308152	0.245269	0.346	1.0445	0.3068	0.0069	4.3	Rn.163002
363471	1373344_at	RGD1562200	similar to GS2 gene	2	-0.7184	-2.6147	0.0089	0.068	-0.0526029	0.057182	0.159	0.0008	0.9781	0	0		GO:0006629: lipid metabolic process, GO:0016787: hydrolase activity	00830: Retinol metabolism
24517	rc_AA891041_at	Junb	jun B proto-oncogene	3	-0.5691	-2.6148	0.0089	0.068	-0.0489574	0.171655	0.283	1.0153	0.6019	0	0	Rn.15806	GO:0001570: vasculogenesis, GO:0001570: vasculogenesis, GO:0001649: osteoblast differentiation, GO:0001649: osteoblast differentiation, GO:0001701: in utero embryonic development, GO:0001829: trophectodermal cell differentiation, GO:0001829: trophectodermal cell differentiation, GO:0003677: DNA binding, GO:0003677: DNA binding, GO:0003690: double-stranded DNA binding, GO:0003700: sequence-specifi…	04380: Osteoclast differentiation
66030	1368865_at	Synpr	synaptoporin	2	0.7165	2.6071	0.0091	0.068	0.0456996	0.557966	0.613	0.1299	0.7186	0	0	Rn.211986	GO:0005215: transporter activity, GO:0016021: integral to membrane, GO:0030054: cell junction, GO:0030672: synaptic vesicle membrane
245983	1370331_at	Il11ra1	interleukin 11 receptor, alpha chain 1	2	-0.7167	-2.6055	0.0092	0.068	-0.0508611	0.0270411	0.113	0.3386	0.5606	0	0	Rn.29849	GO:0004921: interleukin-11 receptor activity, GO:0007566: embryo implantation, GO:0016021: integral to membrane, GO:0019970: interleukin-11 binding, GO:0038154: interleukin-11-mediated signaling pathway, GO:0046982: protein heterodimerization activity	04060: Cytokine-cytokine receptor interaction, 04630: Jak-STAT signaling pathway, 04640: Hematopoietic cell lineage
26193	1375651_at	ND1	NADH dehydrogenase subunit 1	2	0.7157	2.6037	0.0092	0.068	0.022784	0.478079	0.546	0.1298	0.7187	0	0		GO:0003674: molecular_function, GO:0005739: mitochondrion, GO:0005739: mitochondrion, GO:0005739: mitochondrion, GO:0005747: mitochondrial respiratory chain complex I, GO:0005747: mitochondrial respiratory chain complex I, GO:0006950: response to stress, GO:0008137: NADH dehydrogenase (ubiquinone) activity, GO:0014070: response to organic cyclic compound, GO:0016021: integral to membrane, GO:0022…	00190: Oxidative phosphorylation, 01100: Metabolic pathways, 05012: Parkinson's disease
25402	1390386_at	Casp3	caspase 3	2	0.718	2.604	0.0092	0.068	0.0879013	0.000613392	0.025	0.8872	0.3462	0	0	Rn.10562	GO:0001666: response to hypoxia, GO:0001782: B cell homeostasis, GO:0001836: release of cytochrome c from mitochondria, GO:0004190: aspartic-type endopeptidase activity, GO:0004197: cysteine-type endopeptidase activity, GO:0004197: cysteine-type endopeptidase activity, GO:0004861: cyclin-dependent protein kinase inhibitor activity, GO:0005515: protein binding, GO:0005622: intracellular, GO:000563…	04010: MAPK signaling pathway, 04115: p53 signaling pathway, 04210: Apoptosis, 04650: Natural killer cell mediated cytotoxicity, 05010: Alzheimer's disease, 05012: Parkinson's disease, 05014: Amyotrophic lateral sclerosis (ALS), 05016: Huntington's disease, 05145: Toxoplasmosis, 05146: Amoebiasis, 05200: Pathways in cancer, 05210: Colorectal cancer, 05416: Viral myocarditis
83610	AF029107_at	Apba2	amyloid beta (A4) precursor protein-binding, family A, member 2	3	0.5659	2.6026	0.0093	0.068	0.0521624	0.329112	0.424	0.7743	0.679	0	0	Rn.62687	GO:0001540: beta-amyloid binding, GO:0001701: in utero embryonic development, GO:0001701: in utero embryonic development, GO:0005515: protein binding, GO:0005546: phosphatidylinositol-4,5-bisphosphate binding, GO:0005886: plasma membrane, GO:0007268: synaptic transmission, GO:0007626: locomotory behavior, GO:0007626: locomotory behavior, GO:0010468: regulation of gene expression, GO:0015031: prot…
81676	D10693_at	Hnmt	histamine N-methyltransferase	3	0.567	2.6008	0.0093	0.068	0.0369872	0.0485948	0.148	1.7594	0.4149	0	0	Rn.13145	GO:0002347: response to tumor cell, GO:0005634: nucleus, GO:0005634: nucleus, GO:0005737: cytoplasm, GO:0005737: cytoplasm, GO:0006950: response to stress, GO:0006972: hyperosmotic response, GO:0007420: brain development, GO:0008170: N-methyltransferase activity, GO:0014075: response to amine stimulus, GO:0042220: response to cocaine, GO:0046539: histamine N-methyltransferase activity, GO:0051384…	00340: Histidine metabolism
81635	U18942_at	Adar	adenosine deaminase, RNA-specific	3	-0.5639	-2.5987	0.0094	0.068	-0.0986615	3.35283e-05	0.011	0.1857	0.9113	0	0	Rn.10056	GO:0003677: DNA binding, GO:0003725: double-stranded RNA binding, GO:0003725: double-stranded RNA binding, GO:0003726: double-stranded RNA adenosine deaminase activity, GO:0003726: double-stranded RNA adenosine deaminase activity, GO:0003726: double-stranded RNA adenosine deaminase activity, GO:0005622: intracellular, GO:0005634: nucleus, GO:0005634: nucleus, GO:0005730: nucleolus, GO:0005730: nu…	04623: Cytosolic DNA-sensing pathway
500295	rc_AA799581_at	Tatdn2	TatD DNase domain containing 2	3	-0.5634	-2.5962	0.0094	0.068	-0.0477563	0.0985437	0.206	0.2168	0.8973	0	0	Rn.124135	GO:0016888: endodeoxyribonuclease activity, producing 5'-phosphomonoesters
25479	1372806_at	Vps35	vacuolar protein sorting 35 homolog (S. cerevisiae)	2	0.7133	2.5972	0.0094	0.068	0.0376486	0.491888	0.556	0.0106	0.9179	0	0	Rn.161720	GO:0005768: endosome, GO:0005829: cytosol
100361376	1377072_at	Kank2	KN motif and ankyrin repeat domains 2	2	-0.7306	-2.5952	0.0095	0.068	-0.0427261	0.173372	0.284	1.0367	0.3086	0.0057	3.5		GO:0000122: negative regulation of transcription from RNA polymerase II promoter, GO:0005737: cytoplasm, GO:0005739: mitochondrion, GO:0008285: negative regulation of cell proliferation, GO:0033147: negative regulation of intracellular estrogen receptor signaling pathway, GO:0043069: negative regulation of programmed cell death, GO:2000134: negative regulation of G1/S transition of mitotic cell c…
81776	1390494_at	Rps24	ribosomal protein S24	2	-0.7119	-2.5919	0.0095	0.068	-0.0828498	0.00179798	0.04	0.0381	0.8453	0	0	Rn.201381, Rn.979	GO:0000166: nucleotide binding, GO:0000462: maturation of SSU-rRNA from tricistronic rRNA transcript (SSU-rRNA, 5.8S rRNA, LSU-rRNA), GO:0003735: structural constituent of ribosome, GO:0003743: translation initiation factor activity, GO:0005634: nucleus, GO:0005730: nucleolus, GO:0005737: cytoplasm, GO:0005840: ribosome, GO:0005840: ribosome, GO:0006364: rRNA processing, GO:0006412: translation, …	03010: Ribosome
65194	AF015305_at	Slc29a2	solute carrier family 29 (nucleoside transporters), member 2	3	-0.5629	-2.5935	0.0095	0.068	-0.068747	0.000935128	0.032	0.296	0.8624	0	0	Rn.37517	GO:0005337: nucleoside transmembrane transporter activity, GO:0005337: nucleoside transmembrane transporter activity, GO:0005575: cellular_component, GO:0007595: lactation, GO:0015853: adenine transport, GO:0015854: guanine transport, GO:0015858: nucleoside transport, GO:0015858: nucleoside transport, GO:0015862: uridine transport, GO:0016021: integral to membrane, GO:0016323: basolateral plasma …
171093	1369777_a_at	Shank2	SH3 and multiple ankyrin repeat domains 2	2	0.7115	2.5885	0.0096	0.068	0.0878208	0.0389568	0.132	0.2917	0.5891	0	0	Rn.14545	GO:0001750: photoreceptor outer segment, GO:0001917: photoreceptor inner segment, GO:0005515: protein binding, GO:0005737: cytoplasm, GO:0005883: neurofilament, GO:0005886: plasma membrane, GO:0007420: brain development, GO:0008022: protein C-terminus binding, GO:0008328: ionotropic glutamate receptor complex, GO:0014069: postsynaptic density, GO:0017124: SH3 domain binding, GO:0030054: cell junc…
304983	1388335_at	Tagln2	transgelin 2	2	-0.7115	-2.5875	0.0097	0.068	-0.0732807	0.0122754	0.084	0.3842	0.5354	0	0	Rn.104497	GO:0005886: plasma membrane, GO:0005886: plasma membrane, GO:0007517: muscle organ development, GO:0031965: nuclear membrane, GO:0031965: nuclear membrane
690300	1376826_at	Cox11	COX11 cytochrome c oxidase assembly homolog (yeast)	2	-0.7103	-2.5858	0.0097	0.068	-0.0542996	0.020626	0.103	0.0836	0.7725	0	0	Rn.19469	GO:0003674: molecular_function, GO:0005507: copper ion binding, GO:0005575: cellular_component, GO:0005739: mitochondrion, GO:0005739: mitochondrion, GO:0008150: biological_process	00190: Oxidative phosphorylation, 01100: Metabolic pathways
83626	AF047707_at	Ugcg	UDP-glucose ceramide glucosyltransferase	3	-0.5615	-2.5845	0.0098	0.068	-0.0291529	0.54582	0.604	0.645	0.7243	0	0	Rn.24091	GO:0000139: Golgi membrane, GO:0006665: sphingolipid metabolic process, GO:0008120: ceramide glucosyltransferase activity, GO:0008610: lipid biosynthetic process, GO:0016021: integral to membrane	00600: Sphingolipid metabolism, 01100: Metabolic pathways
25028	M37942exon#2-3_s_at	Ampd1	adenosine monophosphate deaminase 1	3	-0.5597	-2.5799	0.0099	0.068	-0.0398664	0.148369	0.261	0.2274	0.8925	0	0	Rn.9794	GO:0003876: AMP deaminase activity, GO:0005575: cellular_component, GO:0010033: response to organic substance, GO:0032036: myosin heavy chain binding, GO:0032264: IMP salvage, GO:0046872: metal ion binding	00230: Purine metabolism, 01100: Metabolic pathways
501195	1373049_at	RGD1562136	similar to D1Ertd622e protein	2	0.7083	2.5797	0.0099	0.068	0.0998589	0.0159789	0.091	0.04	0.8414	0	0	Rn.165553
81751	X99267_g_at	Psen2	presenilin 2	3	-0.5591	-2.5764	0.01	0.068	-0.0433663	0.0869264	0.194	0.346	0.8412	0	0	Rn.11045	GO:0000122: negative regulation of transcription from RNA polymerase II promoter, GO:0000139: Golgi membrane, GO:0000776: kinetochore, GO:0000776: kinetochore, GO:0001666: response to hypoxia, GO:0001708: cell fate specification, GO:0001708: cell fate specification, GO:0001756: somitogenesis, GO:0001756: somitogenesis, GO:0001921: positive regulation of receptor recycling, GO:0001933: negative re…	04330: Notch signaling pathway, 04722: Neurotrophin signaling pathway, 05010: Alzheimer's disease
501550	1371466_at	Trappc2	trafficking protein particle complex 2	2	0.707	2.5749	0.01	0.068	0.0566877	0.2367	0.34	0.051	0.8213	0	0	Rn.8274	GO:0001501: skeletal system development, GO:0005622: intracellular, GO:0006355: regulation of transcription, DNA-dependent, GO:0006888: ER to Golgi vesicle-mediated transport, GO:0008134: transcription factor binding, GO:0030008: TRAPP complex
360738	rc_AA891032_at	RGD1310348	similar to Ser/Thr-rich protein T10 in DGCR region	3	-0.5581	-2.5709	0.0101	0.068	-0.0641449	0.00394845	0.056	0.5334	0.7659	0	0	Rn.101776	GO:0005739: mitochondrion, GO:0005739: mitochondrion
286897	1371982_at	Dpy30	dpy-30 homolog (C. elegans)	2	0.7073	2.5732	0.0101	0.068	0.0607123	0.0530229	0.154	0.284	0.5941	0	0	Rn.3297	GO:0005515: protein binding, GO:0005634: nucleus, GO:0005634: nucleus, GO:0005794: Golgi apparatus, GO:0005802: trans-Golgi network, GO:0005802: trans-Golgi network, GO:0006351: transcription, DNA-dependent, GO:0006355: regulation of transcription, DNA-dependent, GO:0016197: endosomal transport, GO:0016197: endosomal transport, GO:0035097: histone methyltransferase complex, GO:0035097: histone me…
309656	1398925_at	Ftsjd2	FtsJ methyltransferase domain containing 2	2	0.7089	2.5729	0.0101	0.068	0.0406024	0.170391	0.283	0.889	0.3457	0	0	Rn.17113	GO:0003676: nucleic acid binding, GO:0004483: mRNA (nucleoside-2'-O-)-methyltransferase activity, GO:0004483: mRNA (nucleoside-2'-O-)-methyltransferase activity, GO:0004483: mRNA (nucleoside-2'-O-)-methyltransferase activity, GO:0005634: nucleus, GO:0005634: nucleus, GO:0005737: cytoplasm, GO:0005737: cytoplasm, GO:0006370: 7-methylguanosine mRNA capping, GO:0006370: 7-methylguanosine mRNA cappin…
362809	1371372_at	Ptges3	prostaglandin E synthase 3 (cytosolic)	2	0.7048	2.5675	0.0102	0.068	0.0444008	0.382935	0.467	0.0511	0.8212	0	0	Rn.2344	GO:0001516: prostaglandin biosynthetic process, GO:0001516: prostaglandin biosynthetic process, GO:0001516: prostaglandin biosynthetic process, GO:0001516: prostaglandin biosynthetic process, GO:0001516: prostaglandin biosynthetic process, GO:0002039: p53 binding, GO:0003720: telomerase activity, GO:0005575: cellular_component, GO:0005634: nucleus, GO:0005697: telomerase holoenzyme complex, GO:00…
83765	1368888_a_at	Rtn4	reticulon 4	2	0.7054	2.5704	0.0102	0.068	0.030637	0.593322	0.642	0.0102	0.9195	0	0	Rn.1348, Rn.163269	GO:0001525: angiogenesis, GO:0001525: angiogenesis, GO:0005515: protein binding, GO:0005635: nuclear envelope, GO:0005635: nuclear envelope, GO:0005737: cytoplasm, GO:0005783: endoplasmic reticulum, GO:0005783: endoplasmic reticulum, GO:0005783: endoplasmic reticulum, GO:0005886: plasma membrane, GO:0007399: nervous system development, GO:0007413: axonal fasciculation, GO:0007413: axonal fascicul…
361846	1371705_at	Vps26a	vacuolar protein sorting 26 homolog A (S. pombe)	2	0.7058	2.5706	0.0102	0.068	0.0546458	0.0757445	0.183	0.0688	0.7931	0	0	Rn.3673	GO:0005768: endosome, GO:0005768: endosome, GO:0005768: endosome, GO:0005829: cytosol, GO:0005829: cytosol, GO:0007034: vacuolar transport, GO:0010008: endosome membrane, GO:0015031: protein transport, GO:0030904: retromer complex, GO:0031982: vesicle, GO:0031982: vesicle, GO:0031982: vesicle, GO:0042147: retrograde transport, endosome to Golgi, GO:0042147: retrograde transport, endosome to Golgi
500117	1374929_at	Ccdc126	coiled-coil domain containing 126	2	0.7041	2.566	0.0103	0.068	0.0585009	0.0260254	0.111	0	0.9972	0	0	Rn.22388
83501	1368642_at	Cdh2	cadherin 2	2	0.706	2.5642	0.0103	0.068	0.0892675	0.144602	0.258	0.7954	0.3725	0	0	Rn.23200	GO:0005509: calcium ion binding, GO:0005515: protein binding, GO:0005886: plasma membrane, GO:0005911: cell-cell junction, GO:0005912: adherens junction, GO:0005913: cell-cell adherens junction, GO:0005913: cell-cell adherens junction, GO:0005916: fascia adherens, GO:0005916: fascia adherens, GO:0007155: cell adhesion, GO:0007156: homophilic cell adhesion, GO:0007156: homophilic cell adhesion, GO…	04514: Cell adhesion molecules (CAMs), 05412: Arrhythmogenic right ventricular cardiomyopathy (ARVC)
363989	1375224_at	Phlda3	pleckstrin homology-like domain, family A, member 3	2	-0.7987	-2.5601	0.0105	0.068	-0.0910891	0.000771569	0.027	1.2581	0.262	0.0399	20.5	Rn.17905	GO:0005546: phosphatidylinositol-4,5-bisphosphate binding, GO:0005546: phosphatidylinositol-4,5-bisphosphate binding, GO:0005547: phosphatidylinositol-3,4,5-trisphosphate binding, GO:0005547: phosphatidylinositol-3,4,5-trisphosphate binding, GO:0005737: cytoplasm, GO:0005886: plasma membrane, GO:0005886: plasma membrane, GO:0006915: apoptotic process, GO:0006917: induction of apoptosis, GO:000691…
301509	rc_AA799497_g_at	Tns1	tensin 1	3	-0.5572	-2.5572	0.0106	0.068	-0.0824861	0.00194034	0.04	1.8214	0.4022	0	0	Rn.228393
498727	1374792_at	Nol7-ps1	nucleolar protein 7, pseudogene 1	2	0.7013	2.5564	0.0106	0.068	0.0442415	0.340371	0.432	0.0099	0.9206	0	0	Rn.31940	GO:0005730: nucleolus, GO:0005739: mitochondrion
690441	1371398_at	Atp5j2	ATP synthase, H+ transporting, mitochondrial Fo complex, subunit F2	2	0.7014	2.554	0.0106	0.068	0.0674047	0.179005	0.29	0.1886	0.6641	0	0	Rn.3543	GO:0000276: mitochondrial proton-transporting ATP synthase complex, coupling factor F(o), GO:0005739: mitochondrion, GO:0005743: mitochondrial inner membrane, GO:0005753: mitochondrial proton-transporting ATP synthase complex, GO:0005753: mitochondrial proton-transporting ATP synthase complex, GO:0006200: ATP catabolic process, GO:0006754: ATP biosynthetic process, GO:0015992: proton transport, G…
252963	1370728_at	Il13ra1	interleukin 13 receptor, alpha 1	2	-0.7018	-2.5535	0.0107	0.068	-0.0288727	0.439365	0.513	0.4564	0.4993	0	0	Rn.81210	GO:0002639: positive regulation of immunoglobulin production, GO:0004896: cytokine receptor activity, GO:0005575: cellular_component, GO:0016515: interleukin-13 receptor activity, GO:0030890: positive regulation of B cell proliferation	04060: Cytokine-cytokine receptor interaction, 04630: Jak-STAT signaling pathway
304581	1372935_at	Tmem119	transmembrane protein 119	2	-0.7012	-2.5529	0.0107	0.068	-0.0563349	0.161878	0.274	0.3016	0.5829	0	0	Rn.155038	GO:0003674: molecular_function, GO:0005575: cellular_component, GO:0008150: biological_process, GO:0016021: integral to membrane
306542	1374891_at	Brf2	BRF2, subunit of RNA polymerase III transcription initiation factor, BRF1-like	2	-0.7006	-2.5531	0.0107	0.068	-0.0335436	0.240179	0.343	0.0747	0.7846	0	0	Rn.163328	GO:0005634: nucleus, GO:0006352: DNA-dependent transcription, initiation, GO:0006355: regulation of transcription, DNA-dependent, GO:0008270: zinc ion binding
140669	AF106563_s_at	Abcb6	ATP-binding cassette, subfamily B (MDR/TAP), member 6	3	-0.5539	-2.552	0.0107	0.068	-0.0441056	0.0978466	0.205	0.4748	0.7887	0	0	Rn.54408	GO:0005524: ATP binding, GO:0005524: ATP binding, GO:0005739: mitochondrion, GO:0005739: mitochondrion, GO:0005740: mitochondrial envelope, GO:0005741: mitochondrial outer membrane, GO:0005774: vacuolar membrane, GO:0005783: endoplasmic reticulum, GO:0005783: endoplasmic reticulum, GO:0005794: Golgi apparatus, GO:0005794: Golgi apparatus, GO:0005886: plasma membrane, GO:0005886: plasma membrane, …	02010: ABC transporters
84008	AF000114_at	Cntnap1	contactin associated protein 1	3	-0.5527	-2.5496	0.0108	0.068	-0.0702005	0.0238634	0.108	0.1077	0.9476	0	0	Rn.88654	GO:0002175: protein localization to paranode region of axon, GO:0002175: protein localization to paranode region of axon, GO:0002175: protein localization to paranode region of axon, GO:0005102: receptor binding, GO:0005515: protein binding, GO:0005622: intracellular, GO:0007010: cytoskeleton organization, GO:0007010: cytoskeleton organization, GO:0007010: cytoskeleton organization, GO:0007155: c…	04514: Cell adhesion molecules (CAMs)
688913	1374789_at	Dcun1d2	DCN1, defective in cullin neddylation 1, domain containing 2 (S. cerevisiae)	2	0.6992	2.5485	0.0108	0.068	0.0868332	0.0329256	0.124	0.0345	0.8527	0	0	Rn.15476
60393	U32372_at	Sult1d1	sulfotransferase family 1D, member 1	3	0.554	2.545	0.0109	0.068	0.0786522	0.0159478	0.091	1.4684	0.4799	0	0	Rn.45325	GO:0000103: sulfate assimilation, GO:0004062: aryl sulfotransferase activity, GO:0005737: cytoplasm, GO:0006584: catecholamine metabolic process, GO:0006629: lipid metabolic process, GO:0008146: sulfotransferase activity
292328	1372946_at	RGD1562747	similar to RIKEN cDNA 1110012L19	2	0.6983	2.5459	0.0109	0.068	0.0540389	0.0250134	0.11	0.0062	0.9373	0	0	Rn.98979
291609	1398893_at	Ndfip1	Nedd4 family interacting protein 1	2	0.6984	2.5451	0.0109	0.068	0.0445537	0.419332	0.495	0.1307	0.7177	0	0	Rn.59254	GO:0000139: Golgi membrane, GO:0002761: regulation of myeloid leukocyte differentiation, GO:0002761: regulation of myeloid leukocyte differentiation, GO:0002829: negative regulation of type 2 immune response, GO:0002829: negative regulation of type 2 immune response, GO:0004871: signal transducer activity, GO:0004871: signal transducer activity, GO:0005576: extracellular region, GO:0005794: Golgi…
314405	1376118_at	Otub2	OTU domain, ubiquitin aldehyde binding 2	2	0.6964	2.5383	0.0111	0.068	0.0317366	0.232806	0.338	0.1342	0.7141	0	0	Rn.18862	GO:0004843: ubiquitin-specific protease activity, GO:0004843: ubiquitin-specific protease activity, GO:0006520: cellular amino acid metabolic process, GO:0006520: cellular amino acid metabolic process, GO:0008242: omega peptidase activity, GO:0016579: protein deubiquitination, GO:0070536: protein K63-linked deubiquitination, GO:0070536: protein K63-linked deubiquitination, GO:0071108: protein K48…
298652	1374507_at	Ube4b	ubiquitination factor E4B	2	0.6985	2.541	0.0111	0.068	0.0449391	0.0993229	0.206	0.4295	0.5122	0	0		GO:0000151: ubiquitin ligase complex, GO:0000209: protein polyubiquitination, GO:0003222: ventricular trabecula myocardium morphogenesis, GO:0004842: ubiquitin-protein ligase activity, GO:0005634: nucleus, GO:0005737: cytoplasm, GO:0006511: ubiquitin-dependent protein catabolic process, GO:0006511: ubiquitin-dependent protein catabolic process, GO:0006915: apoptotic process, GO:0009411: response …	04120: Ubiquitin mediated proteolysis, 04141: Protein processing in endoplasmic reticulum
60338	1368207_at	Fxyd5	FXYD domain-containing ion transport regulator 5	2	-0.6968	-2.5355	0.0112	0.068	-0.116196	0.0274343	0.113	0.5351	0.4645	0	0	Rn.24997	GO:0003779: actin binding, GO:0003779: actin binding, GO:0005216: ion channel activity, GO:0016021: integral to membrane, GO:0016021: integral to membrane, GO:0045296: cadherin binding, GO:0045296: cadherin binding
296623	1374653_at	Fam73b	family with sequence similarity 73, member B	2	-0.696	-2.5372	0.0112	0.068	-0.0364726	0.16841	0.281	0.1187	0.7305	0	0	Rn.17259
363171	1389849_at	Tmem42	transmembrane protein 42	2	-0.6954	-2.5357	0.0112	0.068	-0.064615	0.00565869	0.063	0.0418	0.838	0	0	Rn.161976	GO:0016021: integral to membrane
300257	1398884_at	Pfdn5	prefoldin subunit 5	2	0.6955	2.5341	0.0113	0.068	0.0759838	0.256508	0.355	0.2483	0.6183	0	0	Rn.3401	GO:0006457: protein folding, GO:0016272: prefoldin complex, GO:0045892: negative regulation of transcription, DNA-dependent, GO:0045892: negative regulation of transcription, DNA-dependent, GO:0051082: unfolded protein binding, GO:0060041: retina development in camera-type eye, GO:0060041: retina development in camera-type eye, GO:0090090: negative regulation of canonical Wnt receptor signaling p…
299636	1374861_at	Tle2	transducin-like enhancer of split 2 (E(sp1) homolog, Drosophila)	2	-0.6942	-2.5314	0.0114	0.068	-0.0468348	0.0525119	0.153	0.0184	0.8922	0	0	Rn.38683	GO:0003714: transcription corepressor activity, GO:0045892: negative regulation of transcription, DNA-dependent, GO:0090090: negative regulation of canonical Wnt receptor signaling pathway
308473	1386854_at	Samd4b	sterile alpha motif domain containing 4B	2	-0.6937	-2.5302	0.0114	0.068	-0.0487533	0.0536646	0.154	0.0018	0.9659	0	0	Rn.40291
363331	1372856_at	LOC363331	similar to plasma membrane associated protein, S3-12	2	-0.6928	-2.5268	0.0115	0.068	-0.0429397	0.190316	0.3	0.0477	0.8272	0	0		GO:0005886: plasma membrane
25454	rc_AI070721_s_at	Gfra1	GDNF family receptor alpha 1	3	-0.5486	-2.5284	0.0115	0.068	-0.0811362	7.77191e-05	0.012	0.4974	0.7798	0	0	Rn.88489	GO:0001822: kidney development, GO:0004872: receptor activity, GO:0004872: receptor activity, GO:0005178: integrin binding, GO:0005515: protein binding, GO:0005615: extracellular space, GO:0005886: plasma membrane, GO:0007399: nervous system development, GO:0007568: aging, GO:0008584: male gonad development, GO:0009897: external side of plasma membrane, GO:0016477: cell migration, GO:0030182: neu…
64573	1389671_at	Trpc2	transient receptor potential cation channel, subfamily C, member 2	2	-0.6937	-2.5231	0.0116	0.068	-0.0615665	0.0301663	0.118	0.6915	0.4056	0	0	Rn.48766	GO:0000012: single strand break repair, GO:0000139: Golgi membrane, GO:0000139: Golgi membrane, GO:0002121: inter-male aggressive behavior, GO:0002121: inter-male aggressive behavior, GO:0002124: territorial aggressive behavior, GO:0002124: territorial aggressive behavior, GO:0003684: damaged DNA binding, GO:0005262: calcium channel activity, GO:0005516: calmodulin binding, GO:0005516: calmodulin…
83630	AF053101_s_at	Pax4	paired box 4	3	-0.5572	-2.5252	0.0116	0.068	-0.101154	0.000243899	0.016	2.0485	0.3591	0.0035	2.4	Rn.14531	GO:0000122: negative regulation of transcription from RNA polymerase II promoter, GO:0000122: negative regulation of transcription from RNA polymerase II promoter, GO:0003677: DNA binding, GO:0003690: double-stranded DNA binding, GO:0003700: sequence-specific DNA binding transcription factor activity, GO:0005634: nucleus, GO:0005634: nucleus, GO:0005634: nucleus, GO:0006351: transcription, DNA-de…	04950: Maturity onset diabetes of the young
64053	U50717_s_at	Dlg2	discs, large homolog 2 (Drosophila)	3	0.5489	2.5193	0.0118	0.069	0.015752	0.486059	0.551	1.9953	0.3687	0	0	Rn.202966	GO:0005515: protein binding, GO:0005737: cytoplasm, GO:0005886: plasma membrane, GO:0007268: synaptic transmission, GO:0008022: protein C-terminus binding, GO:0008022: protein C-terminus binding, GO:0010923: negative regulation of phosphatase activity, GO:0010923: negative regulation of phosphatase activity, GO:0014069: postsynaptic density, GO:0019233: sensory perception of pain, GO:0019903: pro…
117028	rc_AI102031_g_at	Bin1	bridging integrator 1	3	-0.5476	-2.5161	0.0119	0.07	-0.0962485	0.0431841	0.139	1.6412	0.4402	0	0	Rn.17098	GO:0005515: protein binding, GO:0005634: nucleus, GO:0005634: nucleus, GO:0005737: cytoplasm, GO:0006897: endocytosis, GO:0007275: multicellular organismal development, GO:0008021: synaptic vesicle, GO:0032403: protein complex binding, GO:0042692: muscle cell differentiation, GO:0042692: muscle cell differentiation, GO:0043196: varicosity, GO:0043547: positive regulation of GTPase activity, GO:00…
25204	M83745_at	Pcsk1	proprotein convertase subtilisin/kexin type 1	3	0.5458	2.5084	0.0121	0.07	-0.050172	0.0890927	0.197	1.6299	0.4427	0	0	Rn.11384	GO:0004175: endopeptidase activity, GO:0004175: endopeptidase activity, GO:0004175: endopeptidase activity, GO:0004252: serine-type endopeptidase activity, GO:0004252: serine-type endopeptidase activity, GO:0005615: extracellular space, GO:0005615: extracellular space, GO:0005791: rough endoplasmic reticulum, GO:0005802: trans-Golgi network, GO:0006508: proteolysis, GO:0009749: response to glucos…
65178	X68878_s_at	Snap91	synaptosomal-associated protein 91	3	0.5868	2.51	0.0121	0.07	0.0221694	0.132831	0.246	2.2864	0.3188	0.0206	12.5	Rn.11022	GO:0005545: 1-phosphatidylinositol binding, GO:0005545: 1-phosphatidylinositol binding, GO:0005623: cell, GO:0005886: plasma membrane, GO:0005905: coated pit, GO:0007163: establishment or maintenance of cell polarity, GO:0007268: synaptic transmission, GO:0007269: neurotransmitter secretion, GO:0007409: axonogenesis, GO:0008021: synaptic vesicle, GO:0014069: postsynaptic density, GO:0030100: regu…
170520	1367913_at	Cygb	cytoglobin	2	-0.6874	-2.5068	0.0122	0.07	-0.0497281	0.133477	0.247	0.1204	0.7286	0	0	Rn.105938	GO:0004601: peroxidase activity, GO:0005344: oxygen transporter activity, GO:0005737: cytoplasm, GO:0006979: response to oxidative stress, GO:0019825: oxygen binding, GO:0020037: heme binding, GO:0043005: neuron projection, GO:0043005: neuron projection, GO:0043025: neuronal cell body, GO:0043025: neuronal cell body
686240	rc_AI639015_at	LOC686240	similar to NMDA receptor regulated 1-like	3	0.6205	2.5025	0.0123	0.07	0.0511402	0.0152136	0.09	2.5547	0.2788	0.0401	21.7
290746	1399129_at	RGD1309765	similar to hypothetical protein	2	0.6861	2.5039	0.0123	0.07	0.0620143	0.11993	0.233	0.0007	0.9791	0	0	Rn.99891
245985	L08134_at	Sgp158	proline-rich glycoprotein (sgp158)	3	0.5447	2.5012	0.0124	0.07	0.0213178	0.340084	0.432	1.9058	0.3856	0	0	Rn.10110
25550	1387932_at	Slc1a1	solute carrier family 1 (neuronal/epithelial high affinity glutamate transporter, system Xag), member 1	2	0.6843	2.4976	0.0125	0.07	0.0601403	0.174046	0.285	0.046	0.8302	0	0	Rn.6384	GO:0005313: L-glutamate transmembrane transporter activity, GO:0005313: L-glutamate transmembrane transporter activity, GO:0005515: protein binding, GO:0005886: plasma membrane, GO:0015501: glutamate:sodium symporter activity, GO:0015501: glutamate:sodium symporter activity, GO:0015813: L-glutamate transport, GO:0015813: L-glutamate transport, GO:0015837: amine transport, GO:0016021: integral to …	04974: Protein digestion and absorption
116459	1368256_at	Serpini1	serpin peptidase inhibitor, clade I, member 1	2	0.6873	2.4981	0.0125	0.07	0.0916611	0.10722	0.216	0.9675	0.3253	0	0	Rn.52632	GO:0004867: serine-type endopeptidase inhibitor activity, GO:0005576: extracellular region, GO:0010951: negative regulation of endopeptidase activity, GO:0030155: regulation of cell adhesion, GO:0030162: regulation of proteolysis
29578	rc_AA965147_at	Hnrnpa1	heterogeneous nuclear ribonucleoprotein A1	3	0.5411	2.4945	0.0126	0.07	0.135606	0.0300402	0.118	0.5443	0.7617	0	0	Rn.25771	GO:0000166: nucleotide binding, GO:0000380: alternative nuclear mRNA splicing, via spliceosome, GO:0003697: single-stranded DNA binding, GO:0003697: single-stranded DNA binding, GO:0003697: single-stranded DNA binding, GO:0003723: RNA binding, GO:0005634: nucleus, GO:0005654: nucleoplasm, GO:0005654: nucleoplasm, GO:0005681: spliceosomal complex, GO:0005681: spliceosomal complex, GO:0005730: nucl…	03040: Spliceosome
303565	1371561_at	G6pc3	glucose 6 phosphatase, catalytic, 3	2	-0.7833	-2.4934	0.0127	0.07	-0.0434846	0.10915	0.219	1.2722	0.2593	0.0426	21.4	Rn.66254	GO:0004346: glucose-6-phosphatase activity, GO:0004346: glucose-6-phosphatase activity, GO:0005783: endoplasmic reticulum, GO:0005789: endoplasmic reticulum membrane, GO:0006094: gluconeogenesis, GO:0006094: gluconeogenesis, GO:0006796: phosphate-containing compound metabolic process, GO:0015760: glucose-6-phosphate transport, GO:0015760: glucose-6-phosphate transport, GO:0016021: integral to mem…
296271	1372510_at	Srxn1	sulfiredoxin 1	2	-0.6831	-2.4909	0.0127	0.07	-0.044255	0.124817	0.238	0.1994	0.6552	0	0	Rn.2835	GO:0003677: DNA binding, GO:0005829: cytosol, GO:0005829: cytosol, GO:0006979: response to oxidative stress, GO:0006979: response to oxidative stress, GO:0016667: oxidoreductase activity, acting on a sulfur group of donors, GO:0032542: sulfiredoxin activity
246294	1388432_at	Optn	optineurin	2	0.6838	2.4922	0.0127	0.07	0.0853487	0.0282125	0.114	0.2993	0.5843	0	0	Rn.63435	GO:0000042: protein targeting to Golgi, GO:0000042: protein targeting to Golgi, GO:0001155: TFIIIA-class transcription factor binding, GO:0005737: cytoplasm, GO:0005794: Golgi apparatus, GO:0005794: Golgi apparatus, GO:0005802: trans-Golgi network, GO:0005802: trans-Golgi network, GO:0007030: Golgi organization, GO:0007030: Golgi organization, GO:0008022: protein C-terminus binding, GO:0008022: p…
681284	1373433_at	Hmgn5	high mobility group nucleosome binding domain 5	2	0.6834	2.4903	0.0128	0.071	0.0879968	0.121856	0.236	0.346	0.5564	0	0	Rn.25395	GO:0000785: chromatin, GO:0003682: chromatin binding, GO:0005634: nucleus, GO:0005634: nucleus, GO:0005654: nucleoplasm, GO:0005730: nucleolus, GO:0006351: transcription, DNA-dependent, GO:0006355: regulation of transcription, DNA-dependent, GO:0006357: regulation of transcription from RNA polymerase II promoter, GO:0016568: chromatin modification, GO:0031492: nucleosomal DNA binding, GO:0043231:…
363140	1373989_at	Rassf1	Ras association (RalGDS/AF-6) domain family member 1	2	-0.803	-2.4869	0.0129	0.071	-0.0500492	0.0369995	0.129	1.3372	0.2475	0.053	25.2	Rn.83042	GO:0005515: protein binding, GO:0005575: cellular_component, GO:0005634: nucleus, GO:0005737: cytoplasm, GO:0005886: plasma membrane, GO:0006974: response to DNA damage stimulus, GO:0007050: cell cycle arrest, GO:0007165: signal transduction, GO:0007265: Ras protein signal transduction, GO:0008150: biological_process, GO:0015630: microtubule cytoskeleton, GO:0031398: positive regulation of protei…	05200: Pathways in cancer, 05219: Bladder cancer, 05223: Non-small cell lung cancer
303158	1373422_at	Larp1	La ribonucleoprotein domain family, member 1	2	0.6826	2.4879	0.0129	0.071	0.0413956	0.0553753	0.156	0.4029	0.5256	0	0		GO:0016239: positive regulation of macroautophagy
292654	1376052_at	Tmem160	transmembrane protein 160	2	-0.6793	-2.4803	0.0131	0.071	-0.0506356	0.219581	0.33	0.002	0.9648	0	0	Rn.39053	GO:0005739: mitochondrion, GO:0005739: mitochondrion
100302453	1376589_at	Mettl9	methyltransferase like 9	2	0.6817	2.4812	0.0131	0.071	0.0703693	0.161044	0.274	0.7599	0.3834	0	0	Rn.102247
502632	1367541_at	Mettl5	methyltransferase like 5	2	0.7335	2.4819	0.0131	0.071	0.113236	0.00653898	0.067	1.1394	0.2858	0.0216	12.2	Rn.117034	GO:0003676: nucleic acid binding, GO:0008168: methyltransferase activity
289362	rc_AA875105_at	Gpatc2	G patch domain containing 2	3	-0.5372	-2.4774	0.0132	0.071	-0.039248	0.186633	0.297	0.5196	0.7712	0	0	Rn.3245
494344	1372389_at	Ier2	immediate early response 2	2	-0.6792	-2.4759	0.0133	0.071	-0.0649278	0.0395237	0.133	0.4263	0.5138	0	0	Rn.4298	GO:0005737: cytoplasm, GO:0005737: cytoplasm
171552	1388005_at	Prpf18	PRP18 pre-mRNA processing factor 18 homolog (S. cerevisiae)	2	-0.6763	-2.4667	0.0136	0.071	-0.0447598	0.0195	0.1	0.3681	0.5441	0	0	Rn.203914	GO:0005681: spliceosomal complex, GO:0006397: mRNA processing, GO:0008380: RNA splicing, GO:0016607: nuclear speck, GO:0019870: potassium channel inhibitor activity	03040: Spliceosome
296603	1384170_at	Vav2	vav 2 guanine nucleotide exchange factor	2	-0.6761	-2.4677	0.0136	0.071	-0.113948	1.86292e-05	0.011	0.187	0.6654	0	0	Rn.98555	GO:0005085: guanyl-nucleotide exchange factor activity, GO:0005089: Rho guanyl-nucleotide exchange factor activity, GO:0005154: epidermal growth factor receptor binding, GO:0005154: epidermal growth factor receptor binding, GO:0005543: phospholipid binding, GO:0005622: intracellular, GO:0005737: cytoplasm, GO:0005737: cytoplasm, GO:0005886: plasma membrane, GO:0005886: plasma membrane, GO:0007264…	04062: Chemokine signaling pathway, 04510: Focal adhesion, 04650: Natural killer cell mediated cytotoxicity, 04660: T cell receptor signaling pathway, 04662: B cell receptor signaling pathway, 04664: Fc epsilon RI signaling pathway, 04666: Fc gamma R-mediated phagocytosis, 04670: Leukocyte transendothelial migration, 04810: Regulation of actin cytoskeleton
252961	1371122_at	Tank	TRAF family member-associated NFKB activator	2	0.6758	2.4675	0.0136	0.071	0.0113735	0.731199	0.756	0.1182	0.7309	0	0	Rn.89906	GO:0005622: intracellular, GO:0007249: I-kappaB kinase/NF-kappaB cascade, GO:0031625: ubiquitin protein ligase binding	04622: RIG-I-like receptor signaling pathway
246282	1399044_at	Zfp91	zinc finger protein 91	2	0.6769	2.4679	0.0136	0.071	0.085226	0.0440732	0.141	0.4519	0.5014	0	0	Rn.1772	GO:0004842: ubiquitin-protein ligase activity, GO:0005634: nucleus, GO:0007250: activation of NF-kappaB-inducing kinase activity, GO:0043231: intracellular membrane-bounded organelle, GO:0070534: protein K63-linked ubiquitination
64039	1370099_at	Fbxl20	F-box and leucine-rich repeat protein 20	2	-0.6774	-2.4658	0.0137	0.071	-0.0716557	0.00694138	0.068	0.8167	0.3661	0	0	Rn.18281	GO:0005737: cytoplasm
289827	1388410_at	Ugp2	UDP-glucose pyrophosphorylase 2	2	0.6756	2.4655	0.0137	0.071	0.0539017	0.281323	0.382	0.1757	0.6751	0	0	Rn.3415	GO:0003983: UTP:glucose-1-phosphate uridylyltransferase activity, GO:0003983: UTP:glucose-1-phosphate uridylyltransferase activity, GO:0005536: glucose binding, GO:0005737: cytoplasm, GO:0006011: UDP-glucose metabolic process, GO:0019255: glucose 1-phosphate metabolic process, GO:0032557: pyrimidine ribonucleotide binding	00040: Pentose and glucuronate interconversions, 00052: Galactose metabolism, 00500: Starch and sucrose metabolism, 00520: Amino sugar and nucleotide sugar metabolism, 01100: Metabolic pathways
266803	rc_AA892798_at	Sostdc1	sclerostin domain containing 1	3	-0.5335	-2.4621	0.0138	0.071	-0.0396973	0.340615	0.432	0.4571	0.7957	0	0	Rn.2415	GO:0005615: extracellular space, GO:0005615: extracellular space, GO:0007389: pattern specification process, GO:0007389: pattern specification process, GO:0007566: embryo implantation, GO:0016055: Wnt receptor signaling pathway, GO:0030514: negative regulation of BMP signaling pathway, GO:0030514: negative regulation of BMP signaling pathway, GO:0042475: odontogenesis of dentin-containing tooth, …
314718	1373472_at	Actr6	ARP6 actin-related protein 6 homolog (yeast)	2	0.6743	2.4621	0.0138	0.071	0.0726318	0.0868338	0.194	0.1206	0.7283	0	0	Rn.16356
303501	1389848_at	Arhgap23	Rho GTPase activating protein 23	2	-0.6734	-2.46	0.0139	0.071	-0.110417	0.00120066	0.034	0.0312	0.8597	0	0		GO:0005096: GTPase activator activity, GO:0005543: phospholipid binding, GO:0005622: intracellular, GO:0007165: signal transduction
29210	U69278_at	Epha3	Eph receptor A3	3	0.5496	2.4597	0.0139	0.071	0.0357749	0.084807	0.194	2.101	0.3498	0.0072	4.8	Rn.10713	GO:0001660: fever generation, GO:0003674: molecular_function, GO:0005003: ephrin receptor activity, GO:0005003: ephrin receptor activity, GO:0005004: GPI-linked ephrin receptor activity, GO:0005004: GPI-linked ephrin receptor activity, GO:0005524: ATP binding, GO:0005575: cellular_component, GO:0005769: early endosome, GO:0005769: early endosome, GO:0005887: integral to plasma membrane, GO:000588…	04360: Axon guidance
299104	1388882_at	Fkbp3	FK506 binding protein 3	2	0.7388	2.4594	0.0139	0.071	0.0979977	0.171679	0.283	1.1798	0.2774	0.0275	15.2	Rn.1464	GO:0000413: protein peptidyl-prolyl isomerization, GO:0003755: peptidyl-prolyl cis-trans isomerase activity, GO:0005528: FK506 binding, GO:0005634: nucleus, GO:0005634: nucleus, GO:0006457: protein folding, GO:0016020: membrane, GO:0018208: peptidyl-proline modification
24915	X76454_at	Ril	reversion induced LIM gene	3	-0.532	-2.4576	0.014	0.071	-0.0737757	0.0258664	0.111	0.1074	0.9477	0	0	Rn.34221	GO:0008270: zinc ion binding, GO:0030036: actin cytoskeleton organization, GO:0042805: actinin binding
363654	rc_AA893147_at	Tmigd1	transmembrane and immunoglobulin domain containing 1	3	0.5319	2.4575	0.014	0.071	0.00177747	0.913506	0.921	0.0317	0.9843	0	0	Rn.13478
292964	1371573_at	Rpl36a	ribosomal protein L36a	2	0.6729	2.4577	0.014	0.071	0.106338	0.0946937	0.202	0.0698	0.7916	0	0	Rn.23433	GO:0003735: structural constituent of ribosome, GO:0005840: ribosome, GO:0006412: translation, GO:0022625: cytosolic large ribosomal subunit	03010: Ribosome
363071	1385476_x_at	Stra6	stimulated by retinoic acid gene 6	2	-0.6716	-2.4521	0.0142	0.072	-0.0528674	0.0477194	0.147	0.2079	0.6484	0	0	Rn.12735	GO:0001568: blood vessel development, GO:0001822: kidney development, GO:0001822: kidney development, GO:0003184: pulmonary valve morphogenesis, GO:0003184: pulmonary valve morphogenesis, GO:0003281: ventricular septum development, GO:0003281: ventricular septum development, GO:0004872: receptor activity, GO:0005886: plasma membrane, GO:0007507: heart development, GO:0007612: learning, GO:0007631…
292148	1389968_at	Eif3a	eukaryotic translation initiation factor 3, subunit A	2	0.6696	2.4468	0.0144	0.072	0.0464008	0.296376	0.392	0.0291	0.8645	0	0	Rn.1644	GO:0001732: formation of translation initiation complex, GO:0001732: formation of translation initiation complex, GO:0003743: translation initiation factor activity, GO:0003743: translation initiation factor activity, GO:0005634: nucleus, GO:0005634: nucleus, GO:0005730: nucleolus, GO:0005730: nucleolus, GO:0005737: cytoplasm, GO:0005852: eukaryotic translation initiation factor 3 complex, GO:000…	03013: RNA transport
50669	M33605_at	Prf1	perforin 1 (pore forming protein)	3	-0.5306	-2.4452	0.0145	0.072	-0.0943588	0.00520281	0.062	1.0218	0.6	0	0	Rn.11206	GO:0002357: defense response to tumor cell, GO:0002357: defense response to tumor cell, GO:0002357: defense response to tumor cell, GO:0002418: immune response to tumor cell, GO:0002418: immune response to tumor cell, GO:0002418: immune response to tumor cell, GO:0003674: molecular_function, GO:0005509: calcium ion binding, GO:0005509: calcium ion binding, GO:0005509: calcium ion binding, GO:0005…	04650: Natural killer cell mediated cytotoxicity, 04940: Type I diabetes mellitus, 05320: Autoimmune thyroid disease, 05330: Allograft rejection, 05332: Graft-versus-host disease, 05416: Viral myocarditis
58835	X97772_g_at	Phgdh	phosphoglycerate dehydrogenase	3	-0.5289	-2.441	0.0146	0.072	-0.0771337	0.0697126	0.177	0.55	0.7596	0	0	Rn.6872	GO:0004617: phosphoglycerate dehydrogenase activity, GO:0005575: cellular_component, GO:0006541: glutamine metabolic process, GO:0006541: glutamine metabolic process, GO:0006544: glycine metabolic process, GO:0006544: glycine metabolic process, GO:0006563: L-serine metabolic process, GO:0006564: L-serine biosynthetic process, GO:0006566: threonine metabolic process, GO:0006566: threonine metaboli…	00260: Glycine, serine and threonine metabolism, 01100: Metabolic pathways
315795	1389107_at	Cgnl1	cingulin-like 1	2	-0.6683	-2.4398	0.0147	0.072	-0.0706106	0.0641002	0.169	0.2983	0.5849	0	0	Rn.120904	GO:0003774: motor activity, GO:0015629: actin cytoskeleton, GO:0016459: myosin complex, GO:0043296: apical junction complex, GO:0043296: apical junction complex
94273	U21662_at	Mgat2	mannosyl (alpha-1,6-)-glycoprotein beta-1,2-N-acetylglucosaminyltransferase	3	0.5332	2.4405	0.0147	0.072	0.0826226	0.0114163	0.081	2.0134	0.3654	0.001	0.7	Rn.2342	GO:0000139: Golgi membrane, GO:0005795: Golgi stack, GO:0006487: protein N-linked glycosylation, GO:0008455: alpha-1,6-mannosylglycoprotein 2-beta-N-acetylglucosaminyltransferase activity, GO:0008455: alpha-1,6-mannosylglycoprotein 2-beta-N-acetylglucosaminyltransferase activity, GO:0009312: oligosaccharide biosynthetic process, GO:0016021: integral to membrane, GO:0018279: protein N-linked glyco…	00510: N-Glycan biosynthesis, 01100: Metabolic pathways
295543	1373101_at	Pigk	phosphatidylinositol glycan anchor biosynthesis, class K	2	0.6673	2.439	0.0147	0.072	0.044505	0.236099	0.34	0.007	0.9334	0	0	Rn.17350	GO:0003923: GPI-anchor transamidase activity, GO:0042765: GPI-anchor transamidase complex	00563: Glycosylphosphatidylinositol(GPI)-anchor biosynthesis, 01100: Metabolic pathways
362918	1388874_at	Mtss1	metastasis suppressor 1	2	0.8399	2.44	0.0147	0.072	0.0865644	0.00327317	0.049	1.5044	0.22	0.08	33.5	Rn.38488	GO:0003779: actin binding, GO:0003779: actin binding, GO:0003785: actin monomer binding, GO:0005102: receptor binding, GO:0005737: cytoplasm, GO:0007015: actin filament organization, GO:0007165: signal transduction, GO:0008093: cytoskeletal adaptor activity, GO:0015629: actin cytoskeleton, GO:0017124: SH3 domain binding, GO:0030041: actin filament polymerization, GO:0046847: filopodium assembly, …
140590	1376843_at	Bmpr2	bone morphogenetic protein receptor, type II (serine/threonine kinase)	2	0.6689	2.4363	0.0148	0.073	0.158276	0.0359193	0.128	0.6893	0.4064	0	0	Rn.40848	GO:0001707: mesoderm formation, GO:0001938: positive regulation of endothelial cell proliferation, GO:0001946: lymphangiogenesis, GO:0001974: blood vessel remodeling, GO:0003085: negative regulation of systemic arterial blood pressure, GO:0004675: transmembrane receptor protein serine/threonine kinase activity, GO:0005737: cytoplasm, GO:0005886: plasma membrane, GO:0005887: integral to plasma mem…	04060: Cytokine-cytokine receptor interaction, 04350: TGF-beta signaling pathway
361352	1373465_at	Pqlc1	PQ loop repeat containing 1	2	-0.6664	-2.4355	0.0149	0.073	-0.090192	0.015935	0.091	0.0779	0.7801	0	0	Rn.17290	GO:0016021: integral to membrane
56813	1375789_at	Pth1r	parathyroid hormone 1 receptor	2	-0.6656	-2.4296	0.0151	0.073	-0.0767842	0.00500089	0.061	0.2973	0.5856	0	0	Rn.48025	GO:0001501: skeletal system development, GO:0001503: ossification, GO:0002062: chondrocyte differentiation, GO:0002062: chondrocyte differentiation, GO:0002076: osteoblast development, GO:0002076: osteoblast development, GO:0004991: parathyroid hormone receptor activity, GO:0004991: parathyroid hormone receptor activity, GO:0005622: intracellular, GO:0005634: nucleus, GO:0005737: cytoplasm, GO:00…	04080: Neuroactive ligand-receptor interaction
24398	rc_AI176504_at	Gls	glutaminase	3	-0.5286	-2.4303	0.0151	0.073	-0.0543361	0.115487	0.227	1.7229	0.4225	0	0	Rn.5762	GO:0002087: regulation of respiratory gaseous exchange by neurological system process, GO:0002087: regulation of respiratory gaseous exchange by neurological system process, GO:0004359: glutaminase activity, GO:0004359: glutaminase activity, GO:0004359: glutaminase activity, GO:0004359: glutaminase activity, GO:0005739: mitochondrion, GO:0005829: cytosol, GO:0006537: glutamate biosynthetic proces…	00250: Alanine, aspartate and glutamate metabolism, 00330: Arginine and proline metabolism, 00471: D-Glutamine and D-glutamate metabolism, 00910: Nitrogen metabolism, 01100: Metabolic pathways, 04964: Proximal tubule bicarbonate reclamation
293524	1390026_at	Bag3	Bcl2-associated athanogene 3	2	-0.663	-2.424	0.0153	0.074	-0.10404	0.000773576	0.027	0	0.9998	0	0	Rn.46304	GO:0005737: cytoplasm, GO:0005829: cytosol, GO:0005829: cytosol, GO:0005886: plasma membrane, GO:0005886: plasma membrane, GO:0006916: anti-apoptosis, GO:0006916: anti-apoptosis, GO:0007420: brain development, GO:0021510: spinal cord development, GO:0032403: protein complex binding, GO:0043066: negative regulation of apoptotic process, GO:0051087: chaperone binding
362269	1374141_at	Pcif1	PDX1 C-terminal inhibiting factor 1	2	-0.6636	-2.4231	0.0154	0.074	-0.0654355	0.0346663	0.126	0.2614	0.6091	0	0	Rn.4193	GO:0010923: negative regulation of phosphatase activity, GO:0010923: negative regulation of phosphatase activity
89784	1388872_at	Idi1	isopentenyl-diphosphate delta isomerase 1	2	0.6629	2.4222	0.0154	0.074	0.117979	0.00125316	0.034	0.1884	0.6642	0	0	Rn.10780, Rn.165929	GO:0000287: magnesium ion binding, GO:0000287: magnesium ion binding, GO:0004452: isopentenyl-diphosphate delta-isomerase activity, GO:0004452: isopentenyl-diphosphate delta-isomerase activity, GO:0005739: mitochondrion, GO:0005739: mitochondrion, GO:0005777: peroxisome, GO:0005777: peroxisome, GO:0006695: cholesterol biosynthetic process, GO:0008299: isoprenoid biosynthetic process, GO:0016787: …	00900: Terpenoid backbone biosynthesis, 01100: Metabolic pathways
289734	1372684_at	Smtn	smoothelin	2	-0.6623	-2.4216	0.0155	0.074	-0.0504937	0.0107075	0.079	0.014	0.9057	0	0	Rn.40766
54404	Y11283_at	Itih4	inter-alpha-trypsin inhibitor heavy chain family, member 4	3	-0.523	-2.4175	0.0156	0.074	-0.0751217	0.0157126	0.091	0.1083	0.9473	0	0	Rn.11308	GO:0003674: molecular_function, GO:0004867: serine-type endopeptidase inhibitor activity, GO:0005575: cellular_component, GO:0005737: cytoplasm, GO:0005737: cytoplasm, GO:0005886: plasma membrane, GO:0005886: plasma membrane, GO:0008150: biological_process, GO:0030212: hyaluronan metabolic process
192210	1369543_s_at	Dnajc21	DnaJ (Hsp40) homolog, subfamily C, member 21	2	0.6611	2.4167	0.0157	0.075	0.0361682	0.0699177	0.177	0.1247	0.724	0	0	Rn.53644
26198	rc_AI010292_s_at	COX2	COXII	3	0.5221	2.4105	0.0159	0.075	0.0190584	0.631728	0.67	0.5224	0.7701	0	0		GO:0003674: molecular_function, GO:0004129: cytochrome-c oxidase activity, GO:0005507: copper ion binding, GO:0005575: cellular_component, GO:0005739: mitochondrion, GO:0005743: mitochondrial inner membrane, GO:0007595: lactation, GO:0009055: electron carrier activity, GO:0009409: response to cold, GO:0016021: integral to membrane, GO:0020037: heme binding, GO:0022904: respiratory electron transp…	00190: Oxidative phosphorylation, 01100: Metabolic pathways, 04260: Cardiac muscle contraction, 05010: Alzheimer's disease, 05012: Parkinson's disease, 05016: Huntington's disease
314280	1388545_at	Smoc1	SPARC related modular calcium binding 1	2	-0.6594	-2.4085	0.016	0.075	-0.0385458	0.097399	0.204	0.3491	0.5546	0	0	Rn.55639	GO:0001654: eye development, GO:0005604: basement membrane, GO:0010811: positive regulation of cell-substrate adhesion, GO:0030198: extracellular matrix organization, GO:0045667: regulation of osteoblast differentiation, GO:0050840: extracellular matrix binding, GO:0060173: limb development
24803	1371160_at	Vamp2	vesicle-associated membrane protein 2	2	-0.6585	-2.4062	0.0161	0.075	-0.078884	0.00240232	0.044	0.2591	0.6107	0	0	Rn.12939	GO:0000149: SNARE binding, GO:0000149: SNARE binding, GO:0005515: protein binding, GO:0005516: calmodulin binding, GO:0005543: phospholipid binding, GO:0005623: cell, GO:0005802: trans-Golgi network, GO:0005886: plasma membrane, GO:0005886: plasma membrane, GO:0006461: protein complex assembly, GO:0006944: cellular membrane fusion, GO:0008021: synaptic vesicle, GO:0008022: protein C-terminus bind…	04130: SNARE interactions in vesicular transport, 04962: Vasopressin-regulated water reabsorption, 04970: Salivary secretion
362911	1372755_at	Mal2	mal, T-cell differentiation protein 2	2	0.6586	2.4068	0.0161	0.075	0.0789823	0.133746	0.247	0.233	0.6293	0	0	Rn.103382	GO:0016021: integral to membrane
289456	1374440_at	Hsd17b11	hydroxysteroid (17-beta) dehydrogenase 11	2	-0.812	-2.403	0.0163	0.075	-0.0669858	0.0954825	0.202	1.4588	0.2271	0.0723	31.5	Rn.102059	GO:0000166: nucleotide binding, GO:0005576: extracellular region, GO:0005737: cytoplasm, GO:0005737: cytoplasm, GO:0005811: lipid particle, GO:0006694: steroid biosynthetic process, GO:0006710: androgen catabolic process, GO:0006710: androgen catabolic process, GO:0016229: steroid dehydrogenase activity, GO:0016229: steroid dehydrogenase activity
84584	1388178_at	Ncoa3	nuclear receptor coactivator 3	2	-0.6573	-2.4013	0.0163	0.075	-0.0486153	0.0237447	0.108	0.2404	0.6239	0	0	Rn.20691	GO:0001012: RNA polymerase II regulatory region DNA binding, GO:0003682: chromatin binding, GO:0003713: transcription coactivator activity, GO:0004402: histone acetyltransferase activity, GO:0004402: histone acetyltransferase activity, GO:0005634: nucleus, GO:0005634: nucleus, GO:0005737: cytoplasm, GO:0005737: cytoplasm, GO:0005794: Golgi apparatus, GO:0006351: transcription, DNA-dependent, GO:0…
25124	rc_AA892553_at	Stat1	signal transducer and activator of transcription 1	3	-0.5221	-2.4023	0.0163	0.075	-0.0263739	0.371444	0.457	1.7444	0.418	0	0	Rn.33229	GO:0000979: RNA polymerase II core promoter sequence-specific DNA binding, GO:0000983: RNA polymerase II core promoter sequence-specific DNA binding transcription factor activity, GO:0001937: negative regulation of endothelial cell proliferation, GO:0003677: DNA binding, GO:0003690: double-stranded DNA binding, GO:0003700: sequence-specific DNA binding transcription factor activity, GO:0003700: s…	04062: Chemokine signaling pathway, 04380: Osteoclast differentiation, 04620: Toll-like receptor signaling pathway, 04630: Jak-STAT signaling pathway, 05140: Leishmaniasis, 05145: Toxoplasmosis, 05160: Hepatitis C, 05200: Pathways in cancer, 05212: Pancreatic cancer
298385	1372815_at	Magoh	mago-nashi homolog, proliferation-associated (Drosophila)	2	0.6565	2.4017	0.0163	0.075	0.0722921	0.156789	0.269	0.0191	0.89	0	0	Rn.8332	GO:0000184: nuclear-transcribed mRNA catabolic process, nonsense-mediated decay, GO:0000184: nuclear-transcribed mRNA catabolic process, nonsense-mediated decay, GO:0003723: RNA binding, GO:0005737: cytoplasm, GO:0006397: mRNA processing, GO:0006417: regulation of translation, GO:0008380: RNA splicing, GO:0016607: nuclear speck, GO:0035145: exon-exon junction complex, GO:0035145: exon-exon juncti…	03013: RNA transport, 03015: mRNA surveillance pathway, 03040: Spliceosome
291078	1376010_at	Prpf4b	PRP4 pre-mRNA processing factor 4 homolog B (yeast)	2	0.6573	2.403	0.0163	0.075	0.0470991	0.250657	0.35	0.1163	0.7331	0	0	Rn.32654	GO:0004674: protein serine/threonine kinase activity, GO:0005524: ATP binding, GO:0005634: nucleus, GO:0005694: chromosome, GO:0005694: chromosome, GO:0006397: mRNA processing, GO:0008380: RNA splicing, GO:0071013: catalytic step 2 spliceosome, GO:0071013: catalytic step 2 spliceosome
298410	1373365_at	Cmpk1	cytidine monophosphate (UMP-CMP) kinase 1	2	0.6577	2.3999	0.0164	0.075	0.0261134	0.632202	0.67	0.5101	0.4751	0	0	Rn.162093	GO:0004127: cytidylate kinase activity, GO:0004127: cytidylate kinase activity, GO:0005524: ATP binding, GO:0005634: nucleus, GO:0005737: cytoplasm, GO:0006225: UDP biosynthetic process, GO:0006227: dUDP biosynthetic process, GO:0006240: dCDP biosynthetic process, GO:0018963: phthalate metabolic process, GO:0022602: ovulation cycle process, GO:0033862: UMP kinase activity, GO:0046705: CDP biosynt…	00240: Pyrimidine metabolism, 01100: Metabolic pathways
313418	1399025_at	Mier1	mesoderm induction early response 1 homolog (Xenopus laevis)	2	0.655	2.3937	0.0167	0.076	0.0538197	0.201865	0.31	0.3016	0.5829	0	0	Rn.36542	GO:0003677: DNA binding, GO:0004871: signal transducer activity, GO:0005634: nucleus, GO:0007165: signal transduction, GO:0017053: transcriptional repressor complex, GO:0031937: positive regulation of chromatin silencing, GO:0043123: positive regulation of I-kappaB kinase/NF-kappaB cascade
83620	1389137_at	Cit	citron (rho-interacting, serine/threonine kinase 21)	2	-0.6547	-2.3899	0.0169	0.076	-0.049043	0.240116	0.343	0.458	0.4986	0	0	Rn.89069	GO:0000070: mitotic sister chromatid segregation, GO:0000086: G2/M transition of mitotic cell cycle, GO:0000086: G2/M transition of mitotic cell cycle, GO:0000910: cytokinesis, GO:0001726: ruffle, GO:0004674: protein serine/threonine kinase activity, GO:0005083: small GTPase regulator activity, GO:0005543: phospholipid binding, GO:0005737: cytoplasm, GO:0005773: vacuole, GO:0005886: plasma membra…
287437	rc_AA891690_g_at	Tnfsf13	tumor necrosis factor (ligand) superfamily, member 13	3	-0.5185	-2.3882	0.0169	0.076	-0.0293493	0.447734	0.52	1.4614	0.4816	0	0	Rn.19955	GO:0002426: immunoglobulin production in mucosal tissue, GO:0002636: positive regulation of germinal center formation, GO:0003674: molecular_function, GO:0005575: cellular_component, GO:0008150: biological_process, GO:0008284: positive regulation of cell proliferation, GO:0009897: external side of plasma membrane, GO:0016064: immunoglobulin mediated immune response, GO:0048298: positive regulatio…	04060: Cytokine-cytokine receptor interaction, 04672: Intestinal immune network for IgA production, 05323: Rheumatoid arthritis
432360	1389971_at	Sgce	sarcoglycan, epsilon	2	0.653	2.3884	0.0169	0.076	0.0346358	0.169209	0.282	0.1265	0.7221	0	0	Rn.185815	GO:0005509: calcium ion binding, GO:0005737: cytoplasm, GO:0005856: cytoskeleton, GO:0007417: central nervous system development, GO:0016010: dystrophin-associated glycoprotein complex, GO:0016012: sarcoglycan complex, GO:0016021: integral to membrane, GO:0042383: sarcolemma
287122	rc_AA891037_at	Rpl3l	ribosomal protein L3-like	3	-0.5185	-2.386	0.017	0.076	-0.0456298	0.0616455	0.166	1.7729	0.4121	0	0	Rn.105722	GO:0003735: structural constituent of ribosome, GO:0006412: translation, GO:0022625: cytosolic large ribosomal subunit, GO:0022625: cytosolic large ribosomal subunit	03010: Ribosome
302697	1372331_at	Eif1ax	eukaryotic translation initiation factor 1A, X-linked	2	0.6542	2.3878	0.017	0.076	0.0423349	0.295957	0.392	0.5022	0.4785	0	0	Rn.106940	GO:0003743: translation initiation factor activity	03013: RNA transport
362930	1372084_at	Ptp4a3	protein tyrosine phosphatase type IVA, member 3	2	-0.6514	-2.384	0.0171	0.076	-0.115879	0.0516669	0.151	0.0032	0.9552	0	0	Rn.106043	GO:0004725: protein tyrosine phosphatase activity
84492	1370916_at	Tec	tec protein tyrosine kinase	2	-0.6515	-2.3834	0.0172	0.076	-0.0583411	0.0300613	0.118	0.0633	0.8013	0	0	Rn.11797	GO:0004713: protein tyrosine kinase activity, GO:0004715: non-membrane spanning protein tyrosine kinase activity, GO:0005737: cytoplasm, GO:0005856: cytoskeleton, GO:0007229: integrin-mediated signaling pathway, GO:0010543: regulation of platelet activation, GO:0042246: tissue regeneration, GO:0050853: B cell receptor signaling pathway	04380: Osteoclast differentiation, 04660: T cell receptor signaling pathway
24330	U75397UTR#1_s_at	Egr1	early growth response 1	3	-0.6275	-2.3818	0.0172	0.076	-0.125134	0.0064166	0.067	2.8671	0.2385	0.0631	30.2	Rn.9096	GO:0000122: negative regulation of transcription from RNA polymerase II promoter, GO:0000122: negative regulation of transcription from RNA polymerase II promoter, GO:0000976: transcription regulatory region sequence-specific DNA binding, GO:0000977: RNA polymerase II regulatory region sequence-specific DNA binding, GO:0000979: RNA polymerase II core promoter sequence-specific DNA binding, GO:000…	05020: Prion diseases
65132	AJ011811_at	Cldn7	claudin 7	3	-0.5164	-2.3819	0.0172	0.076	-0.0646047	0.0370084	0.129	0.9812	0.6123	0	0	Rn.32259	GO:0005198: structural molecule activity, GO:0005923: tight junction, GO:0005923: tight junction, GO:0005923: tight junction, GO:0016021: integral to membrane, GO:0016328: lateral plasma membrane, GO:0016338: calcium-independent cell-cell adhesion, GO:0042802: identical protein binding	04514: Cell adhesion molecules (CAMs), 04530: Tight junction, 04670: Leukocyte transendothelial migration, 05160: Hepatitis C
686590	rc_AA799534_at	LOC686590	similar to IQ motif and Sec7 domain 1	3	-0.5149	-2.3757	0.0175	0.076	-0.0524968	0.15385	0.268	0.9586	0.6192	0	0			04144: Endocytosis
360895	1374716_at	Rrp15	ribosomal RNA processing 15 homolog (S. cerevisiae)	2	0.828	2.3765	0.0175	0.076	0.0447728	0.0742039	0.18	1.5441	0.214	0.0861	35.2	Rn.137835	GO:0005634: nucleus, GO:0005730: nucleolus, GO:0005730: nucleolus, GO:0005739: mitochondrion, GO:0005739: mitochondrion
60590	1371242_at	Grm8	glutamate receptor, metabotropic 8	2	-0.6499	-2.3743	0.0176	0.076	-0.0348942	0.155212	0.269	0.3801	0.5375	0	0	Rn.44420	GO:0001642: group III metabotropic glutamate receptor activity, GO:0001642: group III metabotropic glutamate receptor activity, GO:0005887: integral to plasma membrane, GO:0007196: adenylate cyclase-inhibiting G-protein coupled glutamate receptor signaling pathway, GO:0007268: synaptic transmission, GO:0007268: synaptic transmission, GO:0007608: sensory perception of smell, GO:0019233: sensory pe…	04080: Neuroactive ligand-receptor interaction
83497	AB016425_at	Ocln	occludin	3	0.5143	2.3741	0.0176	0.076	0.0378625	0.305263	0.401	0.7159	0.6991	0	0	Rn.31429	GO:0005829: cytosol, GO:0005886: plasma membrane, GO:0005911: cell-cell junction, GO:0005923: tight junction, GO:0005923: tight junction, GO:0008119: thiopurine S-methyltransferase activity, GO:0008757: S-adenosylmethionine-dependent methyltransferase activity, GO:0016327: apicolateral plasma membrane, GO:0030054: cell junction, GO:0045216: cell-cell junction organization, GO:0046498: S-adenosylh…	04514: Cell adhesion molecules (CAMs), 04530: Tight junction, 04670: Leukocyte transendothelial migration, 05160: Hepatitis C
691075	1373404_at	Mrpl10	mitochondrial ribosomal protein L10	2	0.6503	2.3738	0.0176	0.076	0.0436565	0.086066	0.194	0.655	0.4183	0	0	Rn.204813	GO:0003735: structural constituent of ribosome, GO:0005739: mitochondrion, GO:0005762: mitochondrial large ribosomal subunit, GO:0006412: translation, GO:0030529: ribonucleoprotein complex
684800	1373505_at	LOC684800	similar to stromal membrane-associated protein 1	2	0.7284	2.3731	0.0176	0.076	0.0483954	0.292832	0.391	1.2331	0.2668	0.0356	18.9			04144: Endocytosis
171148	L21672_at	Slc6a5	solute carrier family 6 (neurotransmitter transporter, glycine), member 5	3	-0.6259	-2.3721	0.0177	0.076	-0.0741937	0.00549294	0.063	2.8808	0.2368	0.064	30.6	Rn.34566	GO:0005328: neurotransmitter:sodium symporter activity, GO:0015187: glycine transmembrane transporter activity, GO:0015816: glycine transport, GO:0016021: integral to membrane
289881	1372453_at	Dr1	down-regulator of transcription 1	2	0.6482	2.3711	0.0177	0.076	0.0711567	0.114047	0.225	0.1347	0.7136	0	0	Rn.6666	GO:0005634: nucleus, GO:0005671: Ada2/Gcn5/Ada3 transcription activator complex, GO:0005671: Ada2/Gcn5/Ada3 transcription activator complex, GO:0006351: transcription, DNA-dependent, GO:0006355: regulation of transcription, DNA-dependent, GO:0017025: TBP-class protein binding, GO:0017025: TBP-class protein binding, GO:0043565: sequence-specific DNA binding, GO:0043966: histone H3 acetylation, GO:…
114630	1367620_at	Atp5g3	ATP synthase, H+ transporting, mitochondrial Fo complex, subunit C3 (subunit 9)	2	0.6478	2.3704	0.0178	0.076	0.0288645	0.352736	0.442	0.0625	0.8026	0	0	Rn.2180	GO:0003674: molecular_function, GO:0005575: cellular_component, GO:0005739: mitochondrion, GO:0005739: mitochondrion, GO:0007568: aging, GO:0008289: lipid binding, GO:0015078: hydrogen ion transmembrane transporter activity, GO:0015986: ATP synthesis coupled proton transport, GO:0015991: ATP hydrolysis coupled proton transport, GO:0016021: integral to membrane, GO:0031966: mitochondrial membrane,…	00190: Oxidative phosphorylation, 01100: Metabolic pathways, 05010: Alzheimer's disease, 05012: Parkinson's disease, 05016: Huntington's disease
59114	1387793_at	Slc9a3r1	solute carrier family 9 (sodium/hydrogen exchanger), member 3 regulator 1	2	0.6489	2.3695	0.0178	0.076	-0.0993776	0.0345456	0.126	0.589	0.4428	0	0	Rn.35142	GO:0001726: ruffle, GO:0003096: renal sodium ion transport, GO:0003096: renal sodium ion transport, GO:0005102: receptor binding, GO:0005515: protein binding, GO:0005622: intracellular, GO:0005737: cytoplasm, GO:0005737: cytoplasm, GO:0005813: centrosome, GO:0005813: centrosome, GO:0005886: plasma membrane, GO:0005902: microvillus, GO:0006915: apoptotic process, GO:0006915: apoptotic process, GO:…
685322	1371381_at	LOC685322	similar to ubiquinol-cytochrome c reductase complex 7.2kDa protein isoform b	2	0.6495	2.3687	0.0178	0.076	0.0489284	0.247164	0.348	0.7497	0.3866	0	0	Rn.140706		00190: Oxidative phosphorylation, 01100: Metabolic pathways, 04260: Cardiac muscle contraction, 05010: Alzheimer's disease, 05012: Parkinson's disease, 05016: Huntington's disease
25571	D16339_at	Ttpa	tocopherol (alpha) transfer protein	3	0.514	2.3685	0.0179	0.076	0.0370814	0.0428961	0.139	1.4516	0.4839	0	0	Rn.228762	GO:0001890: placenta development, GO:0001892: embryonic placenta development, GO:0001892: embryonic placenta development, GO:0005215: transporter activity, GO:0005770: late endosome, GO:0005829: cytosol, GO:0007584: response to nutrient, GO:0008431: vitamin E binding, GO:0009268: response to pH, GO:0009636: response to toxin, GO:0009636: response to toxin, GO:0019842: vitamin binding, GO:0032502:…
29702	AF096835_g_at	Eif2ak3	eukaryotic translation initiation factor 2 alpha kinase 3	3	0.512	2.3655	0.018	0.076	0.080003	0.000687915	0.026	0.4332	0.8053	0	0	Rn.24897	GO:0001501: skeletal system development, GO:0001503: ossification, GO:0001503: ossification, GO:0002063: chondrocyte development, GO:0002063: chondrocyte development, GO:0004672: protein kinase activity, GO:0004674: protein serine/threonine kinase activity, GO:0004674: protein serine/threonine kinase activity, GO:0004694: eukaryotic translation initiation factor 2alpha kinase activity, GO:0004694…	04141: Protein processing in endoplasmic reticulum, 05010: Alzheimer's disease, 05160: Hepatitis C
313604	1376189_at	Zmym1	zinc finger, MYM-type 1	2	0.646	2.3629	0.0181	0.076	0.0250057	0.219778	0.33	0.187	0.6654	0	0	Rn.19963	GO:0003676: nucleic acid binding, GO:0008270: zinc ion binding, GO:0046983: protein dimerization activity
295334	1371868_at	Bcas2	breast carcinoma amplified sequence 2	2	0.647	2.3629	0.0181	0.076	0.0556023	0.27172	0.372	0.4789	0.4889	0	0	Rn.1225	GO:0005681: spliceosomal complex, GO:0005681: spliceosomal complex	03040: Spliceosome
64547	AF065433_at	Bcl2l11	BCL2-like 11 (apoptosis facilitator)	3	0.5108	2.3614	0.0182	0.076	0.0491637	0.0425356	0.139	0.3126	0.8553	0	0	Rn.82709	GO:0001701: in utero embryonic development, GO:0001701: in utero embryonic development, GO:0001776: leukocyte homeostasis, GO:0001782: B cell homeostasis, GO:0001782: B cell homeostasis, GO:0001783: B cell apoptotic process, GO:0001783: B cell apoptotic process, GO:0001822: kidney development, GO:0001822: kidney development, GO:0002260: lymphocyte homeostasis, GO:0002262: myeloid cell homeostasis…
360594	1371661_at	Mrps23	mitochondrial ribosomal protein S23	2	0.9121	2.361	0.0182	0.076	0.0732897	0.0225951	0.107	1.8773	0.1706	0.1395	46.7	Rn.198893	GO:0003735: structural constituent of ribosome, GO:0005739: mitochondrion, GO:0005739: mitochondrion, GO:0005840: ribosome, GO:0006412: translation, GO:0031965: nuclear membrane, GO:0031965: nuclear membrane, GO:0045111: intermediate filament cytoskeleton, GO:0045111: intermediate filament cytoskeleton
303514	1399118_at	Msl1	male-specific lethal 1 homolog (Drosophila)	2	-0.6468	-2.3596	0.0183	0.076	-0.0680361	0.0143602	0.087	0.7196	0.3963	0	0	Rn.22437
361282	1375945_at	Plxdc2	plexin domain containing 2	2	0.6693	2.3597	0.0183	0.076	0.0791962	0.00809104	0.073	1.0626	0.3026	0.0096	5.9	Rn.36200	GO:0016021: integral to membrane
499709	1374857_at	Gar1	GAR1 ribonucleoprotein homolog (yeast)	2	-0.6452	-2.357	0.0184	0.076	-0.0253388	0.581638	0.634	0.462	0.4967	0	0	Rn.15522	GO:0006364: rRNA processing, GO:0009982: pseudouridine synthase activity, GO:0015030: Cajal body, GO:0030515: snoRNA binding, GO:0031120: snRNA pseudouridine synthesis, GO:0031429: box H/ACA snoRNP complex, GO:0042254: ribosome biogenesis	03008: Ribosome biogenesis in eukaryotes
366196	1390717_at	Crls1	cardiolipin synthase 1	2	0.6463	2.3582	0.0184	0.076	0.045506	0.0469164	0.146	0.8139	0.367	0	0	Rn.35982	GO:0005739: mitochondrion, GO:0005739: mitochondrion, GO:0005743: mitochondrial inner membrane, GO:0008654: phospholipid biosynthetic process, GO:0016020: membrane, GO:0016021: integral to membrane, GO:0016780: phosphotransferase activity, for other substituted phosphate groups	00564: Glycerophospholipid metabolism, 01100: Metabolic pathways
116475	1387046_at	Ift172	intraflagellar transport 172 homolog (Chlamydomonas)	2	-0.6982	-2.3552	0.0185	0.076	-0.0618314	0.0102592	0.078	1.1569	0.2821	0.0238	13.6	Rn.171849	GO:0000122: negative regulation of transcription from RNA polymerase II promoter, GO:0001841: neural tube formation, GO:0005634: nucleus, GO:0005929: cilium, GO:0005929: cilium, GO:0007224: smoothened signaling pathway, GO:0007275: multicellular organismal development, GO:0007368: determination of left/right symmetry, GO:0008134: transcription factor binding, GO:0009953: dorsal/ventral pattern fo…
24536	1388260_a_at	Lepr	leptin receptor	2	-0.6442	-2.351	0.0187	0.076	-0.046474	0.0194518	0.1	0.6976	0.4036	0	0	Rn.9891	GO:0001525: angiogenesis, GO:0001542: ovulation from ovarian follicle, GO:0001666: response to hypoxia, GO:0005615: extracellular space, GO:0005886: plasma membrane, GO:0006091: generation of precursor metabolites and energy, GO:0007565: female pregnancy, GO:0007584: response to nutrient, GO:0008203: cholesterol metabolic process, GO:0016500: protein-hormone receptor activity, GO:0016500: protein…	04060: Cytokine-cytokine receptor interaction, 04080: Neuroactive ligand-receptor interaction, 04630: Jak-STAT signaling pathway, 04920: Adipocytokine signaling pathway
100911498	1375535_at	LOC100911498	uncharacterized LOC100911498	2	-0.642	-2.3507	0.0187	0.076	-0.0277041	0.194318	0.303	0.0631	0.8016	0	0
50599	U09243_at	Kcnj3	potassium inwardly-rectifying channel, subfamily J, member 3	3	0.6031	2.3513	0.0187	0.076	0.0667098	0.0113876	0.081	2.7382	0.2543	0.0532	27	Rn.9809	GO:0005242: inward rectifier potassium channel activity, GO:0009897: external side of plasma membrane, GO:0009986: cell surface, GO:0015467: G-protein activated inward rectifier potassium channel activity, GO:0016021: integral to membrane, GO:0030315: T-tubule, GO:0051602: response to electrical stimulus
100361574	1372534_at	LOC100361574	mCG145114-like	2	0.643	2.3507	0.0187	0.076	0.0759069	0.0128185	0.084	0.4424	0.506	0	0		GO:0003677: DNA binding, GO:0003899: DNA-directed RNA polymerase activity
291927	1398439_a_at	Orc6	origin recognition complex, subunit 6	2	0.6437	2.3509	0.0187	0.076	0.0443911	0.106719	0.216	0.6367	0.4249	0	0	Rn.41300	GO:0000808: origin recognition complex, GO:0003677: DNA binding, GO:0005664: nuclear origin of replication recognition complex, GO:0006260: DNA replication, GO:0006261: DNA-dependent DNA replication	04110: Cell cycle
298602	1376286_at	RGD1566083	similar to hypothetical protein MGC24047	2	-0.6413	-2.3486	0.0188	0.076	-0.0705839	0.0029161	0.047	0.0179	0.8936	0	0
313436	1373891_at	Zcchc12	zinc finger, CCHC domain containing 12	2	0.6434	2.3471	0.0189	0.076	0.078145	0.0638051	0.169	0.9226	0.3368	0	0	Rn.23849	GO:0003676: nucleic acid binding, GO:0005634: nucleus, GO:0006351: transcription, DNA-dependent, GO:0006355: regulation of transcription, DNA-dependent, GO:0008270: zinc ion binding, GO:0016607: nuclear speck, GO:0030374: ligand-dependent nuclear receptor transcription coactivator activity, GO:0030509: BMP signaling pathway, GO:0032183: SUMO binding, GO:2000327: positive regulation of ligand-depe…
362401	1373595_at	Tmem43	transmembrane protein 43	2	0.642	2.3451	0.019	0.076	0.0826581	0.0738186	0.18	0.5215	0.4702	0	0	Rn.15201	GO:0005637: nuclear inner membrane, GO:0005783: endoplasmic reticulum, GO:0005794: Golgi apparatus, GO:0005794: Golgi apparatus, GO:0016021: integral to membrane
311359	1390382_at	Hypk	Huntingtin interacting protein K	2	0.9442	2.3455	0.019	0.076	0.11864	0.00501073	0.061	2.0225	0.155	0.1639	50.6	Rn.17258
63885	1368438_at	Pde10a	phosphodiesterase 10A	2	0.6802	2.3365	0.0195	0.078	0.102586	0.0304712	0.118	1.1159	0.2908	0.0178	10.4	Rn.44869	GO:0004112: cyclic-nucleotide phosphodiesterase activity, GO:0004114: 3',5'-cyclic-nucleotide phosphodiesterase activity, GO:0004114: 3',5'-cyclic-nucleotide phosphodiesterase activity, GO:0004118: cGMP-stimulated cyclic-nucleotide phosphodiesterase activity, GO:0004118: cGMP-stimulated cyclic-nucleotide phosphodiesterase activity, GO:0005737: cytoplasm, GO:0006198: cAMP catabolic process, GO:000…	00230: Purine metabolism
64315	rc_AA800005_at	Cd151	CD151 molecule (Raph blood group)	3	-0.5068	-2.3346	0.0196	0.078	-0.0333343	0.235604	0.34	1.6437	0.4396	0	0	Rn.1465	GO:0016021: integral to membrane, GO:0016477: cell migration, GO:0016477: cell migration, GO:0042098: T cell proliferation, GO:0042098: T cell proliferation
363113	1383051_at	Syncrip	synaptotagmin binding, cytoplasmic RNA interacting protein	2	0.638	2.3331	0.0196	0.078	0.03396	0.156205	0.269	0.4506	0.5021	0	0	Rn.202606	GO:0000166: nucleotide binding, GO:0003723: RNA binding, GO:0005654: nucleoplasm, GO:0005681: spliceosomal complex, GO:0005737: cytoplasm, GO:0006397: mRNA processing, GO:0008143: poly(A) RNA binding, GO:0008143: poly(A) RNA binding, GO:0008380: RNA splicing, GO:0030529: ribonucleoprotein complex, GO:0030529: ribonucleoprotein complex, GO:0070934: CRD-mediated mRNA stabilization, GO:0070934: CRD-…
192246	1371463_at	Phf5a	PHD finger protein 5A	2	0.6376	2.3315	0.0197	0.078	0.0754862	0.00707026	0.069	0.4622	0.4966	0	0	Rn.9116	GO:0000398: nuclear mRNA splicing, via spliceosome, GO:0000398: nuclear mRNA splicing, via spliceosome, GO:0003677: DNA binding, GO:0003700: sequence-specific DNA binding transcription factor activity, GO:0005686: U2 snRNP, GO:0005686: U2 snRNP, GO:0005689: U12-type spliceosomal complex, GO:0005689: U12-type spliceosomal complex, GO:0006351: transcription, DNA-dependent, GO:0016363: nuclear matri…	03040: Spliceosome
360547	1374892_at	Sat2	spermidine/spermine N1-acetyltransferase family member 2	2	0.636	2.3304	0.0198	0.078	0.0571671	0.0764403	0.184	0.011	0.9166	0	0	Rn.23795	GO:0003674: molecular_function, GO:0005575: cellular_component, GO:0008080: N-acetyltransferase activity, GO:0008150: biological_process	00330: Arginine and proline metabolism, 01100: Metabolic pathways
266631	1376307_a_at	Rbm45	RNA binding motif protein 45	2	0.636	2.3297	0.0198	0.078	0.0388387	0.315347	0.41	0.0468	0.8287	0	0	Rn.204106	GO:0000166: nucleotide binding, GO:0003676: nucleic acid binding, GO:0003723: RNA binding, GO:0003723: RNA binding, GO:0005634: nucleus, GO:0005634: nucleus, GO:0005737: cytoplasm, GO:0005737: cytoplasm, GO:0007399: nervous system development, GO:0030154: cell differentiation
363000	1377010_at	RGD1565411	similar to 2610317D23Rik protein	2	-0.6357	-2.3292	0.0199	0.078	-0.0614814	0.0254538	0.111	0.001	0.9744	0	0	Rn.20937		03040: Spliceosome
307947	1372460_at	Set	SET nuclear oncogene	2	0.6379	2.3266	0.02	0.078	0.030733	0.360849	0.447	0.9128	0.3394	0	0	Rn.76937	GO:0003677: DNA binding, GO:0005634: nucleus, GO:0005654: nucleoplasm, GO:0005737: cytoplasm, GO:0005737: cytoplasm, GO:0005783: endoplasmic reticulum, GO:0005783: endoplasmic reticulum, GO:0005829: cytosol, GO:0006334: nucleosome assembly, GO:0043234: protein complex, GO:0043524: negative regulation of neuron apoptotic process, GO:0045892: negative regulation of transcription, DNA-dependent, GO:…
366515	rc_AA893171_at	Wdr8	WD repeat domain 8	3	-0.5873	-2.3251	0.0201	0.078	-0.0370679	0.28183	0.382	2.656	0.265	0.0474	24.7	Rn.30003	GO:0005813: centrosome
361831	1390259_at	Ube2d1	ubiquitin-conjugating enzyme E2D 1	2	0.636	2.322	0.0202	0.078	0.103243	0.0714592	0.179	0.8838	0.3472	0	0	Rn.24937	GO:0000209: protein polyubiquitination, GO:0004842: ubiquitin-protein ligase activity, GO:0004842: ubiquitin-protein ligase activity, GO:0004842: ubiquitin-protein ligase activity, GO:0005524: ATP binding, GO:0005737: cytoplasm, GO:0005737: cytoplasm, GO:0006511: ubiquitin-dependent protein catabolic process, GO:0006511: ubiquitin-dependent protein catabolic process, GO:0016567: protein ubiquitin…	04120: Ubiquitin mediated proteolysis, 04141: Protein processing in endoplasmic reticulum
301016	rc_AA799734_at	Spink8	serine peptidase inhibitor, Kazal type 8	3	-0.5034	-2.3203	0.0203	0.078	-0.0674032	0.0141571	0.087	1.4624	0.4813	0	0	Rn.3817
311856	1376656_at	Usp20	ubiquitin specific peptidase 20	2	-0.633	-2.3191	0.0204	0.078	-0.0127096	0.690476	0.722	0.1047	0.7463	0	0		GO:0001664: G-protein coupled receptor binding, GO:0001664: G-protein coupled receptor binding, GO:0004197: cysteine-type endopeptidase activity, GO:0004197: cysteine-type endopeptidase activity, GO:0004221: ubiquitin thiolesterase activity, GO:0004221: ubiquitin thiolesterase activity, GO:0006511: ubiquitin-dependent protein catabolic process, GO:0008270: zinc ion binding, GO:0008277: regulation…
361452	1372312_at	Ltv1	LTV1 homolog (S. cerevisiae)	2	0.633	2.3192	0.0204	0.078	0.0551366	0.0336386	0.126	0.0775	0.7807	0	0	Rn.7361	GO:0005634: nucleus, GO:0005634: nucleus, GO:0005737: cytoplasm, GO:0005737: cytoplasm
25539	X51781cds_s_at	Sag	S-antigen; retina and pineal gland (arrestin)	3	-0.501	-2.3176	0.0205	0.078	-0.0646809	0.0365984	0.129	0.278	0.8702	0	0	Rn.9856	GO:0002046: opsin binding, GO:0002046: opsin binding, GO:0003674: molecular_function, GO:0005575: cellular_component, GO:0007165: signal transduction, GO:0007601: visual perception, GO:0008150: biological_process, GO:0051219: phosphoprotein binding, GO:0051219: phosphoprotein binding
64316	D78359_at	Srpx	sushi-repeat-containing protein, X-linked	3	0.5025	2.3168	0.0205	0.078	0.0356772	0.156532	0.269	1.4	0.4966	0	0	Rn.1489	GO:0009986: cell surface, GO:0009986: cell surface
79123	1388078_a_at	Asic1	acid-sensing (proton-gated) ion channel 1	2	-0.6318	-2.3157	0.0206	0.078	-0.0832607	4.95565e-05	0.011	0.0042	0.9483	0	0	Rn.37385	GO:0001101: response to acid, GO:0005216: ion channel activity, GO:0005261: cation channel activity, GO:0005886: plasma membrane, GO:0005887: integral to plasma membrane, GO:0006812: cation transport, GO:0006816: calcium ion transport, GO:0007613: memory, GO:0008306: associative learning, GO:0015280: ligand-gated sodium channel activity, GO:0016021: integral to membrane, GO:0019233: sensory perce…
113918	S76742_at	Slc6a20	solute carrier family 6 (proline IMINO transporter), member 20	3	0.5024	2.3154	0.0206	0.078	0.0392115	0.0808542	0.191	1.5829	0.4532	0	0	Rn.161982	GO:0003333: amino acid transmembrane transport, GO:0003333: amino acid transmembrane transport, GO:0005328: neurotransmitter:sodium symporter activity, GO:0005887: integral to plasma membrane, GO:0006865: amino acid transport, GO:0006865: amino acid transport, GO:0015171: amino acid transmembrane transporter activity, GO:0015171: amino acid transmembrane transporter activity, GO:0015816: glycine …
364981	1388822_at	Scoc	short coiled-coil protein	2	0.6312	2.3134	0.0207	0.078	0.0318576	0.423733	0.499	0.0101	0.9198	0	0	Rn.18315	GO:0005634: nucleus, GO:0005768: endosome, GO:0005794: Golgi apparatus, GO:0005802: trans-Golgi network, GO:0016239: positive regulation of macroautophagy
65270	1368798_at	Abol1	ABO blood group-like 1	2	0.6337	2.314	0.0207	0.078	0.0238739	0.134939	0.248	0.7423	0.3889	0	0	Rn.229737	GO:0004380: glycoprotein-fucosylgalactoside alpha-N-acetylgalactosaminyltransferase activity, GO:0004381: fucosylgalactoside 3-alpha-galactosyltransferase activity, GO:0005576: extracellular region, GO:0006486: protein glycosylation, GO:0016021: integral to membrane, GO:0032580: Golgi cisterna membrane, GO:0042742: defense response to bacterium, GO:0046872: metal ion binding	00601: Glycosphingolipid biosynthesis - lacto and neolacto series, 01100: Metabolic pathways
308820	1377194_a_at	Ccdc90b	coiled-coil domain containing 90B	2	0.6307	2.3118	0.0208	0.078	0.0549019	0.149574	0.262	0.0053	0.9417	0	0	Rn.160643	GO:0005739: mitochondrion, GO:0005739: mitochondrion, GO:0016021: integral to membrane
316226	1372328_at	Klc4	kinesin light chain 4	2	-0.6307	-2.3096	0.0209	0.078	-0.0173743	0.631025	0.67	0.1978	0.6565	0	0	Rn.16800	GO:0003777: microtubule motor activity, GO:0005737: cytoplasm, GO:0005871: kinesin complex, GO:0005874: microtubule
29355	D26180_at	Pkn1	protein kinase N1	3	-0.5006	-2.3093	0.0209	0.078	-0.0746226	0.0705196	0.178	1.3398	0.5118	0	0	Rn.49880	GO:0003682: chromatin binding, GO:0003682: chromatin binding, GO:0003682: chromatin binding, GO:0004672: protein kinase activity, GO:0004672: protein kinase activity, GO:0004674: protein serine/threonine kinase activity, GO:0004674: protein serine/threonine kinase activity, GO:0004697: protein kinase C activity, GO:0005080: protein kinase C binding, GO:0005080: protein kinase C binding, GO:000552…
116669	1389234_at	Vwf	von Willebrand factor	2	-0.7714	-2.3043	0.0212	0.078	-0.0886019	0.0187766	0.099	1.4533	0.228	0.0699	31.2	Rn.35561	GO:0001889: liver development, GO:0001889: liver development, GO:0001890: placenta development, GO:0001890: placenta development, GO:0001948: glycoprotein binding, GO:0001948: glycoprotein binding, GO:0002020: protease binding, GO:0002020: protease binding, GO:0003674: molecular_function, GO:0005178: integrin binding, GO:0005178: integrin binding, GO:0005518: collagen binding, GO:0005518: collage…	04510: Focal adhesion, 04512: ECM-receptor interaction, 04610: Complement and coagulation cascades
65169	1370921_at	Scamp3	secretory carrier membrane protein 3	2	-0.629	-2.3044	0.0212	0.078	-0.0202837	0.5996	0.646	0.174	0.6766	0	0	Rn.98518	GO:0000139: Golgi membrane, GO:0032526: response to retinoic acid, GO:0042221: response to chemical stimulus
291057	1373200_at	Eef1e1	eukaryotic translation elongation factor 1 epsilon 1	2	0.6285	2.3043	0.0212	0.078	0.0598849	0.160177	0.273	0.0011	0.9735	0	0	Rn.98308	GO:0003746: translation elongation factor activity, GO:0005634: nucleus, GO:0005634: nucleus, GO:0005737: cytoplasm, GO:0005737: cytoplasm, GO:0008285: negative regulation of cell proliferation, GO:0008285: negative regulation of cell proliferation, GO:0043065: positive regulation of apoptotic process, GO:0043065: positive regulation of apoptotic process, GO:0043517: positive regulation of DNA da…
293627	1372752_at	Tspan4	tetraspanin 4	2	-0.629	-2.3019	0.0213	0.078	-0.0564859	0.0544291	0.155	0.4301	0.5119	0	0	Rn.11531	GO:0016021: integral to membrane
690806	rc_AA799871_at	LOC690806	hypothetical protein LOC690806	3	-0.4991	-2.3023	0.0213	0.078	-0.0647829	0.0136533	0.086	1.2852	0.5259	0	0	Rn.23454	GO:0016021: integral to membrane
315094	rc_AA892305_at	Fam203a	family with sequence similarity 203, member A	3	-0.4988	-2.3028	0.0213	0.078	-0.0438476	0.0512149	0.151	1.0514	0.5911	0	0	Rn.17102	GO:0003674: molecular_function, GO:0005575: cellular_component, GO:0008150: biological_process
294339	1374053_at	Mcm3ap	minichromosome maintenance complex component 3 associated protein	2	0.6304	2.3033	0.0213	0.078	0.052922	0.0696388	0.177	0.7935	0.3731	0	0	Rn.55967	GO:0000166: nucleotide binding, GO:0005634: nucleus, GO:0005737: cytoplasm, GO:0005829: cytosol
300968	1372119_at	Uba5	ubiquitin-like modifier activating enzyme 5	2	-0.6277	-2.3015	0.0214	0.078	-0.0124067	0.650493	0.687	0.0045	0.9463	0	0	Rn.228670	GO:0005524: ATP binding, GO:0005634: nucleus, GO:0005737: cytoplasm, GO:0005737: cytoplasm, GO:0016235: aggresome, GO:0016235: aggresome, GO:0016616: oxidoreductase activity, acting on the CH-OH group of donors, NAD or NADP as acceptor, GO:0043231: intracellular membrane-bounded organelle, GO:0046872: metal ion binding, GO:0048037: cofactor binding, GO:0071566: UFM1 activating enzyme activity, GO…
295701	1371796_at	Tmx2	thioredoxin-related transmembrane protein 2	2	0.6278	2.3006	0.0214	0.078	0.0641814	0.00899024	0.075	0.0755	0.7834	0	0	Rn.3027	GO:0016021: integral to membrane, GO:0045454: cell redox homeostasis
641452	U13176_at	Ube2d2	ubiquitin-conjugating enzyme E2D 2	3	0.4966	2.2967	0.0216	0.078	0.0672172	0.0139039	0.086	0.4911	0.7823	0	0	Rn.7390	GO:0000209: protein polyubiquitination, GO:0004842: ubiquitin-protein ligase activity, GO:0004842: ubiquitin-protein ligase activity, GO:0004842: ubiquitin-protein ligase activity, GO:0005524: ATP binding, GO:0016567: protein ubiquitination, GO:0016567: protein ubiquitination, GO:0016881: acid-amino acid ligase activity, GO:0070936: protein K48-linked ubiquitination, GO:0070936: protein K48-linke…	04120: Ubiquitin mediated proteolysis, 04141: Protein processing in endoplasmic reticulum
29657	AB012600_s_at	Arntl	aryl hydrocarbon receptor nuclear translocator-like	3	0.4968	2.2967	0.0216	0.078	0.0625592	0.0241248	0.108	0.5184	0.7717	0	0	Rn.14532	GO:0000060: protein import into nucleus, translocation, GO:0000982: RNA polymerase II core promoter proximal region sequence-specific DNA binding transcription factor activity, GO:0001190: RNA polymerase II transcription factor binding transcription factor activity involved in positive regulation of transcription, GO:0003677: DNA binding, GO:0003677: DNA binding, GO:0003700: sequence-specific DNA…	04710: Circadian rhythm - mammal
682469	1389000_at	LOC682469	similar to jumonji domain containing 1B	2	0.6279	2.2966	0.0216	0.078	0.0322865	0.225408	0.333	0.5635	0.4529	0	0
300142	1378582_at	Trabd	TraB domain containing	2	-0.626	-2.2951	0.0217	0.078	-0.0605198	0.00489095	0.061	0.0299	0.8626	0	0	Rn.3565
290673	rc_AA893621_at	Atp13a1	ATPase type 13A1	3	-0.4965	-2.2955	0.0217	0.078	-0.0723392	0.00263414	0.044	0.5865	0.7458	0	0	Rn.3697	GO:0005524: ATP binding, GO:0006812: cation transport, GO:0015662: ATPase activity, coupled to transmembrane movement of ions, phosphorylative mechanism, GO:0016021: integral to membrane, GO:0046872: metal ion binding
298943	1372709_at	Bcap29	B-cell receptor-associated protein 29	2	0.6263	2.295	0.0217	0.078	0.0850431	0.0901796	0.197	0.1165	0.7328	0	0	Rn.19451	GO:0004872: receptor activity, GO:0005783: endoplasmic reticulum, GO:0006886: intracellular protein transport, GO:0016021: integral to membrane
300813	1367544_at	Rnf111	ring finger protein 111	2	0.6264	2.293	0.0218	0.078	0.0522012	0.22367	0.332	0.3429	0.5581	0	0	Rn.82537	GO:0000209: protein polyubiquitination, GO:0000209: protein polyubiquitination, GO:0004842: ubiquitin-protein ligase activity, GO:0004842: ubiquitin-protein ligase activity, GO:0005634: nucleus, GO:0005634: nucleus, GO:0005730: nucleolus, GO:0005737: cytoplasm, GO:0005737: cytoplasm, GO:0007389: pattern specification process, GO:0007389: pattern specification process, GO:0008270: zinc ion binding…
687565	1372764_at	LOC687565	similar to density-regulated protein	2	0.6271	2.2934	0.0218	0.078	0.0659967	0.182179	0.292	0.6386	0.4242	0	0	Rn.101864	GO:0003743: translation initiation factor activity
364206	rc_AA799323_at	Plek	pleckstrin	3	-0.4957	-2.2917	0.0219	0.078	-0.0285856	0.379388	0.464	0.6791	0.7121	0	0	Rn.6178	GO:0002244: hemopoietic progenitor cell differentiation, GO:0002244: hemopoietic progenitor cell differentiation, GO:0002576: platelet degranulation, GO:0005080: protein kinase C binding, GO:0005080: protein kinase C binding, GO:0005622: intracellular, GO:0005623: cell, GO:0005737: cytoplasm, GO:0005737: cytoplasm, GO:0006904: vesicle docking involved in exocytosis, GO:0006904: vesicle docking in…
291541	rc_AA800243_at	Cidea	cell death-inducing DFFA-like effector a	3	-0.5028	-2.2908	0.022	0.078	-0.0452623	0.0854352	0.194	2.041	0.3604	0.0029	2	Rn.8171	GO:0003674: molecular_function, GO:0005739: mitochondrion, GO:0005740: mitochondrial envelope, GO:0005740: mitochondrial envelope, GO:0005811: lipid particle, GO:0005811: lipid particle, GO:0006629: lipid metabolic process, GO:0006629: lipid metabolic process, GO:0006915: apoptotic process, GO:0008150: biological_process, GO:0032720: negative regulation of tumor necrosis factor production, GO:003…
79249	1372360_at	Abi1	abl-interactor 1	2	0.6253	2.2896	0.022	0.078	0.0467385	0.41674	0.494	0.3718	0.542	0	0	Rn.43675	GO:0001756: somitogenesis, GO:0005622: intracellular, GO:0005634: nucleus, GO:0005737: cytoplasm, GO:0005856: cytoskeleton, GO:0006928: cellular component movement, GO:0009987: cellular process, GO:0018108: peptidyl-tyrosine phosphorylation, GO:0030027: lamellipodium, GO:0030027: lamellipodium, GO:0030054: cell junction, GO:0030175: filopodium, GO:0030175: filopodium, GO:0030296: protein tyrosine…
171547	1376457_at	Crispld2	cysteine-rich secretory protein LCCL domain containing 2	2	-0.6259	-2.2857	0.0223	0.078	-0.0655834	0.066931	0.173	0.9797	0.3223	0	0	Rn.4346	GO:0005539: glycosaminoglycan binding, GO:0005576: extracellular region, GO:0008201: heparin binding, GO:0030133: transport vesicle, GO:0030198: extracellular matrix organization, GO:0030324: lung development, GO:0031012: extracellular matrix
361884	1377060_at	Mccc2	methylcrotonoyl-CoA carboxylase 2 (beta)	2	0.6238	2.2858	0.0223	0.078	0.107288	0.0108825	0.079	0.21	0.6468	0	0	Rn.33635	GO:0004485: methylcrotonoyl-CoA carboxylase activity, GO:0005524: ATP binding, GO:0005739: mitochondrion, GO:0005759: mitochondrial matrix, GO:0006552: leucine catabolic process, GO:0015936: coenzyme A metabolic process, GO:0016874: ligase activity	00280: Valine, leucine and isoleucine degradation, 01100: Metabolic pathways
29495	1389901_at	Dlg4	discs, large homolog 4 (Drosophila)	2	-0.6232	-2.2836	0.0224	0.078	-0.0478822	0.131617	0.245	0.2418	0.6229	0	0	Rn.9765	GO:0002091: negative regulation of receptor internalization, GO:0005102: receptor binding, GO:0005515: protein binding, GO:0005737: cytoplasm, GO:0005886: plasma membrane, GO:0005886: plasma membrane, GO:0006461: protein complex assembly, GO:0006461: protein complex assembly, GO:0006950: response to stress, GO:0008021: synaptic vesicle, GO:0008022: protein C-terminus binding, GO:0008022: protein …	05016: Huntington's disease
498440	1376227_at	Myoz1	myozenin 1	2	-0.6217	-2.2804	0.0226	0.078	-0.054353	0.098893	0.206	0.015	0.9025	0	0	Rn.128550	GO:0005634: nucleus, GO:0005634: nucleus, GO:0015629: actin cytoskeleton, GO:0015629: actin cytoskeleton, GO:0051373: FATZ binding, GO:0051373: FATZ binding
691337	1372955_at	Stk38l	serine/threonine kinase 38 like	2	-0.6216	-2.2798	0.0226	0.078	-0.0550816	0.0232576	0.107	0.0166	0.8976	0	0	Rn.200326	GO:0000287: magnesium ion binding, GO:0004674: protein serine/threonine kinase activity, GO:0005524: ATP binding, GO:0005634: nucleus, GO:0005737: cytoplasm, GO:0005886: plasma membrane, GO:0006468: protein phosphorylation, GO:0007243: intracellular protein kinase cascade, GO:0015629: actin cytoskeleton, GO:0043231: intracellular membrane-bounded organelle, GO:0051128: regulation of cellular comp…
29501	U75395UTR#1_s_at	Slc12a4	solute carrier family 12 (potassium/chloride transporters), member 4	3	-0.4947	-2.2805	0.0226	0.078	-0.0683568	0.0172841	0.096	1.6197	0.4449	0	0	Rn.32091	GO:0006813: potassium ion transport, GO:0015379: potassium:chloride symporter activity, GO:0016021: integral to membrane
64550	1399046_at	Top1	topoisomerase (DNA) I	2	0.6227	2.2802	0.0226	0.078	-0.113184	0.00499557	0.061	0.414	0.5199	0	0	Rn.91572	GO:0000228: nuclear chromosome, GO:0000932: cytoplasmic mRNA processing body, GO:0001651: dense fibrillar component, GO:0003677: DNA binding, GO:0003677: DNA binding, GO:0003682: chromatin binding, GO:0003917: DNA topoisomerase type I activity, GO:0003917: DNA topoisomerase type I activity, GO:0003918: DNA topoisomerase (ATP-hydrolyzing) activity, GO:0005524: ATP binding, GO:0005634: nucleus, GO:…
301062	1374720_at	Exog	endo/exonuclease (5'-3'), endonuclease G-like	2	-0.6231	-2.276	0.0228	0.078	-0.0424995	0.0860661	0.194	0.9823	0.3216	0	0	Rn.7100	GO:0003676: nucleic acid binding, GO:0004519: endonuclease activity, GO:0005739: mitochondrion, GO:0005739: mitochondrion, GO:0046872: metal ion binding	04210: Apoptosis
25359	U18314_at	Tmpo	thymopoietin	3	0.5372	2.2776	0.0228	0.078	0.0632524	0.0226828	0.107	2.3421	0.31	0.0244	14.6	Rn.202955	GO:0000785: chromatin, GO:0003677: DNA binding, GO:0005521: lamin binding, GO:0005634: nucleus, GO:0005635: nuclear envelope, GO:0005635: nuclear envelope, GO:0005637: nuclear inner membrane, GO:0005694: chromosome, GO:0006355: regulation of transcription, DNA-dependent, GO:0016021: integral to membrane, GO:0031468: nuclear envelope reassembly
25435	1389999_at	Eef2k	eukaryotic elongation factor-2 kinase	2	-0.6202	-2.2746	0.0229	0.078	-0.0195225	0.390525	0.473	0.0347	0.8521	0	0	Rn.10958	GO:0004686: elongation factor-2 kinase activity, GO:0004686: elongation factor-2 kinase activity, GO:0005509: calcium ion binding, GO:0005516: calmodulin binding, GO:0005516: calmodulin binding, GO:0005524: ATP binding, GO:0031952: regulation of protein autophosphorylation, GO:0031952: regulation of protein autophosphorylation, GO:0046777: protein autophosphorylation, GO:0046777: protein autophos…
309307	1390699_at	RGD1311595	similar to KIAA2026 protein	2	0.6213	2.2751	0.0229	0.078	0.0543833	0.224252	0.332	0.332	0.5645	0	0	Rn.96138
304195	1372936_at	Pcp2	Purkinje cell protein 2	2	-0.6206	-2.2735	0.023	0.078	-0.0461951	0.164557	0.277	0.3216	0.5707	0	0	Rn.162078	GO:0005085: guanyl-nucleotide exchange factor activity, GO:0005085: guanyl-nucleotide exchange factor activity, GO:0007165: signal transduction
498351	1367501_at	Srp72	signal recognition particle 72	2	-0.6201	-2.2729	0.023	0.078	-0.0295663	0.347814	0.439	0.1586	0.6904	0	0	Rn.2930	GO:0005047: signal recognition particle binding, GO:0005730: nucleolus, GO:0005737: cytoplasm, GO:0005786: signal recognition particle, endoplasmic reticulum targeting, GO:0005886: plasma membrane, GO:0042493: response to drug	03060: Protein export
310071	rc_AA800156_at	Ercc8	excision repair cross-complementing rodent repair deficiency, complementation group 8	3	-0.4933	-2.2725	0.0231	0.078	-0.0140926	0.653521	0.688	1.843	0.3979	0	0	Rn.107979	GO:0003674: molecular_function, GO:0005575: cellular_component, GO:0008150: biological_process	03420: Nucleotide excision repair, 04120: Ubiquitin mediated proteolysis
81651	X56541_at	Cspg4	chondroitin sulfate proteoglycan 4	3	-0.491	-2.2714	0.0231	0.078	-0.0724666	0.0147902	0.088	0.4947	0.7808	0	0	Rn.10381	GO:0000187: activation of MAPK activity, GO:0000187: activation of MAPK activity, GO:0001525: angiogenesis, GO:0004871: signal transducer activity, GO:0005518: collagen binding, GO:0005622: intracellular, GO:0005622: intracellular, GO:0005886: plasma membrane, GO:0005886: plasma membrane, GO:0005886: plasma membrane, GO:0005887: integral to plasma membrane, GO:0006954: inflammatory response, GO:0…
140583	1387062_a_at	Chek1	checkpoint kinase 1	2	-0.6196	-2.2699	0.0232	0.078	-0.0523784	0.026025	0.111	0.2773	0.5985	0	0	Rn.33267	GO:0000077: DNA damage checkpoint, GO:0000077: DNA damage checkpoint, GO:0000086: G2/M transition of mitotic cell cycle, GO:0000086: G2/M transition of mitotic cell cycle, GO:0000781: chromosome, telomeric region, GO:0000781: chromosome, telomeric region, GO:0000785: chromatin, GO:0000785: chromatin, GO:0000794: condensed nuclear chromosome, GO:0000794: condensed nuclear chromosome, GO:0004672: p…	04110: Cell cycle, 04115: p53 signaling pathway
60442	1375676_at	Lin7c	lin-7 homolog C (C. elegans)	2	0.6186	2.2694	0.0232	0.078	-0.0251961	0.442417	0.515	0.0008	0.9781	0	0	Rn.9461	GO:0005623: cell, GO:0005911: cell-cell junction, GO:0005923: tight junction, GO:0006887: exocytosis, GO:0007269: neurotransmitter secretion, GO:0008092: cytoskeletal protein binding, GO:0008092: cytoskeletal protein binding, GO:0014069: postsynaptic density, GO:0015031: protein transport, GO:0016323: basolateral plasma membrane, GO:0019904: protein domain specific binding, GO:0030165: PDZ domain…
308944	1373288_at	St5	suppression of tumorigenicity 5	2	-0.6181	-2.2678	0.0233	0.078	-0.0518729	0.178716	0.29	0.0021	0.9638	0	0	Rn.39696	GO:0070374: positive regulation of ERK1 and ERK2 cascade, GO:0070374: positive regulation of ERK1 and ERK2 cascade
81916	rc_AA892264_at	Pdzk1ip1	PDZK1 interacting protein 1	3	-0.4912	-2.2683	0.0233	0.078	-0.0406305	0.0714385	0.179	1.0926	0.5791	0	0	Rn.3605	GO:0016021: integral to membrane
501146	1375896_at	Stradb	STE20-related kinase adaptor beta	2	0.6227	2.2681	0.0233	0.078	0.061972	0.125678	0.239	1.0041	0.3163	0.0006	0.4	Rn.17696	GO:0000902: cell morphogenesis, GO:0004672: protein kinase activity, GO:0004672: protein kinase activity, GO:0005524: ATP binding, GO:0005622: intracellular, GO:0005634: nucleus, GO:0005737: cytoplasm, GO:0006611: protein export from nucleus, GO:0006916: anti-apoptosis, GO:0007254: JNK cascade, GO:0032147: activation of protein kinase activity
24777	M77479_at	Slc10a1	solute carrier family 10 (sodium/bile acid cotransporter family), member 1	3	0.4914	2.266	0.0234	0.078	0.0357317	0.0848853	0.194	1.6092	0.4473	0	0	Rn.9913	GO:0008508: bile acid:sodium symporter activity, GO:0008508: bile acid:sodium symporter activity, GO:0015125: bile acid transmembrane transporter activity, GO:0015711: organic anion transport, GO:0015721: bile acid and bile salt transport, GO:0016020: membrane, GO:0016021: integral to membrane, GO:0016323: basolateral plasma membrane	04976: Bile secretion
29560	1387076_at	Hif1a	hypoxia-inducible factor 1, alpha subunit (basic helix-loop-helix transcription factor)	2	0.6182	2.2666	0.0234	0.078	0.0206732	0.740602	0.763	0.1606	0.6886	0	0	Rn.10852	GO:0000988: protein binding transcription factor activity, GO:0001077: RNA polymerase II core promoter proximal region sequence-specific DNA binding transcription factor activity involved in positive regulation of transcription, GO:0001525: angiogenesis, GO:0001568: blood vessel development, GO:0001666: response to hypoxia, GO:0001666: response to hypoxia, GO:0001666: response to hypoxia, GO:0001…	04150: mTOR signaling pathway, 05200: Pathways in cancer, 05211: Renal cell carcinoma
299346	1375009_at	Nudt14	nudix (nucleoside diphosphate linked moiety X)-type motif 14	2	-0.6181	-2.2651	0.0235	0.079	-0.0537487	0.0795496	0.189	0.3095	0.578	0	0	Rn.19641	GO:0008152: metabolic process, GO:0008768: UDP-sugar diphosphatase activity, GO:0016818: hydrolase activity, acting on acid anhydrides, in phosphorus-containing anhydrides, GO:0046872: metal ion binding, GO:0047631: ADP-ribose diphosphatase activity
64057	1370849_at	Hapln2	hyaluronan and proteoglycan link protein 2	2	-0.6181	-2.2622	0.0237	0.079	-0.138615	0.00465901	0.06	0.5996	0.4387	0	0	Rn.76545	GO:0005540: hyaluronic acid binding, GO:0005578: proteinaceous extracellular matrix, GO:0007155: cell adhesion
24587	rc_AA818677_at	Nefh	neurofilament, heavy polypeptide	3	-0.5874	-2.2597	0.0238	0.079	-0.0327817	0.426978	0.501	2.8102	0.2453	0.0585	28.8	Rn.108194	GO:0000226: microtubule cytoskeleton organization, GO:0000226: microtubule cytoskeleton organization, GO:0005739: mitochondrion, GO:0005739: mitochondrion, GO:0005882: intermediate filament, GO:0005883: neurofilament, GO:0005883: neurofilament, GO:0045104: intermediate filament cytoskeleton organization, GO:0045104: intermediate filament cytoskeleton organization, GO:0045110: intermediate filamen…	05014: Amyotrophic lateral sclerosis (ALS)
311536	rc_AA891844_at	RGD1304644	similar to RIKEN cDNA 2310046K01	3	-0.488	-2.2608	0.0238	0.079	-0.0514745	0.0551995	0.156	0.0388	0.9808	0	0	Rn.14715	GO:0005887: integral to plasma membrane, GO:0005887: integral to plasma membrane, GO:0007605: sensory perception of sound, GO:0007605: sensory perception of sound, GO:0032217: riboflavin transporter activity, GO:0032217: riboflavin transporter activity, GO:0032218: riboflavin transport, GO:0032218: riboflavin transport, GO:0034605: cellular response to heat, GO:0034605: cellular response to heat	04977: Vitamin digestion and absorption
287927	1372143_at	Ube2v2	ubiquitin-conjugating enzyme E2 variant 2	2	0.616	2.2601	0.0238	0.079	0.088452	0.141719	0.254	0.0302	0.8621	0	0	Rn.3933	GO:0000729: DNA double-strand break processing, GO:0000729: DNA double-strand break processing, GO:0003674: molecular_function, GO:0005634: nucleus, GO:0005634: nucleus, GO:0010976: positive regulation of neuron projection development, GO:0016881: acid-amino acid ligase activity, GO:0031372: UBC13-MMS2 complex, GO:0031372: UBC13-MMS2 complex, GO:0032436: positive regulation of proteasomal ubiquit…
303617	1390616_at	Falz	fetal Alzheimer antigen	2	-0.6158	-2.2595	0.0239	0.079	-0.0795613	0.00595936	0.065	0.0061	0.9375	0	0	Rn.49972
314249	1375767_at	Plekhg3	pleckstrin homology domain containing, family G (with RhoGef domain) member 3	2	-0.6154	-2.257	0.024	0.079	-0.0758037	0.0184569	0.098	0.1571	0.6918	0	0		GO:0005089: Rho guanyl-nucleotide exchange factor activity, GO:0005543: phospholipid binding, GO:0005622: intracellular, GO:0035023: regulation of Rho protein signal transduction
29743	L12016_at	Slc25a1	solute carrier family 25 (mitochondrial carrier, citrate transporter), member 1	3	-0.4877	-2.2556	0.0241	0.079	-0.0634341	0.125213	0.238	0.6875	0.7091	0	0	Rn.8368	GO:0005739: mitochondrion, GO:0005743: mitochondrial inner membrane, GO:0005743: mitochondrial inner membrane, GO:0006843: mitochondrial citrate transport, GO:0015137: citrate transmembrane transporter activity, GO:0016021: integral to membrane
29157	1371953_at	Ccng2	cyclin G2	2	0.6149	2.2541	0.0242	0.079	0.0727207	0.11347	0.224	0.2772	0.5986	0	0	Rn.162246	GO:0051726: regulation of cell cycle, GO:0051726: regulation of cell cycle	04115: p53 signaling pathway
316005	rc_AA893590_at	Arih2	ariadne homolog 2 (Drosophila)	3	-0.5768	-2.2525	0.0243	0.079	-0.0661298	0.0142028	0.087	2.7348	0.2548	0.0529	26.9	Rn.9570	GO:0000209: protein polyubiquitination, GO:0003676: nucleic acid binding, GO:0004842: ubiquitin-protein ligase activity, GO:0004842: ubiquitin-protein ligase activity, GO:0005634: nucleus, GO:0005634: nucleus, GO:0005737: cytoplasm, GO:0005737: cytoplasm, GO:0006511: ubiquitin-dependent protein catabolic process, GO:0008270: zinc ion binding, GO:0042787: protein ubiquitination involved in ubiquit…
298609	1374388_at	Efhd2	EF-hand domain family, member D2	2	-0.6157	-2.2509	0.0244	0.079	-0.0547042	0.20612	0.315	0.7872	0.3749	0	0	Rn.92713	GO:0005509: calcium ion binding, GO:0005509: calcium ion binding, GO:0045121: membrane raft
117059	X66974_at	Calb2	calbindin 2	3	-0.5324	-2.2507	0.0244	0.079	-0.0484929	0.0762899	0.184	2.3522	0.3085	0.0252	15	Rn.10321	GO:0003674: molecular_function, GO:0005509: calcium ion binding, GO:0005575: cellular_component, GO:0005737: cytoplasm, GO:0005737: cytoplasm, GO:0005921: gap junction, GO:0005921: gap junction, GO:0008150: biological_process
290485	1372492_at	Cldn10	claudin 10	2	0.6137	2.2506	0.0244	0.079	0.0536917	0.290112	0.389	0.1503	0.6983	0	0	Rn.99994	GO:0005198: structural molecule activity, GO:0005923: tight junction, GO:0005923: tight junction, GO:0016021: integral to membrane	04514: Cell adhesion molecules (CAMs), 04530: Tight junction, 04670: Leukocyte transendothelial migration, 05160: Hepatitis C
690374	1374228_at	Trim47	tripartite motif-containing 47	2	-0.6113	-2.2439	0.0248	0.079	-0.0756051	0.00807063	0.073	0.0144	0.9044	0	0	Rn.198921	GO:0005622: intracellular, GO:0008270: zinc ion binding
312491	1373764_at	Zfp638	zinc finger protein 638	2	0.7751	2.2448	0.0248	0.079	0.0659229	0.0815422	0.191	1.5322	0.2158	0.0833	34.7	Rn.15272	GO:0000166: nucleotide binding, GO:0003676: nucleic acid binding, GO:0005634: nucleus, GO:0005634: nucleus, GO:0008270: zinc ion binding, GO:0043231: intracellular membrane-bounded organelle
297372	1373477_at	Mrpl19	mitochondrial ribosomal protein L19	2	0.6111	2.2422	0.0249	0.079	0.0508753	0.0987237	0.206	0.0967	0.7558	0	0	Rn.3438	GO:0003735: structural constituent of ribosome, GO:0005634: nucleus, GO:0005739: mitochondrion, GO:0005739: mitochondrion, GO:0005840: ribosome, GO:0006412: translation, GO:0031965: nuclear membrane, GO:0031965: nuclear membrane
310508	1398373_at	B3galnt1	beta-1,3-N-acetylgalactosaminyltransferase 1	2	0.6121	2.2429	0.0249	0.079	0.0843216	0.0659693	0.172	0.33	0.5657	0	0	Rn.3666	GO:0000139: Golgi membrane, GO:0006486: protein glycosylation, GO:0008499: UDP-galactose:beta-N-acetylglucosamine beta-1,3-galactosyltransferase activity, GO:0008499: UDP-galactose:beta-N-acetylglucosamine beta-1,3-galactosyltransferase activity, GO:0009312: oligosaccharide biosynthetic process, GO:0009312: oligosaccharide biosynthetic process, GO:0016021: integral to membrane, GO:0047273: galact…	00603: Glycosphingolipid biosynthesis - globo series, 01100: Metabolic pathways
25293	1372190_at	Aqp4	aquaporin 4	2	0.9081	2.2436	0.0249	0.079	0.0700039	0.124489	0.238	2.0345	0.1538	0.1674	50.8	Rn.90091	GO:0005737: cytoplasm, GO:0005886: plasma membrane, GO:0005887: integral to plasma membrane, GO:0005911: cell-cell junction, GO:0006833: water transport, GO:0006833: water transport, GO:0007565: female pregnancy, GO:0007605: sensory perception of sound, GO:0009314: response to radiation, GO:0009897: external side of plasma membrane, GO:0015250: water channel activity, GO:0015250: water channel ac…	04962: Vasopressin-regulated water reabsorption, 04976: Bile secretion
85267	1388221_at	Slc24a3	solute carrier family 24 (sodium/potassium/calcium exchanger), member 3	2	-0.6121	-2.2418	0.025	0.079	-0.108355	0.00130834	0.034	0.5268	0.468	0	0	Rn.206123	GO:0006812: cation transport, GO:0006874: cellular calcium ion homeostasis, GO:0006874: cellular calcium ion homeostasis, GO:0008273: calcium, potassium:sodium antiporter activity, GO:0008273: calcium, potassium:sodium antiporter activity, GO:0008273: calcium, potassium:sodium antiporter activity, GO:0015293: symporter activity, GO:0016021: integral to membrane
84403	1368577_at	Gjb6	gap junction protein, beta 6	2	-0.6104	-2.2406	0.025	0.079	-0.138054	0.00311545	0.048	0.0341	0.8535	0	0	Rn.18935	GO:0003674: molecular_function, GO:0005829: cytosol, GO:0005886: plasma membrane, GO:0005921: gap junction, GO:0005921: gap junction, GO:0006915: apoptotic process, GO:0007154: cell communication, GO:0007605: sensory perception of sound, GO:0008285: negative regulation of cell proliferation, GO:0016324: apical plasma membrane, GO:0042471: ear morphogenesis, GO:0043231: intracellular membrane-boun…
289168	1389556_at	Kifap3	kinesin-associated protein 3	2	0.6127	2.2421	0.025	0.079	0.0693214	0.0549142	0.155	0.7227	0.3953	0	0	Rn.163223	GO:0000794: condensed nuclear chromosome, GO:0005813: centrosome, GO:0005871: kinesin complex, GO:0005876: spindle microtubule, GO:0007017: microtubule-based process, GO:0008104: protein localization, GO:0008285: negative regulation of cell proliferation, GO:0016939: kinesin II complex, GO:0019894: kinesin binding, GO:0019894: kinesin binding, GO:0046587: positive regulation of calcium-dependent …
304542	1388790_at	Coq5	coenzyme Q5 homolog, methyltransferase (S. cerevisiae)	2	0.7054	2.2398	0.0251	0.08	0.0695657	0.0262457	0.112	1.3025	0.2538	0.0461	23.2	Rn.143996	GO:0005739: mitochondrion, GO:0005739: mitochondrion, GO:0006744: ubiquinone biosynthetic process, GO:0008168: methyltransferase activity	00130: Ubiquinone and other terpenoid-quinone biosynthesis, 01100: Metabolic pathways
50692	X71898_at	Plaur	plasminogen activator, urokinase receptor	3	-0.4844	-2.2376	0.0252	0.08	-0.0393681	0.051143	0.151	1.208	0.5466	0	0	Rn.82711	GO:0005576: extracellular region, GO:0005887: integral to plasma membrane, GO:0005887: integral to plasma membrane, GO:0007283: spermatogenesis, GO:0009986: cell surface, GO:0009986: cell surface, GO:0010628: positive regulation of gene expression, GO:0019899: enzyme binding, GO:0019899: enzyme binding, GO:0030377: U-plasminogen activator receptor activity, GO:0030377: U-plasminogen activator rec…	04610: Complement and coagulation cascades
25205	1371926_at	Il6st	interleukin 6 signal transducer	2	0.6095	2.2359	0.0254	0.08	0.0512279	0.0859928	0.194	0.1402	0.7081	0	0	Rn.12138	GO:0004897: ciliary neurotrophic factor receptor activity, GO:0004915: interleukin-6 receptor activity, GO:0004915: interleukin-6 receptor activity, GO:0004915: interleukin-6 receptor activity, GO:0004921: interleukin-11 receptor activity, GO:0004921: interleukin-11 receptor activity, GO:0004923: leukemia inhibitory factor receptor activity, GO:0004923: leukemia inhibitory factor receptor activit…	04060: Cytokine-cytokine receptor interaction, 04630: Jak-STAT signaling pathway
25130	L20823_at	Stx2	syntaxin 2	3	-0.5948	-2.2342	0.0255	0.08	-0.0480214	0.0101017	0.078	2.9488	0.2289	0.0684	32.2	Rn.10623	GO:0000149: SNARE binding, GO:0000910: cytokinesis, GO:0000920: cytokinetic cell separation, GO:0005484: SNAP receptor activity, GO:0005515: protein binding, GO:0005622: intracellular, GO:0005911: cell-cell junction, GO:0005911: cell-cell junction, GO:0006886: intracellular protein transport, GO:0006903: vesicle targeting, GO:0006906: vesicle fusion, GO:0009986: cell surface, GO:0009986: cell sur…	04130: SNARE interactions in vesicular transport
79240	U17254_g_at	Nr4a1	nuclear receptor subfamily 4, group A, member 1	3	-0.7739	-2.2317	0.0256	0.08	-0.162836	0.000265618	0.016	4.8018	0.0906	0.2104	58.3	Rn.10000	GO:0001077: RNA polymerase II core promoter proximal region sequence-specific DNA binding transcription factor activity involved in positive regulation of transcription, GO:0001077: RNA polymerase II core promoter proximal region sequence-specific DNA binding transcription factor activity involved in positive regulation of transcription, GO:0001938: positive regulation of endothelial cell prolife…	04010: MAPK signaling pathway
315059	1376416_at	Trappc9	trafficking protein particle complex 9	2	-0.6087	-2.2312	0.0257	0.08	-0.0181745	0.620222	0.663	0.3154	0.5744	0	0	Rn.155796
303740	1399102_at	Slc38a10	solute carrier family 38, member 10	2	0.6074	2.2293	0.0258	0.08	0.0284649	0.399028	0.48	0.0631	0.8017	0	0	Rn.18664
100912181	1398366_at	LOC100912181	uncharacterized LOC100912181	2	0.6095	2.2289	0.0258	0.08	0.0750248	0.0746767	0.181	0.9466	0.3306	0	0
100911717	1375986_at	LOC100911717	uncharacterized LOC100911717	2	0.606	2.225	0.0261	0.081	0.0345952	0.222903	0.332	0.0273	0.8687	0	0
24877	1368854_at	Vsnl1	visinin-like 1	2	0.607	2.2207	0.0264	0.081	0.044758	0.288892	0.387	0.9026	0.3421	0	0	Rn.105934	GO:0005509: calcium ion binding, GO:0007417: central nervous system development, GO:0019722: calcium-mediated signaling
84486	1389840_at	Sf3b1	splicing factor 3b, subunit 1	2	0.6049	2.2195	0.0265	0.081	0.106499	0.040228	0.134	0.1768	0.6741	0	0	Rn.198843	GO:0003682: chromatin binding, GO:0005634: nucleus, GO:0005689: U12-type spliceosomal complex, GO:0009952: anterior/posterior pattern specification, GO:0071013: catalytic step 2 spliceosome	03040: Spliceosome
287367	1398972_at	Cops3	COP9 constitutive photomorphogenic homolog subunit 3 (Arabidopsis)	2	0.6046	2.2176	0.0266	0.081	0.0323659	0.244987	0.346	0.3354	0.5625	0	0	Rn.3963	GO:0001701: in utero embryonic development, GO:0001701: in utero embryonic development, GO:0005634: nucleus, GO:0005737: cytoplasm, GO:0005737: cytoplasm, GO:0008180: signalosome, GO:0008180: signalosome, GO:0010388: cullin deneddylation, GO:0010388: cullin deneddylation
116725	1399143_at	Ube2n	ubiquitin-conjugating enzyme E2N	2	0.6047	2.2176	0.0266	0.081	0.0520059	0.306381	0.402	0.2857	0.593	0	0	Rn.230134	GO:0000151: ubiquitin ligase complex, GO:0000151: ubiquitin ligase complex, GO:0000724: double-strand break repair via homologous recombination, GO:0000724: double-strand break repair via homologous recombination, GO:0000729: DNA double-strand break processing, GO:0000729: DNA double-strand break processing, GO:0004842: ubiquitin-protein ligase activity, GO:0004842: ubiquitin-protein ligase activ…	04120: Ubiquitin mediated proteolysis
364137	1373392_at	Tmem165	transmembrane protein 165	2	0.6803	2.2177	0.0266	0.081	0.0634626	0.0364626	0.128	1.2415	0.2652	0.0366	19.4	Rn.2779	GO:0016021: integral to membrane
64031	1387521_at	Pdcd4	programmed cell death 4	2	0.6039	2.2152	0.0267	0.081	0.0755367	0.230773	0.336	0.309	0.5783	0	0	Rn.206228	GO:0003723: RNA binding, GO:0005634: nucleus, GO:0005634: nucleus, GO:0005634: nucleus, GO:0005737: cytoplasm, GO:0005737: cytoplasm, GO:0005829: cytosol, GO:0005829: cytosol, GO:0005829: cytosol, GO:0006915: apoptotic process, GO:0007569: cell aging, GO:0007569: cell aging, GO:0007569: cell aging, GO:0043508: negative regulation of JUN kinase activity, GO:0045892: negative regulation of transcri…
360389	1374780_at	Zfp422	zinc finger protein 422	2	0.6046	2.2155	0.0267	0.081	0.0179798	0.520013	0.58	0.45	0.5023	0	0	Rn.105961	GO:0003677: DNA binding, GO:0003677: DNA binding, GO:0005634: nucleus, GO:0005634: nucleus, GO:0005730: nucleolus, GO:0005730: nucleolus, GO:0005886: plasma membrane, GO:0005886: plasma membrane, GO:0006351: transcription, DNA-dependent, GO:0006355: regulation of transcription, DNA-dependent, GO:0008270: zinc ion binding, GO:0042476: odontogenesis
117020	Z35654_at	Mcf2l	MCF.2 cell line derived transforming sequence-like	3	-0.4793	-2.214	0.0268	0.081	-0.0869294	0.000153412	0.013	1.2062	0.5471	0	0	Rn.81062	GO:0005089: Rho guanyl-nucleotide exchange factor activity, GO:0005089: Rho guanyl-nucleotide exchange factor activity, GO:0005543: phospholipid binding, GO:0005545: 1-phosphatidylinositol binding, GO:0005622: intracellular, GO:0005737: cytoplasm, GO:0005886: plasma membrane, GO:0007266: Rho protein signal transduction, GO:0016020: membrane, GO:0030027: lamellipodium, GO:0035023: regulation of Rh…
292098	1389597_at	Pgbd5	piggyBac transposable element derived 5	2	0.6028	2.2138	0.0268	0.081	0.0610489	0.083332	0.192	0.035	0.8517	0	0	Rn.23325
500590	1375900_at	Tnfrsf9	tumor necrosis factor receptor superfamily, member 9	2	-0.6033	-2.2127	0.0269	0.081	-0.0303315	0.246521	0.347	0.2678	0.6048	0	0	Rn.22307	GO:0004872: receptor activity, GO:0009897: external side of plasma membrane, GO:0042127: regulation of cell proliferation	04060: Cytokine-cytokine receptor interaction
301371	1373002_at	Mrps9	mitochondrial ribosomal protein S9	2	0.6028	2.213	0.0269	0.081	0.0312952	0.28266	0.382	0.0898	0.7644	0	0	Rn.13913	GO:0005739: mitochondrion
309259	1376704_a_at	Ndnl2	necdin-like 2	2	0.602	2.2112	0.027	0.081	0.104902	0.00320952	0.049	0.0001	0.9932	0	0	Rn.9406	GO:0006355: regulation of transcription, DNA-dependent, GO:0030915: Smc5-Smc6 complex, GO:0031398: positive regulation of protein ubiquitination
362129	1376132_at	Gtdc1	glycosyltransferase-like domain containing 1	2	0.6023	2.2121	0.027	0.081	0.0761826	0.0915012	0.198	0.0032	0.9548	0	0	Rn.104170	GO:0009058: biosynthetic process, GO:0016757: transferase activity, transferring glycosyl groups
309201	rc_AA892855_at	Rom1	retinal outer segment membrane protein 1	3	-0.6388	-2.2097	0.0271	0.081	-0.0512803	0.00920724	0.075	3.4403	0.179	0.105	41.9	Rn.145021	GO:0003674: molecular_function, GO:0005575: cellular_component, GO:0007155: cell adhesion, GO:0007601: visual perception, GO:0008150: biological_process, GO:0016021: integral to membrane, GO:0042622: photoreceptor outer segment membrane, GO:0042622: photoreceptor outer segment membrane
310201	1372372_at	Cmbl	carboxymethylenebutenolidase homolog (Pseudomonas)	2	0.6018	2.2104	0.0271	0.081	0.112232	0.0125098	0.084	0.026	0.8719	0	0	Rn.64439	GO:0005829: cytosol, GO:0016787: hydrolase activity	01100: Metabolic pathways
54257	Z11548_at	Grik2	glutamate receptor, ionotropic, kainate 2	3	0.5057	2.2066	0.0273	0.082	0.0944617	0.00638543	0.067	2.2208	0.3294	0.0157	9.9	Rn.87696	GO:0001662: behavioral fear response, GO:0001662: behavioral fear response, GO:0004970: ionotropic glutamate receptor activity, GO:0004970: ionotropic glutamate receptor activity, GO:0004970: ionotropic glutamate receptor activity, GO:0005234: extracellular-glutamate-gated ion channel activity, GO:0005515: protein binding, GO:0005622: intracellular, GO:0005886: plasma membrane, GO:0005887: integr…	04080: Neuroactive ligand-receptor interaction
84495	1387129_at	Xrcc1	X-ray repair complementing defective repair in Chinese hamster cells 1	2	-0.6012	-2.2063	0.0274	0.082	-0.0576033	0.0696827	0.177	0.2036	0.6518	0	0	Rn.13754	GO:0000012: single strand break repair, GO:0001666: response to hypoxia, GO:0003684: damaged DNA binding, GO:0005515: protein binding, GO:0005575: cellular_component, GO:0005634: nucleus, GO:0005634: nucleus, GO:0006281: DNA repair, GO:0006284: base-excision repair, GO:0006974: response to DNA damage stimulus, GO:0010033: response to organic substance, GO:0021766: hippocampus development, GO:0042…	03410: Base excision repair
298443	1389865_at	Toe1	target of EGR1, member 1 (nuclear)	2	-0.6003	-2.2028	0.0276	0.082	-0.0617326	0.00784705	0.073	0.2141	0.6436	0	0	Rn.105772	GO:0003676: nucleic acid binding, GO:0005634: nucleus, GO:0008270: zinc ion binding
365468	1389190_at	Lzts2	leucine zipper, putative tumor suppressor 2	2	-0.5997	-2.2032	0.0276	0.082	-0.0605655	0.073219	0.18	0.003	0.9562	0	0	Rn.23951	GO:0005515: protein binding, GO:0005815: microtubule organizing center, GO:0005874: microtubule, GO:0007067: mitosis, GO:0010942: positive regulation of cell death, GO:0016020: membrane, GO:0016055: Wnt receptor signaling pathway, GO:0030496: midbody, GO:0051301: cell division
360548	1372503_at	Tnfsf12	tumor necrosis factor ligand superfamily member 12	2	-0.5992	-2.2005	0.0278	0.083	-0.0521728	0.0213558	0.105	0.1362	0.7121	0	0	Rn.3211	GO:0005576: extracellular region, GO:0008219: cell death, GO:0048471: perinuclear region of cytoplasm, GO:2001238: positive regulation of extrinsic apoptotic signaling pathway	04060: Cytokine-cytokine receptor interaction
293451	1374046_at	Hs3st2	heparan sulfate (glucosamine) 3-O-sulfotransferase 2	2	-0.5984	-2.1966	0.0281	0.083	-0.0171097	0.647319	0.684	0.2307	0.631	0	0	Rn.49010	GO:0000139: Golgi membrane, GO:0007623: circadian rhythm, GO:0008146: sulfotransferase activity, GO:0008467: [heparan sulfate]-glucosamine 3-sulfotransferase 1 activity, GO:0016021: integral to membrane, GO:0033871: [heparan sulfate]-glucosamine 3-sulfotransferase 2 activity	00534: Glycosaminoglycan biosynthesis - heparan sulfate
25368	U57042_s_at	Adk	adenosine kinase	3	0.6264	2.1965	0.0281	0.083	0.0752403	0.0118385	0.082	3.3609	0.1863	0.0988	40.5	Rn.64165	GO:0004001: adenosine kinase activity, GO:0004001: adenosine kinase activity, GO:0005524: ATP binding, GO:0005634: nucleus, GO:0005634: nucleus, GO:0005634: nucleus, GO:0005737: cytoplasm, GO:0005829: cytosol, GO:0005829: cytosol, GO:0006166: purine ribonucleoside salvage, GO:0006166: purine ribonucleoside salvage, GO:0006167: AMP biosynthetic process, GO:0006167: AMP biosynthetic process, GO:000…	00230: Purine metabolism, 01100: Metabolic pathways
290234	1389407_at	Dhrs1	dehydrogenase/reductase (SDR family) member 1	2	-0.5997	-2.1945	0.0282	0.083	-0.0226059	0.329115	0.424	0.9476	0.3303	0	0	Rn.18628	GO:0000166: nucleotide binding, GO:0005739: mitochondrion, GO:0005743: mitochondrial inner membrane, GO:0005743: mitochondrial inner membrane, GO:0005783: endoplasmic reticulum, GO:0005783: endoplasmic reticulum, GO:0016491: oxidoreductase activity
292206	1390415_at	Trip13	thyroid hormone receptor interactor 13	2	-0.5972	-2.1937	0.0283	0.083	-0.0384949	0.0903617	0.197	0.0514	0.8206	0	0	Rn.11751	GO:0000239: pachytene, GO:0000239: pachytene, GO:0001556: oocyte maturation, GO:0001556: oocyte maturation, GO:0001673: male germ cell nucleus, GO:0001673: male germ cell nucleus, GO:0005524: ATP binding, GO:0006302: double-strand break repair, GO:0006302: double-strand break repair, GO:0007130: synaptonemal complex assembly, GO:0007130: synaptonemal complex assembly, GO:0007131: reciprocal meiot…
294698	1373821_at	Slc30a5	solute carrier family 30 (zinc transporter), member 5	2	0.5977	2.1931	0.0283	0.083	0.055843	0.228291	0.335	0.375	0.5403	0	0	Rn.16711	GO:0005385: zinc ion transmembrane transporter activity, GO:0005385: zinc ion transmembrane transporter activity, GO:0005634: nucleus, GO:0005730: nucleolus, GO:0005730: nucleolus, GO:0005794: Golgi apparatus, GO:0005794: Golgi apparatus, GO:0006824: cobalt ion transport, GO:0006824: cobalt ion transport, GO:0006829: zinc ion transport, GO:0006882: cellular zinc ion homeostasis, GO:0006882: cellu…
687029	1398966_at	LOC687029	similar to differentially expressed in B16F10 1	2	0.5989	2.1921	0.0284	0.083	0.0463958	0.236149	0.34	0.9031	0.342	0	0	Rn.216410
24513	rc_AI102838_s_at	Ivd	isovaleryl-CoA dehydrogenase	3	-0.4734	-2.191	0.0285	0.083	-0.0812605	0.170597	0.283	0.6961	0.7061	0	0	Rn.147	GO:0005739: mitochondrion, GO:0005759: mitochondrial matrix, GO:0006551: leucine metabolic process, GO:0006552: leucine catabolic process, GO:0006552: leucine catabolic process, GO:0008470: isovaleryl-CoA dehydrogenase activity, GO:0008470: isovaleryl-CoA dehydrogenase activity, GO:0031966: mitochondrial membrane, GO:0033539: fatty acid beta-oxidation using acyl-CoA dehydrogenase, GO:0050660: fla…	00280: Valine, leucine and isoleucine degradation, 01100: Metabolic pathways
361637	1377407_at	Acsm5	acyl-CoA synthetase medium-chain family member 5	2	-0.5977	-2.1894	0.0286	0.083	-0.0328449	0.207627	0.317	0.757	0.3843	0	0	Rn.35367	GO:0003674: molecular_function, GO:0003824: catalytic activity, GO:0005524: ATP binding, GO:0005525: GTP binding, GO:0005575: cellular_component, GO:0005759: mitochondrial matrix, GO:0006631: fatty acid metabolic process, GO:0008150: biological_process, GO:0046872: metal ion binding, GO:0047760: butyrate-CoA ligase activity	00650: Butanoate metabolism, 01100: Metabolic pathways
24411	U08259_r_at	Grin2c	glutamate receptor, ionotropic, N-methyl D-aspartate 2C	3	-0.4725	-2.1893	0.0286	0.083	-0.0589863	0.0493669	0.148	0.3518	0.8387	0	0	Rn.9709	GO:0004970: ionotropic glutamate receptor activity, GO:0004972: N-methyl-D-aspartate selective glutamate receptor activity, GO:0004972: N-methyl-D-aspartate selective glutamate receptor activity, GO:0005234: extracellular-glutamate-gated ion channel activity, GO:0005261: cation channel activity, GO:0005261: cation channel activity, GO:0005737: cytoplasm, GO:0005737: cytoplasm, GO:0005886: plasma …	04020: Calcium signaling pathway, 04080: Neuroactive ligand-receptor interaction, 04720: Long-term potentiation, 05010: Alzheimer's disease, 05014: Amyotrophic lateral sclerosis (ALS)
364154	1375637_at	RGD1311122	similar to RIKEN cDNA 1110003E01	2	0.5972	2.1887	0.0286	0.083	0.0136828	0.755775	0.776	0.6501	0.4201	0	0	Rn.2533	GO:0016021: integral to membrane
310192	1377651_at	Trio	triple functional domain (PTPRF interacting)	2	0.5948	2.1859	0.0288	0.083	0.0429123	0.542073	0.601	0.032	0.8581	0	0	Rn.222545, Rn.226288	GO:0004674: protein serine/threonine kinase activity, GO:0005089: Rho guanyl-nucleotide exchange factor activity, GO:0005524: ATP binding, GO:0005543: phospholipid binding, GO:0005622: intracellular, GO:0019899: enzyme binding, GO:0035023: regulation of Rho protein signal transduction
171447	AF063102_g_at	Lphn2	latrophilin 2	3	-0.4721	-2.1849	0.0289	0.084	-0.10682	0.0196633	0.1	0.6702	0.7153	0	0	Rn.12089	GO:0004930: G-protein coupled receptor activity, GO:0004930: G-protein coupled receptor activity, GO:0005886: plasma membrane, GO:0007186: G-protein coupled receptor signaling pathway, GO:0007218: neuropeptide signaling pathway, GO:0007420: brain development, GO:0016021: integral to membrane, GO:0030165: PDZ domain binding, GO:0030246: carbohydrate binding
301334	1376203_at	Arhgef4	Rho guanine nucleotide exchange factor (GEF) 4	2	-0.5944	-2.1836	0.029	0.084	-0.0460138	0.166257	0.279	0.0766	0.782	0	0	Rn.45542	GO:0005085: guanyl-nucleotide exchange factor activity, GO:0005543: phospholipid binding, GO:0005622: intracellular, GO:0019904: protein domain specific binding, GO:0019904: protein domain specific binding, GO:0030032: lamellipodium assembly, GO:0030032: lamellipodium assembly, GO:0030676: Rac guanyl-nucleotide exchange factor activity, GO:0030676: Rac guanyl-nucleotide exchange factor activity, …	04810: Regulation of actin cytoskeleton
681287	1376841_at	Map7d1	MAP7 domain containing 1	2	-0.5959	-2.1813	0.0292	0.084	-0.0775136	0.0103624	0.078	0.9352	0.3335	0	0	Rn.39212
298557	1374554_at	Pithd1	PITH (C-terminal proteasome-interacting domain of thioredoxin-like) domain containing 1	2	-0.5936	-2.1793	0.0293	0.084	-0.0225588	0.460857	0.531	0.2066	0.6494	0	0
304503	1373551_at	RGD1309762	similar to KIAA0614 protein	2	0.5924	2.1776	0.0294	0.084	0.0467239	0.201155	0.31	0.0061	0.938	0	0		GO:0004842: ubiquitin-protein ligase activity, GO:0005634: nucleus, GO:0005737: cytoplasm, GO:0042787: protein ubiquitination involved in ubiquitin-dependent protein catabolic process
313156	1393841_at	RGD1310773	similar to hypothetical protein FLJ31810	2	0.5946	2.1763	0.0295	0.084	0.160034	0.000213503	0.015	0.8527	0.3558	0	0	Rn.16996
289568	1377181_at	RGD1311575	hypothetical LOC289568	2	0.5942	2.1755	0.0296	0.084	0.0705714	0.084595	0.194	0.7847	0.3757	0	0	Rn.27825
361286	1372828_at	Msrb2	methionine sulfoxide reductase B2	2	0.5926	2.1739	0.0297	0.084	0.0786257	0.0272601	0.113	0.4174	0.5183	0	0	Rn.23802	GO:0000318: protein-methionine-R-oxide reductase activity, GO:0000318: protein-methionine-R-oxide reductase activity, GO:0005739: mitochondrion, GO:0005739: mitochondrion, GO:0008113: peptide-methionine-(S)-S-oxide reductase activity, GO:0008270: zinc ion binding, GO:0008270: zinc ion binding, GO:0030091: protein repair, GO:0030091: protein repair
29546	AF030088UTR#1_at	Homer1	homer homolog 1 (Drosophila)	3	-0.4705	-2.1731	0.0298	0.084	-0.0977997	0.147222	0.26	1.3624	0.506	0	0	Rn.37500	GO:0003009: skeletal muscle contraction, GO:0005102: receptor binding, GO:0005515: protein binding, GO:0005737: cytoplasm, GO:0005737: cytoplasm, GO:0005886: plasma membrane, GO:0005886: plasma membrane, GO:0006950: response to stress, GO:0007216: G-protein coupled glutamate receptor signaling pathway, GO:0007623: circadian rhythm, GO:0014069: postsynaptic density, GO:0014069: postsynaptic densit…
84389	1368083_at	Ccnh	cyclin H	2	0.5906	2.171	0.0299	0.084	0.053464	0.194331	0.303	0.0006	0.9803	0	0	Rn.23255	GO:0000079: regulation of cyclin-dependent protein kinase activity, GO:0004672: protein kinase activity, GO:0004672: protein kinase activity, GO:0005634: nucleus, GO:0005675: holo TFIIH complex, GO:0005675: holo TFIIH complex, GO:0006366: transcription from RNA polymerase II promoter, GO:0006366: transcription from RNA polymerase II promoter, GO:0006468: protein phosphorylation, GO:0006468: prote…	03420: Nucleotide excision repair, 04110: Cell cycle
308845	1389136_at	Prkrir	protein-kinase, interferon-inducible double stranded RNA dependent inhibitor, repressor of (P58 repressor)	2	0.5909	2.1712	0.0299	0.084	0.0384796	0.135521	0.248	0.0829	0.7734	0	0	Rn.161856	GO:0003676: nucleic acid binding, GO:0005634: nucleus, GO:0005634: nucleus, GO:0046983: protein dimerization activity
361990	1374090_at	LOC361990	similar to DKFZP547E1010 protein	2	0.591	2.1712	0.0299	0.084	0.0437464	0.0965414	0.203	0.1766	0.6743	0	0	Rn.110970, Rn.15859	GO:0003723: RNA binding, GO:0005730: nucleolus, GO:0006351: transcription, DNA-dependent, GO:0006355: regulation of transcription, DNA-dependent
296635	1371897_at	Ppapdc3	phosphatidic acid phosphatase type 2 domain containing 3	2	0.5926	2.1718	0.0299	0.084	0.0487096	0.197157	0.306	0.6044	0.4369	0	0	Rn.24087	GO:0005635: nuclear envelope, GO:0005635: nuclear envelope, GO:0005789: endoplasmic reticulum membrane, GO:0010832: negative regulation of myotube differentiation, GO:0016021: integral to membrane, GO:0016787: hydrolase activity
25587	1368870_at	Id2	inhibitor of DNA binding 2	2	0.7751	2.1703	0.03	0.084	0.124798	0.0563388	0.158	1.6504	0.1989	0.1005	39.4	Rn.3272	GO:0000122: negative regulation of transcription from RNA polymerase II promoter, GO:0000122: negative regulation of transcription from RNA polymerase II promoter, GO:0000122: negative regulation of transcription from RNA polymerase II promoter, GO:0000785: chromatin, GO:0001656: metanephros development, GO:0001656: metanephros development, GO:0001779: natural killer cell differentiation, GO:0001…	04350: TGF-beta signaling pathway
25715	AF008439_g_at	Slc11a2	solute carrier family 11 (proton-coupled divalent metal ion transporters), member 2	3	-0.4941	-2.1689	0.0301	0.084	-0.0535673	0.12278	0.237	2.1986	0.3331	0.0141	9	Rn.11418	GO:0000041: transition metal ion transport, GO:0001666: response to hypoxia, GO:0001666: response to hypoxia, GO:0003032: detection of oxygen, GO:0003032: detection of oxygen, GO:0005215: transporter activity, GO:0005375: copper ion transmembrane transporter activity, GO:0005375: copper ion transmembrane transporter activity, GO:0005381: iron ion transmembrane transporter activity, GO:0005381: ir…	04142: Lysosome
140657	1369995_at	Faf1	Fas (TNFRSF6) associated factor 1	2	0.5903	2.1671	0.0302	0.084	0.066221	0.0146412	0.088	0.3581	0.5496	0	0	Rn.198288	GO:0005634: nucleus, GO:0005634: nucleus, GO:0005635: nuclear envelope, GO:0005635: nuclear envelope, GO:0005737: cytoplasm, GO:0005829: cytosol, GO:0005829: cytosol, GO:0005829: cytosol, GO:0006915: apoptotic process, GO:0007253: cytoplasmic sequestering of NF-kappaB, GO:0007253: cytoplasmic sequestering of NF-kappaB, GO:0007253: cytoplasmic sequestering of NF-kappaB, GO:0008219: cell death, GO:…
117518	1370118_at	Ccl17	chemokine (C-C motif) ligand 17	2	-0.5892	-2.166	0.0303	0.084	-0.0921955	0.00182794	0.04	0.0112	0.9159	0	0	Rn.46679	GO:0005575: cellular_component, GO:0008150: biological_process, GO:0031729: CCR4 chemokine receptor binding	04062: Chemokine signaling pathway
59318	1387204_at	Negr1	neuronal growth regulator 1	2	0.5891	2.1655	0.0303	0.084	0.0752858	0.138531	0.251	0.0417	0.8381	0	0	Rn.205838	GO:0005886: plasma membrane, GO:0007155: cell adhesion, GO:0030425: dendrite, GO:0031225: anchored to membrane, GO:0043025: neuronal cell body	04514: Cell adhesion molecules (CAMs)
362203	1386226_at	RGD1306924	similar to Gamma-tubulin complex component 4 (GCP-4)	2	-0.591	-2.1647	0.0304	0.084	-0.0683066	0.0322051	0.122	0.875	0.3496	0	0	Rn.2813	GO:0000226: microtubule cytoskeleton organization, GO:0000922: spindle pole, GO:0005813: centrosome, GO:0005815: microtubule organizing center
252857	U78517_at	Rapgef4	Rap guanine nucleotide exchange factor (GEF) 4	3	0.4665	2.1624	0.0306	0.084	0.103129	0.0952065	0.202	0.2688	0.8742	0	0	Rn.42890	GO:0001750: photoreceptor outer segment, GO:0001917: photoreceptor inner segment, GO:0005085: guanyl-nucleotide exchange factor activity, GO:0005085: guanyl-nucleotide exchange factor activity, GO:0005085: guanyl-nucleotide exchange factor activity, GO:0005088: Ras guanyl-nucleotide exchange factor activity, GO:0005088: Ras guanyl-nucleotide exchange factor activity, GO:0005515: protein binding, …	04670: Leukocyte transendothelial migration
25391	1371165_a_at	Atp2a3	ATPase, Ca++ transporting, ubiquitous	2	-0.5881	-2.1616	0.0307	0.084	-0.0737674	0.00411699	0.056	0.1231	0.7257	0	0	Rn.9920	GO:0005388: calcium-transporting ATPase activity, GO:0005388: calcium-transporting ATPase activity, GO:0005524: ATP binding, GO:0005783: endoplasmic reticulum, GO:0005789: endoplasmic reticulum membrane, GO:0005789: endoplasmic reticulum membrane, GO:0006754: ATP biosynthetic process, GO:0006816: calcium ion transport, GO:0016021: integral to membrane, GO:0016529: sarcoplasmic reticulum, GO:00319…	04020: Calcium signaling pathway, 04972: Pancreatic secretion, 05010: Alzheimer's disease
313050	rc_AA800684_at	Lck	lymphocyte-specific protein tyrosine kinase	3	-0.4673	-2.1591	0.0308	0.084	-0.0399205	0.0535778	0.154	1.4609	0.4817	0	0	Rn.22791	GO:0000242: pericentriolar material, GO:0000242: pericentriolar material, GO:0001948: glycoprotein binding, GO:0001948: glycoprotein binding, GO:0003823: antigen binding, GO:0004713: protein tyrosine kinase activity, GO:0004713: protein tyrosine kinase activity, GO:0004715: non-membrane spanning protein tyrosine kinase activity, GO:0004722: protein serine/threonine phosphatase activity, GO:000472…	04380: Osteoclast differentiation, 04650: Natural killer cell mediated cytotoxicity, 04660: T cell receptor signaling pathway, 05340: Primary immunodeficiency
361289	1372818_at	Colec12	collectin sub-family member 12	2	0.5884	2.1594	0.0308	0.084	0.178217	8.518e-05	0.012	0.3672	0.5445	0	0	Rn.31273	GO:0002221: pattern recognition receptor signaling pathway, GO:0002221: pattern recognition receptor signaling pathway, GO:0005581: collagen, GO:0006910: phagocytosis, recognition, GO:0006910: phagocytosis, recognition, GO:0006955: immune response, GO:0006955: immune response, GO:0008329: pattern recognition receptor activity, GO:0008329: pattern recognition receptor activity, GO:0016021: integra…	04145: Phagosome
114845	1389479_at	Klf3	Kruppel-like factor 3 (basic)	2	0.5887	2.1598	0.0308	0.084	0.0747656	0.111873	0.223	0.5548	0.4564	0	0	Rn.23326	GO:0003676: nucleic acid binding, GO:0005622: intracellular, GO:0008270: zinc ion binding
311592	1375018_at	RGD1563354	similar to hypothetical protein D630003M21	2	-0.5868	-2.1578	0.0309	0.084	-0.0513296	0.137088	0.249	0.0011	0.9733	0	0
312309	rc_AA859631_at	Zfp775	zinc finger protein 775	3	-0.4678	-2.1589	0.0309	0.084	-0.0432268	0.136154	0.248	1.8159	0.4033	0	0	Rn.22174	GO:0003676: nucleic acid binding, GO:0005622: intracellular, GO:0008270: zinc ion binding
309628	1374152_at	Wdr46	WD repeat domain 46	2	0.6261	2.1577	0.0309	0.084	0.0281328	0.282845	0.382	1.1182	0.2903	0.0179	10.6	Rn.104783
171495	1369441_at	Capn5	calpain 5	2	-0.5888	-2.1575	0.031	0.084	-0.0555733	0.0575839	0.16	0.8354	0.3607	0	0	Rn.15526	GO:0001541: ovarian follicle development, GO:0001553: luteinization, GO:0003674: molecular_function, GO:0004198: calcium-dependent cysteine-type endopeptidase activity, GO:0005575: cellular_component, GO:0005622: intracellular, GO:0006508: proteolysis, GO:0060014: granulosa cell differentiation
114493	1387846_at	Cacna1f	calcium channel, voltage-dependent, L type, alpha 1F subunit	2	-0.5878	-2.1558	0.0311	0.084	-0.063402	0.0489789	0.148	0.6332	0.4262	0	0	Rn.39125	GO:0005245: voltage-gated calcium channel activity, GO:0005891: voltage-gated calcium channel complex, GO:0006874: cellular calcium ion homeostasis, GO:0007269: neurotransmitter secretion, GO:0007409: axonogenesis, GO:0007601: visual perception, GO:0007601: visual perception, GO:0016021: integral to membrane, GO:0043204: perikaryon, GO:0048813: dendrite morphogenesis, GO:0050908: detection of lig…	04010: MAPK signaling pathway, 04020: Calcium signaling pathway, 04260: Cardiac muscle contraction, 04270: Vascular smooth muscle contraction, 04912: GnRH signaling pathway, 05010: Alzheimer's disease, 05410: Hypertrophic cardiomyopathy (HCM), 05412: Arrhythmogenic right ventricular cardiomyopathy (ARVC), 05414: Dilated cardiomyopathy
691153	1376188_at	LOC691153	hypothetical protein LOC691153	2	-0.5866	-2.1564	0.0311	0.084	-0.0226083	0.467097	0.537	0.077	0.7814	0	0	Rn.225322
65131	1374104_at	Cldn5	claudin 5	2	-0.5864	-2.154	0.0312	0.084	-0.163591	0.00053397	0.024	0.2785	0.5977	0	0	Rn.17420	GO:0005198: structural molecule activity, GO:0005911: cell-cell junction, GO:0005923: tight junction, GO:0005923: tight junction, GO:0016021: integral to membrane, GO:0016338: calcium-independent cell-cell adhesion, GO:0033270: paranode region of axon, GO:0042552: myelination, GO:0042802: identical protein binding, GO:0043220: Schmidt-Lanterman incisure	04514: Cell adhesion molecules (CAMs), 04530: Tight junction, 04670: Leukocyte transendothelial migration, 05160: Hepatitis C
360775	1377154_at	Zfp157	zinc finger protein 157	2	-0.5861	-2.1524	0.0314	0.084	-0.0257182	0.230892	0.336	0.267	0.6053	0	0	Rn.45139	GO:0003674: molecular_function, GO:0005575: cellular_component, GO:0008150: biological_process
170905	1370105_at	Lfng	LFNG O-fucosylpeptide 3-beta-N-acetylglucosaminyltransferase	2	-0.5854	-2.1519	0.0314	0.084	-0.0751741	0.00095807	0.032	0.0743	0.7852	0	0	Rn.127809	GO:0001541: ovarian follicle development, GO:0001541: ovarian follicle development, GO:0003674: molecular_function, GO:0005575: cellular_component, GO:0007143: female meiosis, GO:0007143: female meiosis, GO:0007386: compartment pattern specification, GO:0007386: compartment pattern specification, GO:0008150: biological_process, GO:0030173: integral to Golgi membrane, GO:0032092: positive regulati…	00514: Other types of O-glycan biosynthesis, 04330: Notch signaling pathway
56064	1387016_a_at	Nptn	neuroplastin	2	0.5853	2.1524	0.0314	0.084	0.0324053	0.497924	0.56	0.007	0.9334	0	0	Rn.37476	GO:0001934: positive regulation of protein phosphorylation, GO:0005105: type 1 fibroblast growth factor receptor binding, GO:0005886: plasma membrane, GO:0007156: homophilic cell adhesion, GO:0007204: elevation of cytosolic calcium ion concentration, GO:0010976: positive regulation of neuron projection development, GO:0016020: membrane, GO:0016021: integral to membrane, GO:0030155: regulation of …
287042	1371503_at	Nubp1	nucleotide binding protein 1	2	0.5858	2.1522	0.0314	0.084	0.0584363	0.102276	0.21	0.1799	0.6715	0	0	Rn.1758	GO:0005524: ATP binding, GO:0005737: cytoplasm, GO:0005829: cytosol, GO:0005829: cytosol, GO:0005886: plasma membrane, GO:0005886: plasma membrane, GO:0006879: cellular iron ion homeostasis, GO:0006879: cellular iron ion homeostasis, GO:0016049: cell growth, GO:0016049: cell growth, GO:0016226: iron-sulfur cluster assembly, GO:0016226: iron-sulfur cluster assembly, GO:0017111: nucleoside-triphosp…
299841	1376450_at	Tmem5	transmembrane protein 5	2	0.5861	2.1525	0.0314	0.084	0.0288753	0.418733	0.495	0.257	0.6122	0	0	Rn.161056	GO:0016021: integral to membrane
266709	1371600_at	Pkig	protein kinase inhibitor, gamma	2	0.5863	2.152	0.0314	0.084	0.0239444	0.54249	0.601	0.4735	0.4914	0	0	Rn.7648	GO:0000122: negative regulation of transcription from RNA polymerase II promoter, GO:0000122: negative regulation of transcription from RNA polymerase II promoter, GO:0004862: cAMP-dependent protein kinase inhibitor activity, GO:0004862: cAMP-dependent protein kinase inhibitor activity, GO:0005634: nucleus, GO:0005737: cytoplasm, GO:0006469: negative regulation of protein kinase activity, GO:0007…
64539	AB000098_at	Ndufv3	NADH dehydrogenase (ubiquinone) flavoprotein 3	3	0.4648	2.1505	0.0315	0.084	0.0369122	0.24443	0.346	1.0533	0.5906	0	0	Rn.6452	GO:0005634: nucleus, GO:0005739: mitochondrion, GO:0005739: mitochondrion, GO:0005747: mitochondrial respiratory chain complex I	00190: Oxidative phosphorylation, 01100: Metabolic pathways, 05010: Alzheimer's disease, 05012: Parkinson's disease, 05016: Huntington's disease
80338	1387453_at	Zbtb10	zinc finger and BTB domain containing 10	2	-0.5842	-2.1481	0.0317	0.084	-0.0299793	0.146143	0.259	0.079	0.7787	0	0	Rn.162568	GO:0000122: negative regulation of transcription from RNA polymerase II promoter, GO:0003676: nucleic acid binding, GO:0003677: DNA binding, GO:0005634: nucleus, GO:0005634: nucleus, GO:0006351: transcription, DNA-dependent, GO:0008270: zinc ion binding
25559	L40624_at	Abcc8	ATP-binding cassette, subfamily C (CFTR/MRP), member 8	3	-0.4633	-2.1482	0.0317	0.084	-0.108061	0.00222168	0.042	0.257	0.8794	0	0	Rn.11187	GO:0005267: potassium channel activity, GO:0005524: ATP binding, GO:0005886: plasma membrane, GO:0008076: voltage-gated potassium channel complex, GO:0008281: sulfonylurea receptor activity, GO:0008282: ATP-sensitive potassium channel complex, GO:0009268: response to pH, GO:0010043: response to zinc ion, GO:0019905: syntaxin binding, GO:0030672: synaptic vesicle membrane, GO:0032496: response to …	02010: ABC transporters, 04930: Type II diabetes mellitus
302980	1372676_at	Fahd1	fumarylacetoacetate hydrolase domain containing 1	2	0.5841	2.1464	0.0318	0.084	0.0557352	0.0825541	0.192	0.1829	0.6689	0	0	Rn.3918	GO:0003824: catalytic activity, GO:0005739: mitochondrion, GO:0005739: mitochondrion, GO:0005743: mitochondrial inner membrane, GO:0005743: mitochondrial inner membrane, GO:0005829: cytosol, GO:0005829: cytosol, GO:0018773: acetylpyruvate hydrolase activity, GO:0018773: acetylpyruvate hydrolase activity, GO:0034545: fumarylpyruvate hydrolase activity, GO:0034545: fumarylpyruvate hydrolase activit…
309165	1372853_at	Rela	v-rel reticuloendotheliosis viral oncogene homolog A (avian)	2	-0.7048	-2.1455	0.0319	0.084	-0.0320642	0.144896	0.258	1.416	0.2341	0.0634	29.4	Rn.19480	GO:0001889: liver development, GO:0001889: liver development, GO:0001942: hair follicle development, GO:0001942: hair follicle development, GO:0003677: DNA binding, GO:0003682: chromatin binding, GO:0003682: chromatin binding, GO:0003700: sequence-specific DNA binding transcription factor activity, GO:0003705: RNA polymerase II distal enhancer sequence-specific DNA binding transcription factor ac…	04010: MAPK signaling pathway, 04062: Chemokine signaling pathway, 04210: Apoptosis, 04380: Osteoclast differentiation, 04620: Toll-like receptor signaling pathway, 04621: NOD-like receptor signaling pathway, 04622: RIG-I-like receptor signaling pathway, 04623: Cytosolic DNA-sensing pathway, 04660: T cell receptor signaling pathway, 04662: B cell receptor signaling pathway, 04722: Neurotrophin si…
311844	1373667_at	Ccbl1	cysteine conjugate-beta lyase, cytoplasmic	2	-0.6832	-2.1456	0.0319	0.084	-0.0393068	0.0613111	0.166	1.3291	0.249	0.0506	24.8	Rn.110564	GO:0005634: nucleus, GO:0005634: nucleus, GO:0005737: cytoplasm, GO:0005759: mitochondrial matrix, GO:0009058: biosynthetic process, GO:0016212: kynurenine-oxoglutarate transaminase activity, GO:0016212: kynurenine-oxoglutarate transaminase activity, GO:0016740: transferase activity, GO:0016829: lyase activity, GO:0030170: pyridoxal phosphate binding, GO:0042803: protein homodimerization activity…	00380: Tryptophan metabolism, 00450: Selenocompound metabolism, 01100: Metabolic pathways
360496	1398958_at	Narfl	nuclear prelamin A recognition factor-like	2	-0.5842	-2.1445	0.032	0.084	-0.0321126	0.120848	0.234	0.4003	0.5269	0	0	Rn.14772	GO:0001666: response to hypoxia, GO:0001666: response to hypoxia, GO:0006355: regulation of transcription, DNA-dependent, GO:0006355: regulation of transcription, DNA-dependent, GO:0016226: iron-sulfur cluster assembly, GO:0016226: iron-sulfur cluster assembly, GO:0016226: iron-sulfur cluster assembly, GO:0032364: oxygen homeostasis, GO:0032364: oxygen homeostasis, GO:0046872: metal ion binding, …
171139	1388136_at	Timm9	translocase of inner mitochondrial membrane 9 homolog (yeast)	2	0.5835	2.1449	0.032	0.084	0.0521169	0.140473	0.253	0.1656	0.6841	0	0	Rn.8459	GO:0005215: transporter activity, GO:0005215: transporter activity, GO:0005739: mitochondrion, GO:0005743: mitochondrial inner membrane, GO:0005743: mitochondrial inner membrane, GO:0042719: mitochondrial intermembrane space protein transporter complex, GO:0042719: mitochondrial intermembrane space protein transporter complex, GO:0042803: protein homodimerization activity, GO:0042803: protein hom…
288652	rc_AA891716_at	Rilpl2	Rab interacting lysosomal protein-like 2	3	0.4615	2.1407	0.0323	0.084	0.0372377	0.207476	0.317	0.1442	0.9305	0	0	Rn.12933	GO:0005737: cytoplasm, GO:0005829: cytosol, GO:0005886: plasma membrane, GO:0042802: identical protein binding
25309	rc_AI008815_s_at	Cycs	cytochrome c, somatic	3	0.4634	2.1387	0.0325	0.084	0.0697834	0.145017	0.258	1.9479	0.3776	0	0	Rn.161841, Rn.2202, Rn.93426	GO:0005634: nucleus, GO:0005739: mitochondrion, GO:0005739: mitochondrion, GO:0005743: mitochondrial inner membrane, GO:0005746: mitochondrial respiratory chain, GO:0005758: mitochondrial intermembrane space, GO:0005829: cytosol, GO:0005829: cytosol, GO:0006123: mitochondrial electron transport, cytochrome c to oxygen, GO:0006309: apoptotic DNA fragmentation, GO:0006915: apoptotic process, GO:000…	04115: p53 signaling pathway, 04210: Apoptosis, 05010: Alzheimer's disease, 05012: Parkinson's disease, 05014: Amyotrophic lateral sclerosis (ALS), 05016: Huntington's disease, 05145: Toxoplasmosis, 05200: Pathways in cancer, 05210: Colorectal cancer, 05222: Small cell lung cancer, 05416: Viral myocarditis
310207	1390437_at	Sema5a	sema domain, seven thrombospondin repeats (type 1 and type 1-like), transmembrane domain (TM) and short cytoplasmic domain, (semaphorin) 5A	2	0.5811	2.1378	0.0325	0.084	0.0237478	0.748187	0.769	0.0004	0.9842	0	0	Rn.14619	GO:0001569: patterning of blood vessels, GO:0001569: patterning of blood vessels, GO:0007411: axon guidance, GO:0008046: axon guidance receptor activity, GO:0008046: axon guidance receptor activity, GO:0016021: integral to membrane, GO:0016021: integral to membrane, GO:0048754: branching morphogenesis of a tube	04360: Axon guidance
116463	1368569_at	Akr1b7	aldo-keto reductase family 1, member B7	2	-0.7832	-2.1368	0.0326	0.084	-0.0561945	0.0238691	0.108	1.7193	0.1898	0.113	41.8	Rn.32702	GO:0004032: alditol:NADP+ 1-oxidoreductase activity, GO:0004033: aldo-keto reductase (NADP) activity, GO:0005739: mitochondrion, GO:0005739: mitochondrion
500717	1377008_at	RGD1566401	similar to GTL2, imprinted maternally expressed untranslated	2	-0.5819	-2.1367	0.0326	0.084	-0.0247119	0.287333	0.386	0.4583	0.4984	0	0	Rn.228754
170847	1369508_at	Kcnj15	potassium inwardly-rectifying channel, subfamily J, member 15	2	-0.5813	-2.1373	0.0326	0.084	-0.0637538	0.0257121	0.111	0.0822	0.7743	0	0	Rn.81018	GO:0005242: inward rectifier potassium channel activity, GO:0005267: potassium channel activity, GO:0005886: plasma membrane, GO:0006813: potassium ion transport, GO:0016021: integral to membrane, GO:0071805: potassium ion transmembrane transport	04971: Gastric acid secretion
287661	1398341_at	Cisd3	CDGSH iron sulfur domain 3	2	-0.5809	-2.1372	0.0326	0.084	-0.0507555	0.0438634	0.14	0.0001	0.9908	0	0	Rn.107812	GO:0005739: mitochondrion, GO:0051537: 2 iron, 2 sulfur cluster binding
24851	M60666_s_at	Tpm1	tropomyosin 1, alpha	3	0.605	2.1371	0.0326	0.084	0.0920797	0.0190497	0.1	3.3036	0.1917	0.095	39.5	Rn.87540	GO:0001701: in utero embryonic development, GO:0001725: stress fiber, GO:0003065: positive regulation of heart rate by epinephrine, GO:0003779: actin binding, GO:0003779: actin binding, GO:0005737: cytoplasm, GO:0006936: muscle contraction, GO:0008092: cytoskeletal protein binding, GO:0009790: embryo development, GO:0015629: actin cytoskeleton, GO:0030016: myofibril, GO:0031941: filamentous actin…	04260: Cardiac muscle contraction, 05410: Hypertrophic cardiomyopathy (HCM), 05414: Dilated cardiomyopathy
366381	1377304_at	Cdc26	cell division cycle 26	2	0.5804	2.1352	0.0327	0.084	0.0418663	0.069856	0.177	0.0019	0.9657	0	0	Rn.203072	GO:0005680: anaphase-promoting complex, GO:0005680: anaphase-promoting complex, GO:0007067: mitosis, GO:0030071: regulation of mitotic metaphase/anaphase transition, GO:0031145: anaphase-promoting complex-dependent proteasomal ubiquitin-dependent protein catabolic process, GO:0051301: cell division, GO:0070979: protein K11-linked ubiquitination, GO:0070979: protein K11-linked ubiquitination	04110: Cell cycle, 04114: Oocyte meiosis, 04120: Ubiquitin mediated proteolysis, 04914: Progesterone-mediated oocyte maturation
309995	1374304_at	Xrcc4	X-ray repair complementing defective repair in Chinese hamster cells 4	2	0.5807	2.1362	0.0327	0.084	0.0437163	0.0815169	0.191	0.0322	0.8575	0	0	Rn.40979	GO:0001701: in utero embryonic development, GO:0001701: in utero embryonic development, GO:0002328: pro-B cell differentiation, GO:0002328: pro-B cell differentiation, GO:0003674: molecular_function, GO:0003677: DNA binding, GO:0005575: cellular_component, GO:0005634: nucleus, GO:0005829: cytosol, GO:0005829: cytosol, GO:0005958: DNA-dependent protein kinase-DNA ligase 4 complex, GO:0005958: DNA-…	03450: Non-homologous end-joining
25620	S66024_at	Crem	cAMP responsive element modulator	3	0.4602	2.1345	0.0328	0.084	-0.0175022	0.34038	0.432	0.2023	0.9038	0	0	Rn.10251	GO:0003677: DNA binding, GO:0003700: sequence-specific DNA binding transcription factor activity, GO:0005634: nucleus, GO:0005667: transcription factor complex, GO:0005667: transcription factor complex, GO:0006006: glucose metabolic process, GO:0006351: transcription, DNA-dependent, GO:0006355: regulation of transcription, DNA-dependent, GO:0006355: regulation of transcription, DNA-dependent, GO:…
296394	1377593_at	Dpm1	dolichyl-phosphate mannosyltransferase polypeptide 1, catalytic subunit	2	0.5816	2.1348	0.0328	0.084	-0.0542907	0.0771625	0.184	0.4618	0.4968	0	0	Rn.7840	GO:0004169: dolichyl-phosphate-mannose-protein mannosyltransferase activity, GO:0004169: dolichyl-phosphate-mannose-protein mannosyltransferase activity, GO:0004582: dolichyl-phosphate beta-D-mannosyltransferase activity, GO:0004582: dolichyl-phosphate beta-D-mannosyltransferase activity, GO:0005537: mannose binding, GO:0005783: endoplasmic reticulum, GO:0005789: endoplasmic reticulum membrane, G…	00510: N-Glycan biosynthesis, 01100: Metabolic pathways
25703	M10934_s_at	Rbp4	retinol binding protein 4, plasma	3	0.4596	2.1316	0.033	0.085	0.112315	0.00251063	0.044	0.195	0.9071	0	0	Rn.108214	GO:0001654: eye development, GO:0005215: transporter activity, GO:0005615: extracellular space, GO:0005615: extracellular space, GO:0005615: extracellular space, GO:0006094: gluconeogenesis, GO:0006094: gluconeogenesis, GO:0006810: transport, GO:0007283: spermatogenesis, GO:0007283: spermatogenesis, GO:0007507: heart development, GO:0008584: male gonad development, GO:0008584: male gonad developm…
246255	1388107_at	Ppp2r2d	protein phosphatase 2, regulatory subunit B, delta	2	0.9496	2.1323	0.033	0.085	0.0932668	0.000131634	0.013	2.4285	0.1191	0.2343	58.8	Rn.116122	GO:0000159: protein phosphatase type 2A complex, GO:0005654: nucleoplasm, GO:0005829: cytosol, GO:0007067: mitosis, GO:0007165: signal transduction, GO:0008195: phosphatidate phosphatase activity, GO:0008601: protein phosphatase type 2A regulator activity, GO:0010458: exit from mitosis, GO:0051301: cell division	03015: mRNA surveillance pathway, 04530: Tight junction, 05142: Chagas disease (American trypanosomiasis), 05160: Hepatitis C
300981	rc_AA891914_at	Acy1	aminoacylase 1	3	-0.4603	-2.131	0.0331	0.085	-0.0521821	0.0508581	0.151	0.8868	0.6419	0	0	Rn.3679	GO:0004046: aminoacylase activity, GO:0005737: cytoplasm, GO:0006508: proteolysis, GO:0006520: cellular amino acid metabolic process, GO:0008237: metallopeptidase activity, GO:0030163: protein catabolic process, GO:0046872: metal ion binding	00330: Arginine and proline metabolism, 01100: Metabolic pathways
362316	rc_AA875028_at	Cdk14	cyclin-dependent kinase 14	3	-0.4608	-2.1286	0.0333	0.085	-0.0270997	0.242608	0.345	1.6411	0.4402	0	0	Rn.12908	GO:0000086: G2/M transition of mitotic cell cycle, GO:0000308: cytoplasmic cyclin-dependent protein kinase holoenzyme complex, GO:0004672: protein kinase activity, GO:0004693: cyclin-dependent protein kinase activity, GO:0005634: nucleus, GO:0005737: cytoplasm, GO:0005829: cytosol, GO:0005886: plasma membrane, GO:0007049: cell cycle, GO:0030332: cyclin binding, GO:0060828: regulation of canonical…
25096	U69550_at	Pld1	phospholipase D1	3	-0.4591	-2.1288	0.0333	0.085	-0.0338603	0.107848	0.217	0.3141	0.8547	0	0	Rn.11130	GO:0000139: Golgi membrane, GO:0003824: catalytic activity, GO:0004630: phospholipase D activity, GO:0005515: protein binding, GO:0005768: endosome, GO:0005768: endosome, GO:0005789: endoplasmic reticulum membrane, GO:0005794: Golgi apparatus, GO:0005794: Golgi apparatus, GO:0006654: phosphatidic acid biosynthetic process, GO:0007154: cell communication, GO:0008654: phospholipid biosynthetic proc…	00564: Glycerophospholipid metabolism, 00565: Ether lipid metabolism, 01100: Metabolic pathways, 04144: Endocytosis, 04666: Fc gamma R-mediated phagocytosis, 04912: GnRH signaling pathway, 05212: Pancreatic cancer
499655	1376346_at	Cks1b	CDC28 protein kinase regulatory subunit 1B	2	0.5789	2.1286	0.0333	0.085	0.0315894	0.18943	0.299	0.1036	0.7476	0	0	Rn.119060	GO:0007049: cell cycle, GO:0016538: cyclin-dependent protein kinase regulator activity	05200: Pathways in cancer, 05222: Small cell lung cancer
298805	1373953_at	Slc4a1ap	solute carrier family 4 (anion exchanger), member 1, adaptor protein	2	0.5781	2.1257	0.0335	0.085	0.0474623	0.0712981	0.179	0.1657	0.684	0	0		GO:0003725: double-stranded RNA binding, GO:0005622: intracellular
24244	1370873_at	Calm3	calmodulin 3	2	0.5778	2.1252	0.0336	0.085	0.0537905	0.389018	0.473	0.0988	0.7533	0	0	Rn.216430, Rn.2892	GO:0000922: spindle pole, GO:0000922: spindle pole, GO:0005509: calcium ion binding, GO:0005509: calcium ion binding, GO:0005515: protein binding, GO:0005575: cellular_component, GO:0005654: nucleoplasm, GO:0005813: centrosome, GO:0005813: centrosome, GO:0005829: cytosol, GO:0005876: spindle microtubule, GO:0005876: spindle microtubule, GO:0007049: cell cycle, GO:0008150: biological_process, GO:0…	04020: Calcium signaling pathway, 04070: Phosphatidylinositol signaling system, 04114: Oocyte meiosis, 04270: Vascular smooth muscle contraction, 04720: Long-term potentiation, 04722: Neurotrophin signaling pathway, 04740: Olfactory transduction, 04744: Phototransduction, 04910: Insulin signaling pathway, 04912: GnRH signaling pathway, 04916: Melanogenesis, 04970: Salivary secretion, 04971: Gastr…
294429	1375371_at	Ranbp2	RAN binding protein 2	2	0.5769	2.1223	0.0338	0.085	0.0264879	0.313166	0.408	0.082	0.7747	0	0	Rn.101115	GO:0003755: peptidyl-prolyl cis-trans isomerase activity, GO:0005515: protein binding, GO:0005643: nuclear pore, GO:0005643: nuclear pore, GO:0006457: protein folding, GO:0008270: zinc ion binding, GO:0016925: protein sumoylation, GO:0016925: protein sumoylation, GO:0046907: intracellular transport	03013: RNA transport
59329	1368596_at	Sik1	salt-inducible kinase 1	2	-0.5771	-2.121	0.0339	0.085	-0.0506035	0.0846142	0.194	0.3087	0.5785	0	0	Rn.42905	GO:0000122: negative regulation of transcription from RNA polymerase II promoter, GO:0000287: magnesium ion binding, GO:0000287: magnesium ion binding, GO:0002028: regulation of sodium ion transport, GO:0004674: protein serine/threonine kinase activity, GO:0004674: protein serine/threonine kinase activity, GO:0004674: protein serine/threonine kinase activity, GO:0005515: protein binding, GO:00055…
89827	AF063447_at	Ddx39a	DEAD (Asp-Glu-Ala-Asp) box polypeptide 39A	3	-0.4594	-2.1209	0.0339	0.085	-0.0502615	0.129261	0.244	1.8856	0.3895	0	0	Rn.161716	GO:0000398: nuclear mRNA splicing, via spliceosome, GO:0000398: nuclear mRNA splicing, via spliceosome, GO:0003676: nucleic acid binding, GO:0005524: ATP binding, GO:0005634: nucleus, GO:0006406: mRNA export from nucleus, GO:0006406: mRNA export from nucleus, GO:0008026: ATP-dependent helicase activity
363306	1389600_at	LOC363306	hypothetical protein LOC363306	2	0.5775	2.1205	0.034	0.085	0.059456	0.342915	0.434	0.5282	0.4674	0	0
362162	rc_AA893741_at	Arfgap2	ADP-ribosylation factor GTPase activating protein 2	3	-0.4624	-2.1189	0.0341	0.085	-0.0391828	0.199245	0.308	2.0265	0.363	0.0019	1.3	Rn.3707	GO:0000139: Golgi membrane, GO:0005730: nucleolus, GO:0005730: nucleolus, GO:0005737: cytoplasm, GO:0005794: Golgi apparatus, GO:0005794: Golgi apparatus, GO:0008060: ARF GTPase activator activity, GO:0008270: zinc ion binding, GO:0015031: protein transport, GO:0016192: vesicle-mediated transport, GO:0032312: regulation of ARF GTPase activity	04144: Endocytosis
294421	1388307_at	Serinc1	serine incorporator 1	2	0.9797	2.1186	0.0341	0.085	0.115953	0.0275078	0.113	2.5946	0.1072	0.2638	61.5	Rn.2078	GO:0005789: endoplasmic reticulum membrane, GO:0005886: plasma membrane, GO:0005886: plasma membrane, GO:0006658: phosphatidylserine metabolic process, GO:0006665: sphingolipid metabolic process, GO:0008654: phospholipid biosynthetic process, GO:0015194: L-serine transmembrane transporter activity, GO:0015825: L-serine transport, GO:0016021: integral to membrane, GO:0051347: positive regulation o…
303700	1374940_at	Usp36	ubiquitin specific peptidase 36	2	-0.5755	-2.1178	0.0342	0.085	-0.0331612	0.159255	0.272	0.0135	0.9076	0	0	Rn.165326	GO:0004221: ubiquitin thiolesterase activity, GO:0005730: nucleolus, GO:0006511: ubiquitin-dependent protein catabolic process, GO:0008234: cysteine-type peptidase activity
246299	1371035_at	Gtf3a	general transcription factor III A	2	0.5759	2.118	0.0342	0.085	0.0581454	0.014342	0.087	0.1046	0.7464	0	0	Rn.195324	GO:0003677: DNA binding, GO:0003677: DNA binding, GO:0003700: sequence-specific DNA binding transcription factor activity, GO:0003723: RNA binding, GO:0005634: nucleus, GO:0005634: nucleus, GO:0006351: transcription, DNA-dependent, GO:0006355: regulation of transcription, DNA-dependent, GO:0008270: zinc ion binding
50655	rc_AI176621_at	Aco1	aconitase 1, soluble	3	0.4565	2.1164	0.0343	0.085	0.0239479	0.358362	0.446	0.4562	0.796	0	0	Rn.35934	GO:0003723: RNA binding, GO:0003729: mRNA binding, GO:0003994: aconitate hydratase activity, GO:0003994: aconitate hydratase activity, GO:0003994: aconitate hydratase activity, GO:0005737: cytoplasm, GO:0005737: cytoplasm, GO:0005739: mitochondrion, GO:0005783: endoplasmic reticulum, GO:0005783: endoplasmic reticulum, GO:0005794: Golgi apparatus, GO:0005794: Golgi apparatus, GO:0005829: cytosol, …	00020: Citrate cycle (TCA cycle), 00630: Glyoxylate and dicarboxylate metabolism, 01100: Metabolic pathways
192349	1376345_at	Caly	calcyon neuron-specific vesicular protein	2	0.5754	2.1165	0.0343	0.085	0.0194362	0.810434	0.825	0.0984	0.7538	0	0	Rn.27756	GO:0005887: integral to plasma membrane, GO:0005887: integral to plasma membrane, GO:0006897: endocytosis, GO:0007212: dopamine receptor signaling pathway, GO:0030659: cytoplasmic vesicle membrane, GO:0031410: cytoplasmic vesicle, GO:0031410: cytoplasmic vesicle, GO:0032051: clathrin light chain binding, GO:0032051: clathrin light chain binding, GO:0045807: positive regulation of endocytosis, GO:…
287470	1371645_at	Sdf2	stromal cell derived factor 2	2	0.574	2.1127	0.0346	0.085	0.0326329	0.46774	0.537	0.002	0.9639	0	0	Rn.3965	GO:0016020: membrane
499288	1389614_at	Mob2	MOB kinase activator 2	2	-0.5744	-2.1123	0.0347	0.085	-0.0342096	0.251619	0.35	0.2162	0.642	0	0	Rn.11638
100911806	1374994_at	LOC100911806	uncharacterized LOC100911806	2	-0.5736	-2.1112	0.0348	0.085	-0.0567664	0.0972299	0.204	0	0.9955	0	0
25240	1387651_at	Aqp1	aquaporin 1	2	-0.5736	-2.1106	0.0348	0.085	-0.0490381	0.069275	0.177	0.0819	0.7747	0	0	Rn.1618	GO:0003094: glomerular filtration, GO:0003094: glomerular filtration, GO:0003097: renal water transport, GO:0003097: renal water transport, GO:0005223: intracellular cGMP activated cation channel activity, GO:0005223: intracellular cGMP activated cation channel activity, GO:0005267: potassium channel activity, GO:0005267: potassium channel activity, GO:0005372: water transmembrane transporter act…	04964: Proximal tubule bicarbonate reclamation, 04976: Bile secretion
309003	1376948_at	Zfp646	zinc finger protein 646	2	-0.8461	-2.1093	0.0349	0.085	-0.0962507	4.02326e-05	0.011	2.0251	0.1547	0.1636	50.6		GO:0003676: nucleic acid binding, GO:0005622: intracellular, GO:0008270: zinc ion binding
303749	1374292_at	RGD1305007	similar to RIKEN cDNA 1110031I02	2	-0.5735	-2.1097	0.0349	0.085	-0.0304183	0.247993	0.348	0.1382	0.7101	0	0	Rn.101104	GO:0005506: iron ion binding, GO:0016021: integral to membrane, GO:0016702: oxidoreductase activity, acting on single donors with incorporation of molecular oxygen, incorporation of two atoms of oxygen, GO:0016706: oxidoreductase activity, acting on paired donors, with incorporation or reduction of molecular oxygen, 2-oxoglutarate as one donor, and incorporation of one atom each of oxygen into bo…
25371	M86341_at	Adprh	ADP-ribosylarginine hydrolase	3	0.4997	2.1099	0.0349	0.085	0.0202429	0.471023	0.54	2.3704	0.3057	0.0263	15.6	Rn.13315	GO:0000287: magnesium ion binding, GO:0003875: ADP-ribosylarginine hydrolase activity, GO:0003875: ADP-ribosylarginine hydrolase activity, GO:0003875: ADP-ribosylarginine hydrolase activity, GO:0006464: cellular protein modification process, GO:0006464: cellular protein modification process, GO:0051725: protein de-ADP-ribosylation
314453	1373084_at	Wdr20a	WD repeat domain 20a	2	0.5733	2.1092	0.0349	0.085	0.0610203	0.030925	0.12	0.0817	0.775	0	0	Rn.17925
362098	1374690_at	Gle1	GLE1 RNA export mediator homolog (yeast)	2	-0.5746	-2.1086	0.035	0.085	-0.0139433	0.734571	0.759	0.5837	0.4449	0	0	Rn.162648	GO:0005643: nuclear pore, GO:0005737: cytoplasm, GO:0015031: protein transport, GO:0016973: poly(A)+ mRNA export from nucleus
25665	M27902_at	Scn5a	sodium channel, voltage-gated, type V, alpha subunit	3	-0.4566	-2.1084	0.035	0.085	-0.0746454	0.012033	0.083	1.8993	0.3869	0	0	Rn.32074	GO:0001518: voltage-gated sodium channel complex, GO:0001518: voltage-gated sodium channel complex, GO:0002027: regulation of heart rate, GO:0003231: cardiac ventricle development, GO:0003360: brainstem development, GO:0005248: voltage-gated sodium channel activity, GO:0005248: voltage-gated sodium channel activity, GO:0005515: protein binding, GO:0005516: calmodulin binding, GO:0005783: endoplas…
25541	M58287_s_at	Scp2	sterol carrier protein 2	3	0.4544	2.1084	0.035	0.085	0.0362071	0.321109	0.415	0.2156	0.8978	0	0	Rn.31887	GO:0005102: receptor binding, GO:0005518: collagen binding, GO:0005615: extracellular space, GO:0005634: nucleus, GO:0005737: cytoplasm, GO:0005737: cytoplasm, GO:0005739: mitochondrion, GO:0005739: mitochondrion, GO:0005777: peroxisome, GO:0005777: peroxisome, GO:0006869: lipid transport, GO:0007031: peroxisome organization, GO:0008285: negative regulation of cell proliferation, GO:0030336: nega…	00120: Primary bile acid biosynthesis, 01100: Metabolic pathways, 03320: PPAR signaling pathway, 04146: Peroxisome
80881	AF100470_g_at	Serp1	stress-associated endoplasmic reticulum protein 1	3	0.4545	2.1082	0.035	0.085	0.0308904	0.198967	0.308	0.2989	0.8612	0	0	Rn.2119	GO:0001501: skeletal system development, GO:0001501: skeletal system development, GO:0005789: endoplasmic reticulum membrane, GO:0006006: glucose metabolic process, GO:0006006: glucose metabolic process, GO:0006486: protein glycosylation, GO:0009791: post-embryonic development, GO:0009791: post-embryonic development, GO:0010259: multicellular organismal aging, GO:0010259: multicellular organismal…
26199	1375108_at	ND3	NADH dehydrogenase subunit 3	2	0.5724	2.1064	0.0352	0.085	0.0331942	0.623864	0.665	0.0333	0.8552	0	0		GO:0003674: molecular_function, GO:0005575: cellular_component, GO:0005739: mitochondrion, GO:0005747: mitochondrial respiratory chain complex I, GO:0005747: mitochondrial respiratory chain complex I, GO:0006979: response to oxidative stress, GO:0008137: NADH dehydrogenase (ubiquinone) activity, GO:0009642: response to light intensity, GO:0009725: response to hormone stimulus, GO:0016021: integra…	00190: Oxidative phosphorylation, 01100: Metabolic pathways, 05012: Parkinson's disease
315298	rc_AA893717_at	Racgap1	Rac GTPase-activating protein 1	3	-0.4551	-2.1031	0.0355	0.085	-0.0353785	0.234838	0.34	1.5501	0.4607	0	0	Rn.101301	GO:0000910: cytokinesis, GO:0000915: cytokinesis, actomyosin contractile ring assembly, GO:0000915: cytokinesis, actomyosin contractile ring assembly, GO:0005096: GTPase activator activity, GO:0005096: GTPase activator activity, GO:0005634: nucleus, GO:0005634: nucleus, GO:0007108: cytokinesis, initiation of separation, GO:0007108: cytokinesis, initiation of separation, GO:0007283: spermatogenesi…
300025	1376253_at	Ly6h	lymphocyte antigen 6 complex, locus H	2	0.5734	2.1032	0.0355	0.085	0.045321	0.529224	0.59	0.733	0.3919	0	0	Rn.7534
361346	1379740_at	LOC361346	similar to chromosome 18 open reading frame 54	2	0.571	2.102	0.0356	0.085	0.0417713	0.0487419	0.148	0.0339	0.8539	0	0	Rn.229415	GO:0005576: extracellular region
24678	1369105_a_at	Pkib	protein kinase (cAMP-dependent, catalytic) inhibitor beta	2	0.5725	2.1014	0.0356	0.085	0.101502	0.0207731	0.103	0.7044	0.4013	0	0	Rn.9748	GO:0004862: cAMP-dependent protein kinase inhibitor activity, GO:0016301: kinase activity
58980	1370467_at	Slc13a1	solute carrier family 13 (sodium/sulfate symporters), member 1	2	-0.5718	-2.1005	0.0357	0.085	0.0462895	0.0123606	0.084	0.4247	0.5146	0	0	Rn.9699	GO:0005215: transporter activity, GO:0006814: sodium ion transport, GO:0006814: sodium ion transport, GO:0008271: secondary active sulfate transmembrane transporter activity, GO:0008272: sulfate transport, GO:0008272: sulfate transport, GO:0015382: sodium:sulfate symporter activity, GO:0016020: membrane, GO:0016021: integral to membrane, GO:0055085: transmembrane transport
690345	1372445_at	Srp9	signal recognition particle 9	2	0.5707	2.1009	0.0357	0.085	0.0479014	0.55292	0.609	0.0176	0.8945	0	0	Rn.7477	GO:0005786: signal recognition particle, endoplasmic reticulum targeting, GO:0006614: SRP-dependent cotranslational protein targeting to membrane, GO:0008312: 7S RNA binding, GO:0045900: negative regulation of translational elongation	03060: Protein export
303190	1371892_at	Atpaf2	ATP synthase mitochondrial F1 complex assembly factor 2	2	0.5709	2.1	0.0357	0.085	0.0367382	0.150406	0.263	0.1571	0.6918	0	0	Rn.2167	GO:0003674: molecular_function, GO:0005575: cellular_component, GO:0005739: mitochondrion, GO:0005739: mitochondrion, GO:0008150: biological_process, GO:0016607: nuclear speck, GO:0016607: nuclear speck, GO:0043461: proton-transporting ATP synthase complex assembly
287768	1388979_at	Smndc1	survival motor neuron domain containing 1	2	0.6318	2.1005	0.0357	0.085	0.0415704	0.296322	0.392	1.203	0.2727	0.0305	16.9	Rn.103854, Rn.199191, Rn.216487	GO:0003723: RNA binding, GO:0005681: spliceosomal complex, GO:0005737: cytoplasm, GO:0006397: mRNA processing, GO:0006915: apoptotic process, GO:0008380: RNA splicing, GO:0015030: Cajal body, GO:0016607: nuclear speck	03040: Spliceosome
360764	1389685_at	Zfp655	zinc finger protein 655	2	0.57	2.0984	0.0359	0.086	0.0920927	0.072887	0.18	0.01	0.9202	0	0	Rn.6640	GO:0003674: molecular_function, GO:0003676: nucleic acid binding, GO:0005634: nucleus, GO:0005634: nucleus, GO:0005730: nucleolus, GO:0005730: nucleolus, GO:0005737: cytoplasm, GO:0005737: cytoplasm, GO:0007346: regulation of mitotic cell cycle, GO:0007346: regulation of mitotic cell cycle, GO:0008270: zinc ion binding, GO:0051318: G1 phase, GO:0051318: G1 phase
303882	rc_H31144_g_at	Tnk2	tyrosine kinase, non-receptor, 2	3	-0.512	-2.0942	0.0362	0.086	-0.0684453	0.0465019	0.145	2.5194	0.2837	0.037	20.6	Rn.98335	GO:0004712: protein serine/threonine/tyrosine kinase activity, GO:0004713: protein tyrosine kinase activity, GO:0004713: protein tyrosine kinase activity, GO:0005154: epidermal growth factor receptor binding, GO:0005524: ATP binding, GO:0005634: nucleus, GO:0005737: cytoplasm, GO:0005768: endosome, GO:0005886: plasma membrane, GO:0005905: coated pit, GO:0016310: phosphorylation, GO:0030136: clath…
308912	rc_H31750_at	Dchs1	dachsous 1 (Drosophila)	3	-0.4515	-2.0907	0.0366	0.087	-0.0587661	0.00841194	0.074	0.9829	0.6117	0	0	Rn.15768	GO:0005509: calcium ion binding, GO:0005886: plasma membrane, GO:0007156: homophilic cell adhesion, GO:0016021: integral to membrane
315150	1376091_at	Adsl	adenylosuccinate lyase	2	0.8997	2.0896	0.0367	0.087	0.0697577	0.037862	0.13	2.3294	0.127	0.2116	57.1	Rn.23276	GO:0001666: response to hypoxia, GO:0004018: N6-(1,2-dicarboxyethyl)AMP AMP-lyase (fumarate-forming) activity, GO:0004018: N6-(1,2-dicarboxyethyl)AMP AMP-lyase (fumarate-forming) activity, GO:0004018: N6-(1,2-dicarboxyethyl)AMP AMP-lyase (fumarate-forming) activity, GO:0005737: cytoplasm, GO:0005739: mitochondrion, GO:0005739: mitochondrion, GO:0005829: cytosol, GO:0006163: purine nucleotide meta…	00230: Purine metabolism, 00250: Alanine, aspartate and glutamate metabolism, 01100: Metabolic pathways
308913	1375262_at	Egln1	EGL nine homolog 1 (C. elegans)	2	-0.5808	-2.0875	0.0368	0.087	-0.0492314	0.123076	0.237	1.0367	0.3086	0.0055	3.5	Rn.44718	GO:0001666: response to hypoxia, GO:0001666: response to hypoxia, GO:0005506: iron ion binding, GO:0005634: nucleus, GO:0005737: cytoplasm, GO:0005829: cytosol, GO:0016702: oxidoreductase activity, acting on single donors with incorporation of molecular oxygen, incorporation of two atoms of oxygen, GO:0031418: L-ascorbic acid binding, GO:0031543: peptidyl-proline dioxygenase activity, GO:0032364:…	05200: Pathways in cancer, 05211: Renal cell carcinoma
289084	1390502_at	RGD1309104	similar to RIKEN cDNA 1700025G04 gene	2	0.5667	2.0867	0.0369	0.087	0.0520027	0.357965	0.446	0.0028	0.958	0	0	Rn.35474
309109	1372139_at	Tmem80	transmembrane protein 80	2	0.5679	2.0862	0.037	0.087	0.0505358	0.0313652	0.12	0.471	0.4925	0	0	Rn.11134, Rn.145015	GO:0016021: integral to membrane
361848	rc_AA799576_at	Ddx50	DEAD (Asp-Glu-Ala-Asp) box polypeptide 50	3	-0.4909	-2.0816	0.0374	0.088	-0.0690456	0.151677	0.264	2.3526	0.3084	0.025	15	Rn.98470	GO:0003723: RNA binding, GO:0004386: helicase activity, GO:0005524: ATP binding, GO:0005634: nucleus, GO:0005730: nucleolus, GO:0005886: plasma membrane
363018	1377245_a_at	RGD1311723	similar to KIAA1731 protein	2	0.5648	2.0802	0.0375	0.088	0.0212098	0.231089	0.336	0.0036	0.9521	0	0	Rn.160168	GO:0005737: cytoplasm, GO:0005813: centrosome, GO:0005813: centrosome, GO:0005856: cytoskeleton
316640	1389273_at	Atg4b	autophagy related 4B, cysteine peptidase	2	-0.5646	-2.0773	0.0378	0.088	-0.0332994	0.294328	0.392	0.2056	0.6503	0	0	Rn.163086	GO:0000045: autophagic vacuole assembly, GO:0003674: molecular_function, GO:0005575: cellular_component, GO:0005737: cytoplasm, GO:0006508: proteolysis, GO:0006914: autophagy, GO:0008233: peptidase activity, GO:0008234: cysteine-type peptidase activity, GO:0045732: positive regulation of protein catabolic process	04140: Regulation of autophagy
89813	AF034577_at	Pdk4	pyruvate dehydrogenase kinase, isozyme 4	3	-0.4481	-2.0773	0.0378	0.088	-0.0351062	0.193882	0.303	0.5613	0.7553	0	0	Rn.11766	GO:0000155: two-component sensor activity, GO:0004672: protein kinase activity, GO:0004740: pyruvate dehydrogenase (acetyl-transferring) kinase activity, GO:0004740: pyruvate dehydrogenase (acetyl-transferring) kinase activity, GO:0005524: ATP binding, GO:0005524: ATP binding, GO:0005524: ATP binding, GO:0005524: ATP binding, GO:0005739: mitochondrion, GO:0005739: mitochondrion, GO:0005743: mitoc…
310552	1390119_at	Sfrp2	secreted frizzled-related protein 2	2	-0.5641	-2.0756	0.0379	0.088	-0.071311	0.0544891	0.155	0.1945	0.6592	0	0	Rn.102416	GO:0001569: patterning of blood vessels, GO:0001756: somitogenesis, GO:0001843: neural tube closure, GO:0002063: chondrocyte development, GO:0003151: outflow tract morphogenesis, GO:0003214: cardiac left ventricle morphogenesis, GO:0003674: molecular_function, GO:0005575: cellular_component, GO:0005615: extracellular space, GO:0006915: apoptotic process, GO:0007584: response to nutrient, GO:00082…	04310: Wnt signaling pathway
25628	X53858_at	Nkx2-1	NK2 homeobox 1	3	-0.4819	-2.076	0.0379	0.088	-0.055184	0.0183825	0.098	2.284	0.3192	0.0201	12.4	Rn.34265	GO:0000122: negative regulation of transcription from RNA polymerase II promoter, GO:0000122: negative regulation of transcription from RNA polymerase II promoter, GO:0001764: neuron migration, GO:0001764: neuron migration, GO:0002016: regulation of blood volume by renin-angiotensin, GO:0003677: DNA binding, GO:0003677: DNA binding, GO:0003677: DNA binding, GO:0003700: sequence-specific DNA bindi…
83580	U90121_at	Thbd	thrombomodulin	3	-0.4487	-2.0725	0.0382	0.088	-0.0515465	0.0170735	0.095	1.8959	0.3875	0	0	Rn.88295	GO:0003674: molecular_function, GO:0005615: extracellular space, GO:0005886: plasma membrane, GO:0007565: female pregnancy, GO:0007596: blood coagulation, GO:0009790: embryo development, GO:0009986: cell surface, GO:0009986: cell surface, GO:0010165: response to X-ray, GO:0032496: response to lipopolysaccharide, GO:0051591: response to cAMP	04610: Complement and coagulation cascades
29573	AF080468_g_at	Slc37a4	solute carrier family 37 (glucose-6-phosphate transporter), member 4	3	0.4469	2.0728	0.0382	0.088	0.0433804	0.106998	0.216	0.4944	0.781	0	0	Rn.1592	GO:0001780: neutrophil homeostasis, GO:0001816: cytokine production, GO:0002318: myeloid progenitor cell differentiation, GO:0005977: glycogen metabolic process, GO:0005977: glycogen metabolic process, GO:0006089: lactate metabolic process, GO:0006641: triglyceride metabolic process, GO:0006874: cellular calcium ion homeostasis, GO:0007584: response to nutrient, GO:0008202: steroid metabolic proc…	04973: Carbohydrate digestion and absorption
246770	rc_AA800912_g_at	Gtf2ird1	GTF2I repeat domain containing 1	3	-0.4475	-2.0715	0.0383	0.088	-0.0406166	0.242706	0.345	1.1716	0.5567	0	0	Rn.84872	GO:0003700: sequence-specific DNA binding transcription factor activity, GO:0003700: sequence-specific DNA binding transcription factor activity, GO:0005634: nucleus, GO:0005737: cytoplasm, GO:0009790: embryo development	03022: Basal transcription factors
29349	1370117_at	Fgf8	fibroblast growth factor 8	2	-0.5637	-2.0702	0.0384	0.088	-0.0460557	0.112461	0.223	0.6924	0.4054	0	0	Rn.73565	GO:0000165: MAPK cascade, GO:0001569: patterning of blood vessels, GO:0001656: metanephros development, GO:0001658: branching involved in ureteric bud morphogenesis, GO:0001759: organ induction, GO:0001822: kidney development, GO:0001823: mesonephros development, GO:0001839: neural plate morphogenesis, GO:0001947: heart looping, GO:0001974: blood vessel remodeling, GO:0003007: heart morphogenesis…	04010: MAPK signaling pathway, 04810: Regulation of actin cytoskeleton, 05200: Pathways in cancer, 05218: Melanoma
690911	1389400_at	LOC690911	similar to Msx2-interacting protein (SPEN homolog) (SMART/HDAC1-associated repressor protein)	2	-0.5628	-2.0702	0.0384	0.088	-0.057972	0.0942855	0.201	0.2702	0.6032	0	0		GO:0000122: negative regulation of transcription from RNA polymerase II promoter, GO:0001085: RNA polymerase II transcription factor binding, GO:0001191: RNA polymerase II transcription factor binding transcription factor activity involved in negative regulation of transcription, GO:0003697: single-stranded DNA binding, GO:0003700: sequence-specific DNA binding transcription factor activity, GO:0…
679931	1376915_at	LOC679931	hypothetical protein LOC679931	2	-0.562	-2.07	0.0385	0.088	-0.0729393	0.132162	0.245	0.0287	0.8655	0	0
494445	rc_AA875537_at	Srsf2	serine/arginine-rich splicing factor 2	3	-0.4464	-2.0696	0.0385	0.088	-0.0490694	0.156572	0.269	0.5982	0.7415	0	0	Rn.136644	GO:0000166: nucleotide binding, GO:0003676: nucleic acid binding, GO:0003723: RNA binding, GO:0005634: nucleus, GO:0005634: nucleus, GO:0005681: spliceosomal complex, GO:0005681: spliceosomal complex, GO:0006397: mRNA processing, GO:0008380: RNA splicing, GO:0016607: nuclear speck, GO:0016607: nuclear speck	03040: Spliceosome
289335	1389086_at	Susd4	sushi domain containing 4	2	-0.5618	-2.0669	0.0387	0.088	-0.0176863	0.558404	0.613	0.3006	0.5835	0	0	Rn.19527
287379	1373625_at	Shmt1	serine hydroxymethyltransferase 1 (soluble)	2	-0.5613	-2.0676	0.0387	0.088	-0.054201	0.0386026	0.131	0.0223	0.8813	0	0	Rn.3684	GO:0004372: glycine hydroxymethyltransferase activity, GO:0004372: glycine hydroxymethyltransferase activity, GO:0004372: glycine hydroxymethyltransferase activity, GO:0005634: nucleus, GO:0005634: nucleus, GO:0005737: cytoplasm, GO:0005739: mitochondrion, GO:0005739: mitochondrion, GO:0005829: cytosol, GO:0005829: cytosol, GO:0005829: cytosol, GO:0006544: glycine metabolic process, GO:0006544: g…	00260: Glycine, serine and threonine metabolism, 00460: Cyanoamino acid metabolism, 00670: One carbon pool by folate, 01100: Metabolic pathways
289181	1384402_a_at	Dcaf6	DDB1 and CUL4 associated factor 6	2	0.5622	2.0669	0.0387	0.088	0.0620982	0.0520513	0.152	0.3925	0.531	0	0		GO:0005634: nucleus, GO:0030374: ligand-dependent nuclear receptor transcription coactivator activity, GO:0045944: positive regulation of transcription from RNA polymerase II promoter, GO:0080008: Cul4-RING ubiquitin ligase complex
29180	1368805_at	Uts2	urotensin 2	2	-0.5611	-2.0666	0.0388	0.088	-0.0458312	0.21039	0.32	0.0212	0.8843	0	0	Rn.48886	GO:0001666: response to hypoxia, GO:0003105: negative regulation of glomerular filtration, GO:0005179: hormone activity, GO:0005615: extracellular space, GO:0007204: elevation of cytosolic calcium ion concentration, GO:0010459: negative regulation of heart rate, GO:0010460: positive regulation of heart rate, GO:0010763: positive regulation of fibroblast migration, GO:0010841: positive regulation …
360703	1371981_at	Dscr3	Down syndrome critical region gene 3	2	0.562	2.0666	0.0388	0.088	0.0894905	0.000498623	0.023	0.4453	0.5046	0	0	Rn.19717	GO:0005634: nucleus, GO:0005634: nucleus, GO:0007034: vacuolar transport, GO:0030904: retromer complex
689537	1398466_at	Calr4	calreticulin 4	2	-0.5617	-2.0655	0.0389	0.088	-0.0502099	0.0397066	0.133	0.4511	0.5018	0	0		GO:0005509: calcium ion binding, GO:0005783: endoplasmic reticulum, GO:0006457: protein folding, GO:0051082: unfolded protein binding
64394	rc_AA875455_at	Zmat3	zinc finger, matrin type 3	3	-0.4458	-2.0656	0.0389	0.088	-0.0398049	0.163852	0.276	0.8093	0.6672	0	0	Rn.2925	GO:0003676: nucleic acid binding, GO:0003723: RNA binding, GO:0005622: intracellular, GO:0005730: nucleolus, GO:0006915: apoptotic process, GO:0006917: induction of apoptosis, GO:0006974: response to DNA damage stimulus, GO:0008270: zinc ion binding, GO:0015031: protein transport, GO:0040008: regulation of growth	04115: p53 signaling pathway
363192	rc_AA894104_at	Klhdc3	kelch domain containing 3	3	-0.4446	-2.0644	0.039	0.088	-0.0327564	0.419277	0.495	0.0896	0.9562	0	0	Rn.203058	GO:0000790: nuclear chromatin, GO:0000790: nuclear chromatin, GO:0003682: chromatin binding, GO:0003682: chromatin binding, GO:0005737: cytoplasm, GO:0005737: cytoplasm, GO:0007126: meiosis
498685	1383443_at	LOC498685	similar to UPF0308 protein C9orf21	2	-0.5601	-2.0631	0.0391	0.088	-0.0292139	0.155086	0.269	0.0296	0.8635	0	0	Rn.24906
301352	1398983_at	Mrpl30	mitochondrial ribosomal protein L30	2	0.5599	2.0624	0.0392	0.088	0.0552883	0.133387	0.247	0.0424	0.8368	0	0	Rn.7068	GO:0005739: mitochondrion, GO:0005739: mitochondrion, GO:0005840: ribosome
116645	1376031_at	Plaa	phospholipase A2, activating protein	2	0.56	2.0622	0.0392	0.088	0.0328023	0.405107	0.485	0.0653	0.7983	0	0	Rn.7441	GO:0006954: inflammatory response, GO:0006954: inflammatory response, GO:0016005: phospholipase A2 activator activity, GO:0016005: phospholipase A2 activator activity	04141: Protein processing in endoplasmic reticulum
65023	1369603_at	Kcnip1	Kv channel-interacting protein 1	2	-0.5602	-2.0612	0.0393	0.088	-0.0475815	0.0182115	0.098	0.2347	0.6281	0	0	Rn.20530	GO:0005244: voltage-gated ion channel activity, GO:0005267: potassium channel activity, GO:0005509: calcium ion binding, GO:0005509: calcium ion binding, GO:0005886: plasma membrane, GO:0015459: potassium channel regulator activity, GO:0030425: dendrite, GO:0043025: neuronal cell body, GO:0045760: positive regulation of action potential, GO:0046982: protein heterodimerization activity, GO:0047485…
315159	1375677_at	Tob2	transducer of ERBB2, 2	2	-0.7285	-2.0596	0.0394	0.088	-0.0520353	0.0989129	0.206	1.6321	0.2014	0.0969	38.7	Rn.18247	GO:0003674: molecular_function, GO:0005575: cellular_component, GO:0008150: biological_process, GO:0010468: regulation of gene expression, GO:0042809: vitamin D receptor binding, GO:0045671: negative regulation of osteoclast differentiation, GO:0045778: positive regulation of ossification	03018: RNA degradation
361815	1389069_at	Rnf8	ring finger protein 8	2	-0.5617	-2.0597	0.0394	0.088	-0.0371196	0.204758	0.313	0.9518	0.3292	0	0	Rn.12463	GO:0000151: ubiquitin ligase complex, GO:0000151: ubiquitin ligase complex, GO:0003682: chromatin binding, GO:0003682: chromatin binding, GO:0004842: ubiquitin-protein ligase activity, GO:0004842: ubiquitin-protein ligase activity, GO:0005634: nucleus, GO:0005634: nucleus, GO:0005694: chromosome, GO:0006302: double-strand break repair, GO:0006302: double-strand break repair, GO:0007067: mitosis, …
315405	1372999_at	Dcun1d5	DCN1, defective in cullin neddylation 1, domain containing 5 (S. cerevisiae)	2	0.5603	2.0595	0.0394	0.088	0.0541212	0.332977	0.427	0.5525	0.4573	0	0	Rn.103938	GO:0003674: molecular_function, GO:0005575: cellular_component, GO:0008150: biological_process
307649	1372498_at	Ciapin1	cytokine induced apoptosis inhibitor 1	2	-0.5604	-2.0562	0.0398	0.088	-0.0198736	0.457053	0.529	0.8491	0.3568	0	0	Rn.1274	GO:0005634: nucleus, GO:0005730: nucleolus, GO:0005730: nucleolus, GO:0005737: cytoplasm, GO:0005737: cytoplasm, GO:0006915: apoptotic process, GO:0006916: anti-apoptosis, GO:0006916: anti-apoptosis, GO:0030097: hemopoiesis, GO:0030097: hemopoiesis
291135	1388497_at	Acot13	acyl-CoA thioesterase 13	2	0.5608	2.0563	0.0398	0.088	0.0506804	0.0613407	0.166	0.9862	0.3207	0	0	Rn.1730	GO:0005739: mitochondrion, GO:0005739: mitochondrion, GO:0047617: acyl-CoA hydrolase activity, GO:0047617: acyl-CoA hydrolase activity, GO:0051289: protein homotetramerization, GO:0051289: protein homotetramerization
89821	AF061266_g_at	Trpc1	transient receptor potential cation channel, subfamily C, member 1	3	-0.4425	-2.0539	0.04	0.088	-0.0320087	0.233032	0.338	0.264	0.8764	0	0	Rn.88592	GO:0005261: cation channel activity, GO:0005262: calcium channel activity, GO:0005737: cytoplasm, GO:0005886: plasma membrane, GO:0015279: store-operated calcium channel activity, GO:0016021: integral to membrane, GO:0016323: basolateral plasma membrane, GO:0030017: sarcomere, GO:0043034: costamere, GO:0043234: protein complex, GO:0044325: ion channel binding, GO:0045121: membrane raft, GO:004654…	04020: Calcium signaling pathway, 04972: Pancreatic secretion
29619	rc_AA944156_s_at	Btg2	BTG family, member 2	3	0.4438	2.0533	0.04	0.088	0.0591206	0.0797304	0.189	1.4162	0.4926	0	0	Rn.27923	GO:0001077: RNA polymerase II core promoter proximal region sequence-specific DNA binding transcription factor activity involved in positive regulation of transcription, GO:0005515: protein binding, GO:0005575: cellular_component, GO:0006479: protein methylation, GO:0006479: protein methylation, GO:0006974: response to DNA damage stimulus, GO:0006974: response to DNA damage stimulus, GO:0008306: …	03018: RNA degradation
83500	1368461_at	Slc22a8	solute carrier family 22 (organic anion transporter), member 8	2	-0.5578	-2.0525	0.0401	0.088	-0.0553109	0.0455873	0.145	0.3483	0.5551	0	0	Rn.23348	GO:0005080: protein kinase C binding, GO:0005452: inorganic anion exchanger activity, GO:0005452: inorganic anion exchanger activity, GO:0008514: organic anion transmembrane transporter activity, GO:0009636: response to toxin, GO:0015651: quaternary ammonium group transmembrane transporter activity, GO:0015697: quaternary ammonium group transport, GO:0015711: organic anion transport, GO:0016021: …	04976: Bile secretion
687561	1374657_at	Anks4b	ankyrin repeat and sterile alpha motif domain containing 4B	2	-0.5575	-2.0527	0.0401	0.088	-0.0408872	0.0863962	0.194	0.1817	0.67	0	0	Rn.216488
79223	D16102_at	Gk	glycerol kinase	3	0.4423	2.0527	0.0401	0.088	0.0431377	0.148186	0.261	0.3592	0.8356	0	0	Rn.225941	GO:0004370: glycerol kinase activity, GO:0004370: glycerol kinase activity, GO:0005524: ATP binding, GO:0005634: nucleus, GO:0005739: mitochondrion, GO:0005739: mitochondrion, GO:0005741: mitochondrial outer membrane, GO:0006071: glycerol metabolic process, GO:0006072: glycerol-3-phosphate metabolic process, GO:0006641: triglyceride metabolic process, GO:0009409: response to cold, GO:0010033: res…	00561: Glycerolipid metabolism, 01100: Metabolic pathways, 03320: PPAR signaling pathway
641528	1367516_at	Dtnbp1	distrobrevin binding protein 1	2	0.5575	2.0524	0.0401	0.088	0.0472182	0.166838	0.28	0.1608	0.6884	0	0	Rn.187290	GO:0005515: protein binding, GO:0005634: nucleus, GO:0005789: endoplasmic reticulum membrane, GO:0005886: plasma membrane, GO:0010008: endosome membrane, GO:0014069: postsynaptic density, GO:0030054: cell junction, GO:0030426: growth cone, GO:0030672: synaptic vesicle membrane, GO:0030672: synaptic vesicle membrane, GO:0031083: BLOC-1 complex, GO:0031175: neuron projection development, GO:0031532…
83425	U41453_at	Akap12	A kinase (PRKA) anchor protein 12	3	-0.4428	-2.0518	0.0402	0.088	-0.068474	0.00864072	0.074	0.9273	0.629	0	0	Rn.122094	GO:0005737: cytoplasm, GO:0005737: cytoplasm, GO:0005856: cytoskeleton, GO:0005886: plasma membrane, GO:0005886: plasma membrane, GO:0006605: protein targeting, GO:0007165: signal transduction, GO:0008179: adenylate cyclase binding, GO:0008179: adenylate cyclase binding, GO:0010739: positive regulation of protein kinase A signaling cascade, GO:0010739: positive regulation of protein kinase A sign…
361650	1371813_at	Hirip3	HIRA interacting protein 3	2	0.5569	2.0521	0.0402	0.088	0.0225537	0.506166	0.567	0.0036	0.9521	0	0	Rn.12594	GO:0005634: nucleus
24772	1369633_at	Cxcl12	chemokine (C-X-C motif) ligand 12	2	0.5651	2.0506	0.0403	0.088	-0.129274	0.0105643	0.079	1.0211	0.3123	0.0031	2.1	Rn.54439	GO:0001569: patterning of blood vessels, GO:0001666: response to hypoxia, GO:0001667: ameboidal cell migration, GO:0001764: neuron migration, GO:0001938: positive regulation of endothelial cell proliferation, GO:0005615: extracellular space, GO:0005886: plasma membrane, GO:0007281: germ cell development, GO:0007420: brain development, GO:0007420: brain development, GO:0008009: chemokine activity,…	04060: Cytokine-cytokine receptor interaction, 04062: Chemokine signaling pathway, 04360: Axon guidance, 04670: Leukocyte transendothelial migration, 04672: Intestinal immune network for IgA production, 05323: Rheumatoid arthritis
295394	1390272_at	Dph5	DPH5 homolog (S. cerevisiae)	2	0.5563	2.0493	0.0404	0.088	0.0618177	0.0462941	0.145	0.0717	0.7888	0	0	Rn.12336	GO:0003674: molecular_function, GO:0004164: diphthine synthase activity, GO:0005575: cellular_component, GO:0008150: biological_process, GO:0017183: peptidyl-diphthamide biosynthetic process from peptidyl-histidine
246302	1370407_at	Pcyox1	prenylcysteine oxidase 1	2	0.6016	2.0492	0.0404	0.088	0.0586432	0.349222	0.439	1.1482	0.2839	0.0224	12.9	Rn.34505	GO:0001735: prenylcysteine oxidase activity, GO:0001735: prenylcysteine oxidase activity, GO:0005764: lysosome, GO:0005764: lysosome, GO:0005886: plasma membrane, GO:0006821: chloride transport, GO:0008555: chloride-transporting ATPase activity, GO:0030327: prenylated protein catabolic process, GO:0030327: prenylated protein catabolic process, GO:0030328: prenylcysteine catabolic process, GO:0030…
300689	1371724_at	Rexo2	REX2, RNA exonuclease 2 homolog (S. cerevisiae)	2	0.6237	2.0494	0.0404	0.088	0.0494922	0.0834047	0.192	1.2328	0.2669	0.035	18.9	Rn.11496	GO:0003676: nucleic acid binding, GO:0005634: nucleus, GO:0005730: nucleolus, GO:0005730: nucleolus, GO:0005739: mitochondrion, GO:0005739: mitochondrion, GO:0005886: plasma membrane, GO:0005886: plasma membrane, GO:0006139: nucleobase-containing compound metabolic process, GO:0008408: 3'-5' exonuclease activity, GO:0008408: 3'-5' exonuclease activity	03008: Ribosome biogenesis in eukaryotes
310615	1373828_at	Crtc2	CREB regulated transcription coactivator 2	2	-0.7102	-2.0481	0.0405	0.088	-0.0330269	0.18068	0.291	1.5741	0.2096	0.0877	36.5	Rn.13599	GO:0005634: nucleus, GO:0005634: nucleus, GO:0005634: nucleus, GO:0005737: cytoplasm, GO:0005737: cytoplasm, GO:0005737: cytoplasm, GO:0006094: gluconeogenesis, GO:0006094: gluconeogenesis, GO:0006094: gluconeogenesis, GO:0006351: transcription, DNA-dependent, GO:0008140: cAMP response element binding protein binding, GO:0032793: positive regulation of CREB transcription factor activity, GO:00327…
362115	1388482_at	Fam129b	family with sequence similarity 129, member B	2	-0.5901	-2.0475	0.0406	0.088	-0.00177974	0.950259	0.954	1.1094	0.2922	0.0165	9.9	Rn.4205	GO:0005543: phospholipid binding, GO:0005634: nucleus, GO:0005829: cytosol, GO:0005829: cytosol, GO:0005912: adherens junction, GO:0005912: adherens junction, GO:0043066: negative regulation of apoptotic process, GO:0043066: negative regulation of apoptotic process
84356	1368561_at	Abcd2	ATP-binding cassette, subfamily D (ALD), member 2	2	0.5568	2.0469	0.0407	0.088	0.0593165	0.0424967	0.139	0.4796	0.4886	0	0	Rn.19678	GO:0000038: very long-chain fatty acid metabolic process, GO:0000038: very long-chain fatty acid metabolic process, GO:0005524: ATP binding, GO:0005739: mitochondrion, GO:0005739: mitochondrion, GO:0005777: peroxisome, GO:0005778: peroxisomal membrane, GO:0006635: fatty acid beta-oxidation, GO:0006635: fatty acid beta-oxidation, GO:0006810: transport, GO:0016020: membrane, GO:0016021: integral to…	02010: ABC transporters, 04146: Peroxisome
171378	1398469_at	Ppp3cc	protein phosphatase 3, catalytic subunit, gamma isozyme	2	0.5543	2.0425	0.0411	0.088	0.0241134	0.349158	0.439	0.024	0.8768	0	0	Rn.22079	GO:0005515: protein binding, GO:0007420: brain development	04010: MAPK signaling pathway, 04020: Calcium signaling pathway, 04114: Oocyte meiosis, 04210: Apoptosis, 04310: Wnt signaling pathway, 04360: Axon guidance, 04370: VEGF signaling pathway, 04380: Osteoclast differentiation, 04650: Natural killer cell mediated cytotoxicity, 04660: T cell receptor signaling pathway, 04662: B cell receptor signaling pathway, 04720: Long-term potentiation, 05010: Alz…
313052	rc_AA893105_at	Epb4.1	erythrocyte membrane protein band 4.1	3	-0.4614	-2.0419	0.0412	0.088	-0.0682332	0.0536258	0.154	2.1689	0.3381	0.012	7.8		GO:0003779: actin binding, GO:0005198: structural molecule activity, GO:0005515: protein binding, GO:0005545: 1-phosphatidylinositol binding, GO:0005575: cellular_component, GO:0005634: nucleus, GO:0005737: cytoplasm, GO:0005794: Golgi apparatus, GO:0005856: cytoskeleton, GO:0005886: plasma membrane, GO:0008150: biological_process, GO:0016020: membrane, GO:0019898: extrinsic to membrane, GO:00308…	04530: Tight junction
25437	X98377_g_at	Emd	emerin	3	-0.4397	-2.0411	0.0412	0.088	-0.047597	0.0706487	0.178	0.3062	0.8581	0	0	Rn.10968	GO:0003674: molecular_function, GO:0003779: actin binding, GO:0003779: actin binding, GO:0005635: nuclear envelope, GO:0005635: nuclear envelope, GO:0005637: nuclear inner membrane, GO:0005640: nuclear outer membrane, GO:0005640: nuclear outer membrane, GO:0005783: endoplasmic reticulum, GO:0005783: endoplasmic reticulum, GO:0005819: spindle, GO:0005874: microtubule, GO:0016021: integral to membr…	05410: Hypertrophic cardiomyopathy (HCM), 05412: Arrhythmogenic right ventricular cardiomyopathy (ARVC), 05414: Dilated cardiomyopathy
361923	1388989_at	Rpl22l1	ribosomal protein L22 like 1	2	0.5558	2.0414	0.0412	0.088	0.0832912	0.129502	0.244	0.6886	0.4066	0	0	Rn.112006, Rn.14868	GO:0003735: structural constituent of ribosome, GO:0005840: ribosome, GO:0006412: translation	03010: Ribosome
293113	1371634_at	Tmem126a	transmembrane protein 126A	2	0.5543	2.0395	0.0414	0.088	0.0645214	0.0940863	0.201	0.3421	0.5586	0	0	Rn.143768	GO:0003674: molecular_function, GO:0005575: cellular_component, GO:0005739: mitochondrion, GO:0005739: mitochondrion, GO:0008150: biological_process, GO:0016021: integral to membrane, GO:0021554: optic nerve development, GO:0021554: optic nerve development
25599	X13044_at	Cd74	Cd74 molecule, major histocompatibility complex, class II invariant chain	3	-0.6202	-2.0384	0.0415	0.088	-0.0382009	0.703511	0.733	3.8123	0.1487	0.1321	47.5	Rn.33804	GO:0000187: activation of MAPK activity, GO:0001516: prostaglandin biosynthetic process, GO:0001516: prostaglandin biosynthetic process, GO:0001540: beta-amyloid binding, GO:0001540: beta-amyloid binding, GO:0001961: positive regulation of cytokine-mediated signaling pathway, GO:0001961: positive regulation of cytokine-mediated signaling pathway, GO:0002606: positive regulation of dendritic cell …	04612: Antigen processing and presentation
691644	L13606_at	Myh2	myosin, heavy chain 2, skeletal muscle, adult	3	-0.4387	-2.0382	0.0415	0.088	-0.0329519	0.186091	0.296	0.0396	0.9804	0	0	Rn.10092	GO:0001778: plasma membrane repair, GO:0003674: molecular_function, GO:0005575: cellular_component, GO:0005794: Golgi apparatus, GO:0005826: actomyosin contractile ring, GO:0006936: muscle contraction, GO:0014823: response to activity, GO:0030016: myofibril, GO:0031034: myosin filament assembly, GO:0031672: A band, GO:0043234: protein complex	04530: Tight junction, 05416: Viral myocarditis
498696	1388446_at	Hnrnpa0	heterogeneous nuclear ribonucleoprotein A0	2	0.5532	2.0389	0.0415	0.088	0.0431928	0.27727	0.378	0.038	0.8454	0	0		GO:0005634: nucleus, GO:0006954: inflammatory response, GO:0017091: AU-rich element binding, GO:0019901: protein kinase binding, GO:0032496: response to lipopolysaccharide, GO:0070935: 3'-UTR-mediated mRNA stabilization
64303	rc_AA817887_at	Pfn1	profilin 1	3	0.4397	2.0379	0.0416	0.088	0.0507649	0.479334	0.546	0.8141	0.6656	0	0	Rn.1152	GO:0001843: neural tube closure, GO:0001843: neural tube closure, GO:0003779: actin binding, GO:0003779: actin binding, GO:0005102: receptor binding, GO:0005515: protein binding, GO:0005546: phosphatidylinositol-4,5-bisphosphate binding, GO:0005634: nucleus, GO:0005634: nucleus, GO:0005737: cytoplasm, GO:0005737: cytoplasm, GO:0005737: cytoplasm, GO:0006357: regulation of transcription from RNA p…	04810: Regulation of actin cytoskeleton
25227	1375412_at	Arsb	arylsulfatase B	2	0.5527	2.0374	0.0416	0.088	0.0745285	0.0864789	0.194	0.0055	0.9409	0	0	Rn.94004	GO:0003943: N-acetylgalactosamine-4-sulfatase activity, GO:0004065: arylsulfatase activity, GO:0004065: arylsulfatase activity, GO:0004065: arylsulfatase activity, GO:0005739: mitochondrion, GO:0005764: lysosome, GO:0005791: rough endoplasmic reticulum, GO:0005794: Golgi apparatus, GO:0006914: autophagy, GO:0007417: central nervous system development, GO:0007584: response to nutrient, GO:0008484:…	00531: Glycosaminoglycan degradation, 01100: Metabolic pathways, 04142: Lysosome
308457	1373794_at	Egln2	EGL nine homolog 2 (C. elegans)	2	-0.5539	-2.0363	0.0417	0.088	-0.0347229	0.38059	0.464	0.6283	0.428	0	0	Rn.43384	GO:0001666: response to hypoxia, GO:0001666: response to hypoxia, GO:0005506: iron ion binding, GO:0005634: nucleus, GO:0005634: nucleus, GO:0005829: cytosol, GO:0016491: oxidoreductase activity, GO:0016702: oxidoreductase activity, acting on single donors with incorporation of molecular oxygen, incorporation of two atoms of oxygen, GO:0016706: oxidoreductase activity, acting on paired donors, wi…	05200: Pathways in cancer, 05211: Renal cell carcinoma
100911651	1390581_at	LOC100911651	uncharacterized LOC100911651	2	-0.5526	-2.0364	0.0417	0.088	-0.0433037	0.112888	0.224	0.0522	0.8194	0	0
84588	1369609_at	Cldn11	claudin 11	2	-0.5906	-2.0359	0.0418	0.088	-0.125015	8.30342e-05	0.012	1.1235	0.2892	0.0186	11	Rn.8282	GO:0005198: structural molecule activity, GO:0005923: tight junction, GO:0005923: tight junction, GO:0005923: tight junction, GO:0007155: cell adhesion, GO:0007283: spermatogenesis, GO:0007283: spermatogenesis, GO:0008366: axon ensheathment, GO:0008366: axon ensheathment, GO:0016021: integral to membrane, GO:0016338: calcium-independent cell-cell adhesion, GO:0042802: identical protein binding	04514: Cell adhesion molecules (CAMs), 04530: Tight junction, 04670: Leukocyte transendothelial migration, 05160: Hepatitis C
294299	1376615_at	Tead3	TEA domain family member 3	2	-0.5528	-2.0357	0.0418	0.088	-0.0529297	0.0513353	0.151	0.2456	0.6202	0	0	Rn.198086	GO:0003677: DNA binding, GO:0003700: sequence-specific DNA binding transcription factor activity, GO:0005634: nucleus, GO:0005667: transcription factor complex, GO:0006355: regulation of transcription, DNA-dependent, GO:0035329: hippo signaling cascade, GO:0045944: positive regulation of transcription from RNA polymerase II promoter
29738	X76724_at	Kcnab2	potassium voltage-gated channel, shaker-related subfamily, beta member 2	3	-0.4388	-2.0357	0.0418	0.088	-0.0714182	0.0109002	0.079	0.5849	0.7464	0	0	Rn.10757	GO:0005249: voltage-gated potassium channel activity, GO:0005515: protein binding, GO:0005737: cytoplasm, GO:0016021: integral to membrane, GO:0044224: juxtaparanode region of axon, GO:0044224: juxtaparanode region of axon, GO:0051291: protein heterooligomerization
81803	L20821_at	Stx4	syntaxin 4	3	-0.4395	-2.0344	0.0419	0.088	-0.0575443	0.167889	0.281	1.3782	0.502	0	0	Rn.33218	GO:0000149: SNARE binding, GO:0000149: SNARE binding, GO:0005484: SNAP receptor activity, GO:0005515: protein binding, GO:0005622: intracellular, GO:0005622: intracellular, GO:0005737: cytoplasm, GO:0005802: trans-Golgi network, GO:0005802: trans-Golgi network, GO:0005886: plasma membrane, GO:0005886: plasma membrane, GO:0006461: protein complex assembly, GO:0006886: intracellular protein transpo…	04130: SNARE interactions in vesicular transport, 04962: Vasopressin-regulated water reabsorption
684996	1379242_at	LOC684996	similar to chromosome 7 open reading frame 11	2	0.5522	2.0337	0.042	0.088	0.0347749	0.22856	0.335	0.1443	0.704	0	0	Rn.30	GO:0005634: nucleus, GO:0005737: cytoplasm, GO:0005813: centrosome, GO:0030496: midbody
312981	rc_AA799621_at	Asph	aspartate-beta-hydroxylase	3	-0.4379	-2.0323	0.0421	0.088	-0.0413705	0.0674711	0.174	0.3993	0.819	0	0	Rn.22695	GO:0003674: molecular_function, GO:0005575: cellular_component, GO:0016020: membrane, GO:0051480: cytosolic calcium ion homeostasis
29480	1368505_at	Rgs4	regulator of G-protein signaling 4	2	-0.5842	-2.0316	0.0422	0.088	-0.0391571	0.431155	0.505	1.1053	0.2931	0.0159	9.5	Rn.11065	GO:0005096: GTPase activator activity, GO:0005829: cytosol, GO:0005886: plasma membrane, GO:0005886: plasma membrane, GO:0038032: termination of G-protein coupled receptor signaling pathway, GO:0043547: positive regulation of GTPase activity
24538	M16235_at	Lipc	lipase, hepatic	3	-0.4396	-2.0312	0.0422	0.088	-0.0493975	0.0247776	0.11	1.8583	0.3949	0	0	Rn.1195	GO:0001666: response to hypoxia, GO:0001889: liver development, GO:0004091: carboxylesterase activity, GO:0004622: lysophospholipase activity, GO:0004806: triglyceride lipase activity, GO:0004806: triglyceride lipase activity, GO:0004806: triglyceride lipase activity, GO:0005576: extracellular region, GO:0005615: extracellular space, GO:0005615: extracellular space, GO:0005769: early endosome, GO…	00561: Glycerolipid metabolism, 01100: Metabolic pathways
294422	1388809_at	Smpdl3a	sphingomyelin phosphodiesterase, acid-like 3A	2	0.5512	2.0311	0.0422	0.088	0.0916882	0.0358782	0.128	0.115	0.7346	0	0	Rn.8142	GO:0004767: sphingomyelin phosphodiesterase activity, GO:0005615: extracellular space, GO:0006685: sphingomyelin catabolic process, GO:0016798: hydrolase activity, acting on glycosyl bonds
310056	1374161_at	Ipo11	importin 11	2	0.5515	2.0319	0.0422	0.088	0.0486977	0.124441	0.238	0.0855	0.7699	0	0	Rn.196126	GO:0005622: intracellular, GO:0006610: ribosomal protein import into nucleus, GO:0008565: protein transporter activity
64390	D26073_g_at	Prpsap1	phosphoribosyl pyrophosphate synthetase-associated protein 1	3	-0.4382	-2.0304	0.0423	0.088	-0.064114	0.0108542	0.079	0.9681	0.6163	0	0	Rn.2290	GO:0000287: magnesium ion binding, GO:0002189: ribose phosphate diphosphokinase complex, GO:0004749: ribose phosphate diphosphokinase activity, GO:0009165: nucleotide biosynthetic process, GO:0019900: kinase binding, GO:0030234: enzyme regulator activity, GO:0033673: negative regulation of kinase activity, GO:0043234: protein complex, GO:0050790: regulation of catalytic activity
299208	1373154_at	RGD1563583	similar to mKIAA0998 protein	2	-0.5524	-2.0296	0.0424	0.088	-0.0372216	0.191825	0.301	0.77	0.3802	0	0
362224	1376797_at	Csrp2bp	CSRP2 binding protein	2	-0.5514	-2.0288	0.0425	0.088	-0.0407249	0.168544	0.281	0.4614	0.497	0	0	Rn.36418	GO:0004402: histone acetyltransferase activity, GO:0004402: histone acetyltransferase activity, GO:0005634: nucleus, GO:0005671: Ada2/Gcn5/Ada3 transcription activator complex, GO:0005671: Ada2/Gcn5/Ada3 transcription activator complex, GO:0009790: embryo development, GO:0009790: embryo development, GO:0016573: histone acetylation, GO:0022402: cell cycle process, GO:0022402: cell cycle process, G…
296651	1372267_at	Psmd5	proteasome (prosome, macropain) 26S subunit, non-ATPase, 5	2	0.5508	2.0282	0.0425	0.088	0.0395648	0.401782	0.481	0.2093	0.6473	0	0	Rn.13415	GO:0000502: proteasome complex, GO:0044183: protein binding involved in protein folding
29487	D10026_s_at	Gstt2	glutathione S-transferase, theta 2	3	0.4365	2.0276	0.0426	0.088	0.0280783	0.288809	0.387	0.0956	0.9533	0	0	Rn.87212	GO:0004364: glutathione transferase activity, GO:0005634: nucleus, GO:0005634: nucleus, GO:0005829: cytosol, GO:0005829: cytosol, GO:0006749: glutathione metabolic process, GO:0016740: transferase activity	00480: Glutathione metabolism, 00980: Metabolism of xenobiotics by cytochrome P450, 00982: Drug metabolism - cytochrome P450
25654	AJ005396_at	Col11a1	collagen, type XI, alpha 1	3	0.4646	2.0275	0.0426	0.088	0.0254143	0.0350487	0.126	2.2292	0.328	0.0162	10.3	Rn.260	GO:0001502: cartilage condensation, GO:0001503: ossification, GO:0002063: chondrocyte development, GO:0003007: heart morphogenesis, GO:0005201: extracellular matrix structural constituent, GO:0005581: collagen, GO:0005592: collagen type XI, GO:0006029: proteoglycan metabolic process, GO:0007601: visual perception, GO:0007605: sensory perception of sound, GO:0030199: collagen fibril organization, …	04510: Focal adhesion, 04512: ECM-receptor interaction, 04974: Protein digestion and absorption, 05146: Amoebiasis
140674	X57514_at	Gabrg1	gamma-aminobutyric acid (GABA) A receptor, gamma 1	3	0.4928	2.0278	0.0426	0.088	0.0493102	0.0598548	0.163	2.4971	0.2869	0.0353	19.9	Rn.10366	GO:0004890: GABA-A receptor activity, GO:0005230: extracellular ligand-gated ion channel activity, GO:0005254: chloride channel activity, GO:0005886: plasma membrane, GO:0007214: gamma-aminobutyric acid signaling pathway, GO:0007268: synaptic transmission, GO:0007268: synaptic transmission, GO:0030054: cell junction, GO:0034707: chloride channel complex, GO:0045211: postsynaptic membrane	04080: Neuroactive ligand-receptor interaction
291464	1374401_at	Snx2	sorting nexin 2	2	0.5508	2.0266	0.0427	0.088	0.0500849	0.334985	0.428	0.3981	0.5281	0	0	Rn.106977	GO:0005737: cytoplasm, GO:0006886: intracellular protein transport, GO:0007154: cell communication, GO:0008565: protein transporter activity, GO:0010008: endosome membrane, GO:0010008: endosome membrane, GO:0035091: phosphatidylinositol binding, GO:0043231: intracellular membrane-bounded organelle
295426	1371801_at	Myoz2	myozenin 2	2	-0.5502	-2.0255	0.0428	0.088	-0.0474049	0.0116651	0.082	0.3357	0.5623	0	0	Rn.12931	GO:0015629: actin cytoskeleton, GO:0030018: Z disc
25624	1387519_at	Vamp1	vesicle-associated membrane protein 1	2	-0.5509	-2.0248	0.0429	0.088	-0.0730659	0.00571149	0.063	0.7064	0.4006	0	0	Rn.31977	GO:0005622: intracellular, GO:0005739: mitochondrion, GO:0005741: mitochondrial outer membrane, GO:0006886: intracellular protein transport, GO:0016021: integral to membrane, GO:0016192: vesicle-mediated transport, GO:0016192: vesicle-mediated transport, GO:0030054: cell junction, GO:0030672: synaptic vesicle membrane	04130: SNARE interactions in vesicular transport
50552	1376917_at	Zfp292	zinc finger protein 292	2	0.59	2.0228	0.0431	0.088	0.0895381	0.0655873	0.172	1.1355	0.2866	0.0205	11.9	Rn.106753	GO:0001077: RNA polymerase II core promoter proximal region sequence-specific DNA binding transcription factor activity involved in positive regulation of transcription, GO:0003677: DNA binding, GO:0005634: nucleus, GO:0008134: transcription factor binding, GO:0008270: zinc ion binding, GO:0045944: positive regulation of transcription from RNA polymerase II promoter
365396	rc_AA800795_at	Ssh3	slingshot homolog 3 (Drosophila)	3	-0.4353	-2.0208	0.0433	0.088	-0.0224621	0.490142	0.555	0.3319	0.8471	0	0	Rn.12068	GO:0003779: actin binding, GO:0004725: protein tyrosine phosphatase activity, GO:0005634: nucleus, GO:0005737: cytoplasm, GO:0005856: cytoskeleton, GO:0006470: protein dephosphorylation, GO:0008064: regulation of actin polymerization or depolymerization, GO:0008138: protein tyrosine/serine/threonine phosphatase activity, GO:0008138: protein tyrosine/serine/threonine phosphatase activity, GO:00105…	04810: Regulation of actin cytoskeleton
81708	1387344_at	Aldh6a1	aldehyde dehydrogenase 6 family, member A1	2	0.5504	2.0206	0.0433	0.088	0.125581	0.0494663	0.148	0.9779	0.3227	0	0	Rn.2098	GO:0000062: fatty-acyl-CoA binding, GO:0004491: methylmalonate-semialdehyde dehydrogenase (acylating) activity, GO:0004491: methylmalonate-semialdehyde dehydrogenase (acylating) activity, GO:0004491: methylmalonate-semialdehyde dehydrogenase (acylating) activity, GO:0005575: cellular_component, GO:0005634: nucleus, GO:0005634: nucleus, GO:0005739: mitochondrion, GO:0005739: mitochondrion, GO:0006…	00280: Valine, leucine and isoleucine degradation, 00562: Inositol phosphate metabolism, 00640: Propanoate metabolism, 01100: Metabolic pathways
246306	1370646_at	Rmt1	mammary cancer associated protein RMT-1	2	-0.5494	-2.0203	0.0434	0.088	-0.0582227	0.0607296	0.165	0.6083	0.4354	0	0	Rn.81216
360505	1373948_at	Nprl3	nitrogen permease regulator-like 3 (S. cerevisiae)	2	-0.548	-2.0203	0.0434	0.088	-0.036414	0.119199	0.232	0.0108	0.9174	0	0	Rn.22962	GO:0003674: molecular_function, GO:0005575: cellular_component, GO:0008150: biological_process
494345	rc_AA848545_at	Pdcd10	programmed cell death 10	3	0.4347	2.0183	0.0436	0.088	0.0796747	0.0585266	0.161	0.3002	0.8606	0	0	Rn.1176	GO:0000139: Golgi membrane, GO:0001525: angiogenesis, GO:0005829: cytosol, GO:0005829: cytosol, GO:0005886: plasma membrane, GO:0006915: apoptotic process, GO:0008284: positive regulation of cell proliferation, GO:0008284: positive regulation of cell proliferation, GO:0042803: protein homodimerization activity, GO:0042803: protein homodimerization activity, GO:0043066: negative regulation of apop…
500251	1373476_at	LOC500251	hypothetical protein LOC500251	2	0.5474	2.0181	0.0436	0.088	0.0516656	0.0279818	0.113	0.0225	0.8808	0	0	Rn.154952
192647	1371717_at	Mfn1	mitofusin 1	2	-0.5483	-2.0168	0.0437	0.088	-0.0445142	0.0933334	0.201	0.5985	0.4392	0	0	Rn.160939	GO:0003924: GTPase activity, GO:0005525: GTP binding, GO:0005739: mitochondrion, GO:0005741: mitochondrial outer membrane, GO:0008053: mitochondrial fusion, GO:0008053: mitochondrial fusion, GO:0016021: integral to membrane
100362120	1376396_a_at	LOC100362120	rCG47836-like	2	-0.5479	-2.0157	0.0438	0.088	-0.0202405	0.458254	0.53	0.5633	0.4529	0	0	Rn.160205	GO:0005737: cytoplasm
288595	1376511_at	Nsun5	NOP2/Sun domain family, member 5	2	-0.5465	-2.0144	0.044	0.088	-0.0543793	0.056508	0.158	0.1015	0.75	0	0	Rn.220169
317376	1389985_at	Tfe3	transcription factor binding to IGHM enhancer 3	2	-0.5462	-2.014	0.044	0.088	-0.079911	0.00429861	0.056	0.0027	0.9584	0	0		GO:0003674: molecular_function, GO:0003677: DNA binding, GO:0003700: sequence-specific DNA binding transcription factor activity, GO:0005575: cellular_component, GO:0005634: nucleus, GO:0005737: cytoplasm, GO:0006959: humoral immune response, GO:0006959: humoral immune response, GO:0008150: biological_process, GO:0044212: transcription regulatory region DNA binding, GO:0045670: regulation of oste…
29531	rc_AA866302_g_at	Hpd	4-hydroxyphenylpyruvate dioxygenase	3	-0.4715	-2.0145	0.044	0.088	-0.0602863	0.0457905	0.145	2.3243	0.3128	0.023	14	Rn.3664	GO:0000139: Golgi membrane, GO:0003868: 4-hydroxyphenylpyruvate dioxygenase activity, GO:0003868: 4-hydroxyphenylpyruvate dioxygenase activity, GO:0003868: 4-hydroxyphenylpyruvate dioxygenase activity, GO:0003868: 4-hydroxyphenylpyruvate dioxygenase activity, GO:0005783: endoplasmic reticulum, GO:0005789: endoplasmic reticulum membrane, GO:0005794: Golgi apparatus, GO:0006559: L-phenylalanine cat…	00130: Ubiquinone and other terpenoid-quinone biosynthesis, 00350: Tyrosine metabolism, 00360: Phenylalanine metabolism, 01100: Metabolic pathways
317444	1390408_at	Hccs	holocytochrome c synthase	2	0.5464	2.0141	0.044	0.088	0.0678135	0.0578384	0.16	0.0659	0.7974	0	0	Rn.162316	GO:0003674: molecular_function, GO:0004408: holocytochrome-c synthase activity, GO:0005575: cellular_component, GO:0005739: mitochondrion, GO:0005739: mitochondrion, GO:0008150: biological_process	00860: Porphyrin and chlorophyll metabolism
291987	1389577_at	Cirh1a	cirrhosis, autosomal recessive 1A (cirhin)	2	0.98	2.0133	0.0441	0.088	0.061252	0.0136041	0.086	2.9134	0.0878	0.3113	65.7	Rn.106235	GO:0003674: molecular_function, GO:0005575: cellular_component, GO:0005730: nucleolus, GO:0005730: nucleolus, GO:0006355: regulation of transcription, DNA-dependent, GO:0008150: biological_process	03008: Ribosome biogenesis in eukaryotes
499337	rc_AA893933_at	Dock8	dedicator of cytokinesis 8	3	-0.4332	-2.0122	0.0442	0.088	-0.0325554	0.294836	0.392	0.195	0.9071	0	0	Rn.164225
689134	1371428_at	Sec61g	SEC61, gamma subunit	2	0.5461	2.0108	0.0443	0.088	0.0627997	0.225229	0.333	0.37	0.543	0	0	Rn.1965	GO:0003674: molecular_function, GO:0005575: cellular_component, GO:0008150: biological_process	03060: Protein export, 04141: Protein processing in endoplasmic reticulum, 04145: Phagosome
56281	1394292_at	Mrpl37	mitochondrial ribosomal protein L37	2	-0.6008	-2.0096	0.0445	0.088	-0.0969947	0.00666145	0.067	1.1942	0.2745	0.0291	16.3	Rn.3445	GO:0003735: structural constituent of ribosome, GO:0005739: mitochondrion, GO:0005739: mitochondrion, GO:0005840: ribosome, GO:0006412: translation
252881	1374656_at	Exoc3	exocyst complex component 3	2	-0.7465	-2.007	0.0447	0.088	-0.0498879	0.0829267	0.192	1.7809	0.182	0.1219	43.8	Rn.6753	GO:0005515: protein binding, GO:0006887: exocytosis, GO:0015031: protein transport	04530: Tight junction
681665	rc_AA866345_at	Ddx26b	DEAD/H (Asp-Glu-Ala-Asp/His) box polypeptide 26B	3	-0.54	-2.0078	0.0447	0.088	0.0542077	0.321123	0.415	3.025	0.2204	0.0736	33.9
24248	M11670_at	Cat	catalase	3	0.432	2.0077	0.0447	0.088	0.0520576	0.0588222	0.162	0.0363	0.982	0	0	Rn.3001	GO:0000302: response to reactive oxygen species, GO:0000302: response to reactive oxygen species, GO:0001666: response to hypoxia, GO:0004046: aminoacylase activity, GO:0004046: aminoacylase activity, GO:0004096: catalase activity, GO:0004096: catalase activity, GO:0004096: catalase activity, GO:0004096: catalase activity, GO:0005102: receptor binding, GO:0005739: mitochondrion, GO:0005758: mitoc…	00380: Tryptophan metabolism, 01100: Metabolic pathways, 04146: Peroxisome, 05014: Amyotrophic lateral sclerosis (ALS)
24477	J04215_at	Ibsp	integrin-binding sialoprotein	3	-0.4331	-2.0061	0.0448	0.088	-0.0199071	0.321612	0.415	1.1694	0.5573	0	0	Rn.9721	GO:0001503: ossification, GO:0005578: proteinaceous extracellular matrix, GO:0005615: extracellular space, GO:0007155: cell adhesion, GO:0030198: extracellular matrix organization, GO:0030198: extracellular matrix organization, GO:0031214: biomineral tissue development, GO:0031988: membrane-bounded vesicle, GO:0071363: cellular response to growth factor stimulus, GO:0071363: cellular response to …	04510: Focal adhesion, 04512: ECM-receptor interaction
361323	1372801_at	Commd10	COMM domain containing 10	2	0.5441	2.0062	0.0448	0.088	0.106283	0.0570945	0.159	0.0313	0.8596	0	0	Rn.163373
84481	1368837_at	Arid4b	AT rich interactive domain 4B (Rbp1 like)	2	0.547	2.0066	0.0448	0.088	0.098909	0.008122	0.073	1.0019	0.3168	0.0003	0.2	Rn.47249	GO:0003677: DNA binding, GO:0005634: nucleus, GO:0006351: transcription, DNA-dependent, GO:0006355: regulation of transcription, DNA-dependent
299339	1375505_at	Tnfaip2	tumor necrosis factor, alpha-induced protein 2	2	-0.5455	-2.0051	0.0449	0.088	-0.0441559	0.100116	0.206	0.7887	0.3745	0	0	Rn.34387
679990	rc_AA799832_at	Pgm5	phosphoglucomutase 5	3	-0.5584	-2.0049	0.045	0.088	-0.0478191	0.089854	0.197	3.239	0.198	0.089	38.3	Rn.226542	GO:0000287: magnesium ion binding, GO:0001725: stress fiber, GO:0001725: stress fiber, GO:0003674: molecular_function, GO:0004614: phosphoglucomutase activity, GO:0005575: cellular_component, GO:0005829: cytosol, GO:0005913: cell-cell adherens junction, GO:0005914: spot adherens junction, GO:0005914: spot adherens junction, GO:0005925: focal adhesion, GO:0005925: focal adhesion, GO:0005978: glyco…
291689	1373893_at	Cdc23	cell division cycle 23	2	-0.5455	-2.0045	0.045	0.088	-0.0248373	0.420385	0.496	0.8367	0.3603	0	0	Rn.139314	GO:0000080: G1 phase of mitotic cell cycle, GO:0005622: intracellular, GO:0005680: anaphase-promoting complex, GO:0007067: mitosis, GO:0007080: mitotic metaphase plate congression, GO:0030071: regulation of mitotic metaphase/anaphase transition, GO:0070979: protein K11-linked ubiquitination	04110: Cell cycle, 04114: Oocyte meiosis, 04120: Ubiquitin mediated proteolysis, 04914: Progesterone-mediated oocyte maturation
362545	1385839_x_at	Tm2d1	TM2 domain containing 1	2	0.5436	2.0033	0.0451	0.088	0.0820523	0.198893	0.308	0.226	0.6345	0	0	Rn.198278	GO:0001540: beta-amyloid binding, GO:0004930: G-protein coupled receptor activity, GO:0005887: integral to plasma membrane, GO:0008624: induction of apoptosis by extracellular signals
360820	rc_AA893607_g_at	Pxn	paxillin	3	-0.8182	-2.0026	0.0452	0.088	-0.064263	0.0342543	0.126	6.5535	0.0378	0.3477	69.5	Rn.75	GO:0000187: activation of MAPK activity, GO:0005178: integrin binding, GO:0005856: cytoskeleton, GO:0005886: plasma membrane, GO:0005925: focal adhesion, GO:0005925: focal adhesion, GO:0005938: cell cortex, GO:0006928: cellular component movement, GO:0007010: cytoskeleton organization, GO:0007160: cell-matrix adhesion, GO:0007229: integrin-mediated signaling pathway, GO:0008013: beta-catenin bind…	04062: Chemokine signaling pathway, 04370: VEGF signaling pathway, 04510: Focal adhesion, 04670: Leukocyte transendothelial migration, 04810: Regulation of actin cytoskeleton, 05100: Bacterial invasion of epithelial cells
360990	1390183_at	Usp34	ubiquitin specific peptidase 34	2	0.545	2.0026	0.0452	0.088	0.0263228	0.497425	0.56	0.7679	0.3809	0	0	Rn.16057, Rn.163264	GO:0004197: cysteine-type endopeptidase activity, GO:0004221: ubiquitin thiolesterase activity, GO:0004843: ubiquitin-specific protease activity, GO:0071108: protein K48-linked deubiquitination, GO:0090263: positive regulation of canonical Wnt receptor signaling pathway
78973	1372386_at	Senp2	Sumo1/sentrin/SMT3 specific peptidase 2	2	0.592	2.002	0.0453	0.088	0.0529692	0.243208	0.345	1.1699	0.2794	0.0254	14.5	Rn.9367	GO:0001934: positive regulation of protein phosphorylation, GO:0005643: nuclear pore, GO:0005643: nuclear pore, GO:0006508: proteolysis, GO:0008234: cysteine-type peptidase activity, GO:0009950: dorsal/ventral axis specification, GO:0015031: protein transport, GO:0016023: cytoplasmic membrane-bounded vesicle, GO:0016055: Wnt receptor signaling pathway, GO:0016605: PML body, GO:0016605: PML body, …	03013: RNA transport, 04310: Wnt signaling pathway
25300	D13555_at	Cd247	Cd247 molecule	3	-0.4322	-2.0009	0.0454	0.088	-0.0410484	0.0681183	0.175	1.3564	0.5075	0	0	Rn.9997	GO:0003674: molecular_function, GO:0004888: transmembrane signaling receptor activity, GO:0005737: cytoplasm, GO:0005737: cytoplasm, GO:0005886: plasma membrane, GO:0007166: cell surface receptor signaling pathway, GO:0042101: T cell receptor complex, GO:0042101: T cell receptor complex, GO:0042105: alpha-beta T cell receptor complex, GO:0042105: alpha-beta T cell receptor complex, GO:0042802: id…	04650: Natural killer cell mediated cytotoxicity, 04660: T cell receptor signaling pathway, 05142: Chagas disease (American trypanosomiasis)
257642	U77931_at	LOC257642	rRNA promoter binding protein	3	0.4324	2.0008	0.0454	0.088	0.255926	0.049529	0.148	1.4806	0.477	0	0		GO:0003690: double-stranded DNA binding, GO:0003700: sequence-specific DNA binding transcription factor activity, GO:0008134: transcription factor binding, GO:0008283: cell proliferation, GO:0009303: rRNA transcription
25404	Z46614cds_at	Cav1	caveolin 1, caveolae protein	3	0.4376	2.0013	0.0454	0.088	-0.0246898	0.542888	0.601	2.0406	0.3605	0.0029	2	Rn.22518	GO:0000122: negative regulation of transcription from RNA polymerase II promoter, GO:0000122: negative regulation of transcription from RNA polymerase II promoter, GO:0000139: Golgi membrane, GO:0000139: Golgi membrane, GO:0000149: SNARE binding, GO:0000165: MAPK cascade, GO:0000165: MAPK cascade, GO:0000188: inactivation of MAPK activity, GO:0000188: inactivation of MAPK activity, GO:0001525: an…	04144: Endocytosis, 04510: Focal adhesion, 05100: Bacterial invasion of epithelial cells, 05416: Viral myocarditis
361434	1377402_at	Cdk10	cyclin-dependent kinase 10	2	-0.5423	-2.0002	0.0455	0.088	-0.065259	0.0205168	0.103	0.0017	0.9672	0	0	Rn.20472	GO:0004674: protein serine/threonine kinase activity, GO:0004693: cyclin-dependent protein kinase activity, GO:0005524: ATP binding
299121	1373048_at	Actr10	actin-related protein 10 homolog (S. cerevisiae)	2	0.5427	1.9999	0.0455	0.088	0.0135647	0.726246	0.752	0.2054	0.6504	0	0	Rn.36338	GO:0005869: dynactin complex, GO:0007018: microtubule-based movement
367167	1376485_at	Traip	TRAF-interacting protein	2	0.5428	1.9999	0.0455	0.088	0.0552289	0.0506796	0.151	0.253	0.615	0	0	Rn.8891	GO:0005057: receptor signaling protein activity, GO:0005057: receptor signaling protein activity, GO:0005737: cytoplasm, GO:0005737: cytoplasm, GO:0005886: plasma membrane, GO:0005886: plasma membrane, GO:0007165: signal transduction, GO:0008270: zinc ion binding
361714	1374649_at	Rasgrp2	RAS guanyl releasing protein 2 (calcium and DAG-regulated)	2	-0.5436	-1.999	0.0456	0.088	-0.0368375	0.0648176	0.17	0.728	0.3935	0	0	Rn.38473	GO:0005085: guanyl-nucleotide exchange factor activity, GO:0005509: calcium ion binding, GO:0005829: cytosol, GO:0005829: cytosol, GO:0005886: plasma membrane, GO:0007264: small GTPase mediated signal transduction, GO:0030054: cell junction, GO:0032587: ruffle membrane, GO:0045202: synapse, GO:0051056: regulation of small GTPase mediated signal transduction	04010: MAPK signaling pathway, 04062: Chemokine signaling pathway
306771	rc_AI639044_at	Fbxo23	F-box only protein 23	3	-0.4323	-1.999	0.0456	0.088	-0.0569823	0.0771817	0.184	1.8592	0.3947	0	0	Rn.39086	GO:0016021: integral to membrane
289801	1372691_at	Upp1	uridine phosphorylase 1	2	-0.7856	-1.9983	0.0457	0.088	-0.068535	0.0164361	0.092	1.9903	0.1583	0.1538	49.8	Rn.101932	GO:0004850: uridine phosphorylase activity, GO:0004850: uridine phosphorylase activity, GO:0005737: cytoplasm, GO:0006220: pyrimidine nucleotide metabolic process, GO:0006220: pyrimidine nucleotide metabolic process, GO:0009166: nucleotide catabolic process, GO:0042149: cellular response to glucose starvation, GO:0046108: uridine metabolic process, GO:0046108: uridine metabolic process	00240: Pyrimidine metabolism, 00983: Drug metabolism - other enzymes, 01100: Metabolic pathways
64571	1369563_at	Vax1	ventral anterior homeobox 1	2	-0.5418	-1.9972	0.0458	0.088	-0.0248783	0.467361	0.537	0.1632	0.6863	0	0	Rn.48764	GO:0000122: negative regulation of transcription from RNA polymerase II promoter, GO:0000976: transcription regulatory region sequence-specific DNA binding, GO:0001764: neuron migration, GO:0001764: neuron migration, GO:0003700: sequence-specific DNA binding transcription factor activity, GO:0003700: sequence-specific DNA binding transcription factor activity, GO:0005634: nucleus, GO:0005634: nuc…
170944	rc_AA892562_at	Dkc1	dyskeratosis congenita 1, dyskerin	3	-0.4309	-1.9964	0.0459	0.088	-0.0919629	0.0939034	0.201	1.1685	0.5575	0	0	Rn.4223	GO:0001522: pseudouridine synthesis, GO:0003723: RNA binding, GO:0005515: protein binding, GO:0005654: nucleoplasm, GO:0005730: nucleolus, GO:0005732: small nucleolar ribonucleoprotein complex, GO:0006364: rRNA processing, GO:0008283: cell proliferation, GO:0009982: pseudouridine synthase activity, GO:0015030: Cajal body	03008: Ribosome biogenesis in eukaryotes
313450	1374906_at	Rnf113a1	ring finger protein 113A1	2	0.5414	1.9966	0.0459	0.088	0.0807455	0.00997659	0.078	0.0443	0.8334	0	0	Rn.34457
680172	1388774_at	Mbd2	methyl-CpG binding domain protein 2	2	0.7458	1.9959	0.0459	0.088	0.102522	0.00995573	0.078	1.8136	0.1781	0.1253	44.9	Rn.4085	GO:0000118: histone deacetylase complex, GO:0000122: negative regulation of transcription from RNA polymerase II promoter, GO:0000785: chromatin, GO:0000792: heterochromatin, GO:0003677: DNA binding, GO:0003677: DNA binding, GO:0003682: chromatin binding, GO:0003729: mRNA binding, GO:0005634: nucleus, GO:0005634: nucleus, GO:0005737: cytoplasm, GO:0008327: methyl-CpG binding, GO:0019904: protein …
58817	1388755_at	Sec23a	Sec23 homolog A (S. cerevisiae)	2	0.5424	1.9949	0.0461	0.088	0.0902489	0.257423	0.355	0.6973	0.4037	0	0	Rn.203115	GO:0000139: Golgi membrane, GO:0000139: Golgi membrane, GO:0006886: intracellular protein transport, GO:0006888: ER to Golgi vesicle-mediated transport, GO:0008270: zinc ion binding, GO:0030127: COPII vesicle coat, GO:0048471: perinuclear region of cytoplasm, GO:0048471: perinuclear region of cytoplasm	04141: Protein processing in endoplasmic reticulum
306352	rc_AA859626_at	Armc6	armadillo repeat containing 6	3	-0.4297	-1.9939	0.0462	0.088	-0.0384458	0.280459	0.382	0.6382	0.7268	0	0	Rn.218279
288620	1398960_at	Cct6a	chaperonin containing Tcp1, subunit 6A (zeta 1)	2	0.5417	1.9917	0.0464	0.088	0.0296582	0.408682	0.487	0.66	0.4166	0	0	Rn.33807	GO:0005832: chaperonin-containing T-complex, GO:0005874: microtubule
373541	1373632_at	Taf9	TAF9 RNA polymerase II, TATA box binding protein (TBP)-associated factor	2	0.9194	1.991	0.0465	0.088	0.0661224	0.0442465	0.141	2.6616	0.1028	0.2663	62.4	Rn.8139	GO:0000125: PCAF complex, GO:0000125: PCAF complex, GO:0002039: p53 binding, GO:0002039: p53 binding, GO:0003674: molecular_function, GO:0003677: DNA binding, GO:0003713: transcription coactivator activity, GO:0003713: transcription coactivator activity, GO:0004017: adenylate kinase activity, GO:0004402: histone acetyltransferase activity, GO:0004402: histone acetyltransferase activity, GO:000557…	03008: Ribosome biogenesis in eukaryotes, 03022: Basal transcription factors
301574	1372244_at	Cab39	calcium binding protein 39	2	0.5395	1.9897	0.0466	0.088	0.0300852	0.543016	0.601	0.0523	0.8191	0	0	Rn.103055	GO:0004674: protein serine/threonine kinase activity, GO:0019900: kinase binding, GO:0030295: protein kinase activator activity, GO:0043234: protein complex, GO:0051291: protein heterooligomerization	04150: mTOR signaling pathway
84496	1387051_at	Stau1	staufen RNA binding protein homolog 1 (Drosophila)	2	0.5401	1.9895	0.0466	0.088	0.0357336	0.1342	0.247	0.3458	0.5565	0	0	Rn.9028	GO:0003723: RNA binding, GO:0003725: double-stranded RNA binding, GO:0005737: cytoplasm, GO:0005737: cytoplasm, GO:0008157: protein phosphatase 1 binding, GO:0008298: intracellular mRNA localization, GO:0010494: cytoplasmic stress granule, GO:0030529: ribonucleoprotein complex, GO:0043005: neuron projection, GO:0043025: neuronal cell body
311324	1375433_at	Disp2	dispatched homolog 2 (Drosophila)	2	0.5412	1.9899	0.0466	0.088	0.0693268	0.173062	0.284	0.6649	0.4148	0	0	Rn.19932
25129	rc_AI144873_at	Egr4	early growth response 4	3	-0.4286	-1.9888	0.0467	0.088	-0.0977449	0.000456776	0.023	0.6244	0.7318	0	0	Rn.31998	GO:0000977: RNA polymerase II regulatory region sequence-specific DNA binding, GO:0003676: nucleic acid binding, GO:0005622: intracellular, GO:0005634: nucleus, GO:0006351: transcription, DNA-dependent, GO:0008270: zinc ion binding, GO:0045944: positive regulation of transcription from RNA polymerase II promoter, GO:0071363: cellular response to growth factor stimulus
303607	1376596_at	Ddx42	DEAD (Asp-Glu-Ala-Asp) box polypeptide 42	2	0.5567	1.9887	0.0467	0.088	0.0487879	0.134982	0.248	1.0548	0.3044	0.0081	5.2	Rn.154550	GO:0003676: nucleic acid binding, GO:0005524: ATP binding, GO:0005634: nucleus, GO:0005634: nucleus, GO:0005737: cytoplasm, GO:0005737: cytoplasm, GO:0008026: ATP-dependent helicase activity, GO:0008104: protein localization, GO:0008104: protein localization, GO:0045767: regulation of anti-apoptosis, GO:0045767: regulation of anti-apoptosis	03040: Spliceosome
171519	M11596_at	Calcb	calcitonin-related polypeptide, beta	3	-0.5728	-1.9879	0.0468	0.088	-0.0485428	0.035591	0.127	3.4524	0.178	0.1048	42.1	Rn.88080	GO:0005179: hormone activity, GO:0005576: extracellular region, GO:0042311: vasodilation
498909	1390491_at	Coq9	coenzyme Q9 homolog (S. cerevisiae)	2	-0.5394	-1.988	0.0468	0.088	-0.0408873	0.106936	0.216	0.2312	0.6306	0	0	Rn.22044	GO:0005739: mitochondrion, GO:0005739: mitochondrion, GO:0006744: ubiquinone biosynthetic process
116564	M26896_at	Npr2	natriuretic peptide receptor B/guanylate cyclase B (atrionatriuretic peptide receptor B)	3	-0.4283	-1.9886	0.0468	0.088	-0.0261606	0.251184	0.35	0.428	0.8073	0	0	Rn.32984	GO:0001503: ossification, GO:0004383: guanylate cyclase activity, GO:0004383: guanylate cyclase activity, GO:0004383: guanylate cyclase activity, GO:0004672: protein kinase activity, GO:0005524: ATP binding, GO:0005524: ATP binding, GO:0005525: GTP binding, GO:0005622: intracellular, GO:0005886: plasma membrane, GO:0006182: cGMP biosynthetic process, GO:0006182: cGMP biosynthetic process, GO:0006…	00230: Purine metabolism, 04270: Vascular smooth muscle contraction
309391	1375922_at	Cox15	COX15 homolog, cytochrome c oxidase assembly protein (yeast)	2	0.539	1.9882	0.0468	0.088	0.0379792	0.227726	0.335	0.067	0.7958	0	0	Rn.1309	GO:0003674: molecular_function, GO:0004129: cytochrome-c oxidase activity, GO:0004129: cytochrome-c oxidase activity, GO:0005575: cellular_component, GO:0005739: mitochondrion, GO:0005743: mitochondrial inner membrane, GO:0005743: mitochondrial inner membrane, GO:0006784: heme a biosynthetic process, GO:0006784: heme a biosynthetic process, GO:0008150: biological_process, GO:0008535: respiratory …	00190: Oxidative phosphorylation, 00860: Porphyrin and chlorophyll metabolism, 01100: Metabolic pathways
316370	1373214_at	Kdelc1	KDEL (Lys-Asp-Glu-Leu) containing 1	2	-0.5399	-1.9867	0.047	0.088	-0.0413225	0.0870835	0.194	0.5053	0.4772	0	0	Rn.7848	GO:0005788: endoplasmic reticulum lumen
363474	1375297_at	Apoo	apolipoprotein O	2	0.5387	1.9866	0.047	0.088	0.0316461	0.256849	0.355	0.0768	0.7816	0	0	Rn.2579
499652	1389037_at	Rit1	Ras-like without CAAX 1	2	-0.5526	-1.985	0.0471	0.088	-0.036321	0.0798741	0.189	1.0418	0.3074	0.0063	4	Rn.50417	GO:0003924: GTPase activity, GO:0005525: GTP binding, GO:0005525: GTP binding, GO:0005886: plasma membrane, GO:0005886: plasma membrane, GO:0007264: small GTPase mediated signal transduction
365192	1375395_at	Zfp324	zinc finger protein 324	2	-0.539	-1.985	0.0471	0.088	-0.0513832	0.154181	0.268	0.431	0.5115	0	0		GO:0003676: nucleic acid binding, GO:0005622: intracellular, GO:0006355: regulation of transcription, DNA-dependent, GO:0008270: zinc ion binding
100365504	1371396_at	LOC100365504	splicing factor 3B, 14 kDa subunit-like	2	0.5406	1.9858	0.0471	0.088	0.0314895	0.401415	0.481	0.9916	0.3194	0	0	Rn.216419		03040: Spliceosome
192179	1370389_at	Gpm6b	glycoprotein m6b	2	0.5379	1.9845	0.0472	0.088	0.0702554	0.356962	0.446	0.0005	0.9825	0	0	Rn.153513	GO:0001503: ossification, GO:0005886: plasma membrane, GO:0007399: nervous system development, GO:0015031: protein transport, GO:0016021: integral to membrane, GO:0030154: cell differentiation, GO:0030501: positive regulation of bone mineralization, GO:0032956: regulation of actin cytoskeleton organization, GO:0045121: membrane raft, GO:0051612: negative regulation of serotonin uptake, GO:0051893…
301674	1376587_at	Fbxo11	F-box protein 11	2	0.5401	1.9845	0.0472	0.088	0.0675378	0.253214	0.352	0.8133	0.3671	0	0	Rn.36585	GO:0004842: ubiquitin-protein ligase activity, GO:0005634: nucleus, GO:0005730: nucleolus, GO:0005730: nucleolus, GO:0005737: cytoplasm, GO:0005737: cytoplasm, GO:0006464: cellular protein modification process, GO:0007605: sensory perception of sound, GO:0007605: sensory perception of sound, GO:0008270: zinc ion binding, GO:0016274: protein-arginine N-methyltransferase activity, GO:0016274: prote…
300677	1371335_at	Atp5l	ATP synthase, H+ transporting, mitochondrial Fo complex, subunit G	2	0.5389	1.9839	0.0473	0.088	-0.0206983	0.830107	0.843	0.5326	0.4655	0	0	Rn.107458	GO:0000276: mitochondrial proton-transporting ATP synthase complex, coupling factor F(o), GO:0005739: mitochondrion, GO:0005743: mitochondrial inner membrane, GO:0005753: mitochondrial proton-transporting ATP synthase complex, GO:0005753: mitochondrial proton-transporting ATP synthase complex, GO:0006200: ATP catabolic process, GO:0015078: hydrogen ion transmembrane transporter activity, GO:00159…	00190: Oxidative phosphorylation, 01100: Metabolic pathways
498749	1374170_at	Tdp2	tyrosyl-DNA phosphodiesterase 2	2	0.5386	1.9823	0.0475	0.088	0.0788719	0.0458611	0.145	0.5163	0.4724	0	0	Rn.115091	GO:0004518: nuclease activity, GO:0004872: receptor activity, GO:0006302: double-strand break repair, GO:0006302: double-strand break repair, GO:0016605: PML body, GO:0016605: PML body, GO:0046872: metal ion binding, GO:0070260: 5'-tyrosyl-DNA phosphodiesterase activity, GO:0070260: 5'-tyrosyl-DNA phosphodiesterase activity
292622	1390519_at	Gltscr1	glioma tumor suppressor candidate region gene 1	2	0.5789	1.9815	0.0475	0.088	0.0194172	0.348406	0.439	1.1411	0.2854	0.0213	12.4	Rn.167279
316102	1375894_at	Lztfl1	leucine zipper transcription factor-like 1	2	0.5893	1.9815	0.0475	0.088	0.0622757	0.0887623	0.196	1.1835	0.2766	0.0274	15.5	Rn.25212	GO:0042802: identical protein binding
365352	1376152_at	Mical2	microtubule associated monoxygenase, calponin and LIM domain containing 2	2	-0.5375	-1.9806	0.0476	0.088	-0.0696026	0.016026	0.091	0.2771	0.5986	0	0	Rn.24515	GO:0003779: actin binding, GO:0005737: cytoplasm, GO:0005856: cytoskeleton, GO:0008270: zinc ion binding, GO:0016491: oxidoreductase activity, GO:0016709: oxidoreductase activity, acting on paired donors, with incorporation or reduction of molecular oxygen, NADH or NADPH as one donor, and incorporation of one atom of oxygen, GO:0030042: actin filament depolymerization, GO:0055114: oxidation-reduc…
362734	1372681_at	Stxbp6	syntaxin binding protein 6 (amisyn)	2	0.5374	1.9807	0.0476	0.088	0.0322202	0.611732	0.655	0.2615	0.6091	0	0	Rn.11962	GO:0016021: integral to membrane, GO:0016192: vesicle-mediated transport
503252	1371405_at	Coa5	cytochrome C oxidase assembly factor 5	2	0.5389	1.9804	0.0477	0.088	0.0195566	0.630016	0.67	0.8022	0.3704	0	0	Rn.3412	GO:0005739: mitochondrion, GO:0005739: mitochondrion
171439	1370258_at	Bzw2	basic leucine zipper and W2 domains 2	2	0.5876	1.98	0.0477	0.088	0.0590767	0.0798963	0.189	1.1751	0.2784	0.0264	14.9	Rn.13196	GO:0007399: nervous system development, GO:0016070: RNA metabolic process, GO:0030154: cell differentiation
361688	1390198_at	Suv420h1	suppressor of variegation 4-20 homolog 1 (Drosophila)	2	0.5375	1.979	0.0478	0.088	0.0461361	0.18838	0.299	0.4957	0.4814	0	0	Rn.203473	GO:0000780: condensed nuclear chromosome, centromeric region, GO:0000780: condensed nuclear chromosome, centromeric region, GO:0006351: transcription, DNA-dependent, GO:0006355: regulation of transcription, DNA-dependent, GO:0016571: histone methylation, GO:0018024: histone-lysine N-methyltransferase activity, GO:0018024: histone-lysine N-methyltransferase activity, GO:0034773: histone H4-K20 tri…	00310: Lysine degradation
310659	rc_AA892273_at	Rfx5	regulatory factor X, 5 (influences HLA class II expression)	3	-0.4718	-1.9777	0.048	0.088	-0.0527444	0.224106	0.332	2.4126	0.2993	0.0292	17.1	Rn.19941	GO:0000122: negative regulation of transcription from RNA polymerase II promoter, GO:0003674: molecular_function, GO:0003677: DNA binding, GO:0005575: cellular_component, GO:0006355: regulation of transcription, DNA-dependent, GO:0008150: biological_process	04612: Antigen processing and presentation, 05340: Primary immunodeficiency
361985	1388382_at	LOC361985	similar to NICE-3	2	0.5971	1.9777	0.048	0.088	0.0554407	0.160552	0.274	1.218	0.2698	0.0326	17.9	Rn.107173	GO:0016021: integral to membrane, GO:0016616: oxidoreductase activity, acting on the CH-OH group of donors, NAD or NADP as acceptor, GO:0050662: coenzyme binding
312192	1373078_at	Ahcyl2	adenosylhomocysteinase-like 2	2	0.5372	1.9763	0.0481	0.088	0.0250671	0.60746	0.652	0.6977	0.4036	0	0	Rn.8222	GO:0004013: adenosylhomocysteinase activity, GO:0006730: one-carbon metabolic process	00270: Cysteine and methionine metabolism, 01100: Metabolic pathways
29276	rc_AI234146_at	Csrp1	cysteine and glycine-rich protein 1	3	-0.4263	-1.9756	0.0482	0.088	-0.059526	0.281076	0.382	1.0848	0.5814	0	0	Rn.108075	GO:0005634: nucleus, GO:0007399: nervous system development, GO:0008270: zinc ion binding
24644	1368906_at	Pgk1	phosphoglycerate kinase 1	2	0.6534	1.9757	0.0482	0.088	0.0120236	0.361956	0.448	1.438	0.2305	0.067	30.5	Rn.108127	GO:0004618: phosphoglycerate kinase activity, GO:0004618: phosphoglycerate kinase activity, GO:0004618: phosphoglycerate kinase activity, GO:0004618: phosphoglycerate kinase activity, GO:0005524: ATP binding, GO:0005524: ATP binding, GO:0005829: cytosol, GO:0005975: carbohydrate metabolic process, GO:0006094: gluconeogenesis, GO:0006094: gluconeogenesis, GO:0006096: glycolysis, GO:0006096: glycol…	00010: Glycolysis / Gluconeogenesis, 01100: Metabolic pathways
246311	AF062741_at	Pdp2	pyruvate dehyrogenase phosphatase catalytic subunit 2	3	-0.4263	-1.9747	0.0483	0.088	-0.0573924	0.0217252	0.106	1.3689	0.5044	0	0	Rn.30021	GO:0000287: magnesium ion binding, GO:0004722: protein serine/threonine phosphatase activity, GO:0004724: magnesium-dependent protein serine/threonine phosphatase activity, GO:0004741: [pyruvate dehydrogenase (lipoamide)] phosphatase activity, GO:0005739: mitochondrion, GO:0005739: mitochondrion, GO:0006470: protein dephosphorylation, GO:0008287: protein serine/threonine phosphatase complex, GO:0…
307271	1374545_at	Mex3c	mex-3 homolog C (C. elegans)	2	0.5351	1.9744	0.0483	0.088	0.0376215	0.562417	0.616	0.0017	0.9668	0	0	Rn.8138	GO:0003723: RNA binding, GO:0008270: zinc ion binding, GO:0043231: intracellular membrane-bounded organelle
24716	1388208_a_at	Ret	ret proto-oncogene	2	-0.6783	-1.9737	0.0484	0.088	-0.0700619	0.0190958	0.1	1.5546	0.2125	0.0843	35.7	Rn.93200	GO:0000165: MAPK cascade, GO:0001657: ureteric bud development, GO:0001755: neural crest cell migration, GO:0001838: embryonic epithelial tube formation, GO:0003674: molecular_function, GO:0005622: intracellular, GO:0005887: integral to plasma membrane, GO:0007158: neuron cell-cell adhesion, GO:0007169: transmembrane receptor protein tyrosine kinase signaling pathway, GO:0007399: nervous system d…	04144: Endocytosis, 05200: Pathways in cancer, 05216: Thyroid cancer
289668	1376579_at	Lap3	leucine aminopeptidase 3	2	0.5366	1.9741	0.0484	0.088	0.166415	0.00629443	0.067	0.6089	0.4352	0	0	Rn.99790	GO:0003674: molecular_function, GO:0004177: aminopeptidase activity, GO:0005575: cellular_component, GO:0005634: nucleus, GO:0005634: nucleus, GO:0005737: cytoplasm, GO:0005739: mitochondrion, GO:0005739: mitochondrion, GO:0005802: trans-Golgi network, GO:0006508: proteolysis, GO:0008150: biological_process, GO:0008233: peptidase activity, GO:0008235: metalloexopeptidase activity, GO:0030145: man…	00330: Arginine and proline metabolism, 00480: Glutathione metabolism, 01100: Metabolic pathways
24779	J04793_at	Slc4a1	solute carrier family 4 (anion exchanger), member 1	3	-0.4773	-1.9732	0.0485	0.088	-0.0547529	0.0226193	0.107	2.4791	0.2895	0.0339	19.3	Rn.32202	GO:0003779: actin binding, GO:0005452: inorganic anion exchanger activity, GO:0005887: integral to plasma membrane, GO:0005887: integral to plasma membrane, GO:0006820: anion transport, GO:0006820: anion transport, GO:0006821: chloride transport, GO:0006821: chloride transport, GO:0006821: chloride transport, GO:0008022: protein C-terminus binding, GO:0015108: chloride transmembrane transporter a…	04966: Collecting duct acid secretion
171068	U17013_at	Pou2f1	POU class 2 homeobox 1	3	0.4266	1.9733	0.0485	0.088	0.0213916	0.376768	0.462	1.6894	0.4297	0	0	Rn.46306	GO:0001077: RNA polymerase II core promoter proximal region sequence-specific DNA binding transcription factor activity involved in positive regulation of transcription, GO:0003677: DNA binding, GO:0003700: sequence-specific DNA binding transcription factor activity, GO:0005634: nucleus, GO:0005634: nucleus, GO:0005634: nucleus, GO:0005667: transcription factor complex, GO:0030910: olfactory plac…
498301	1376621_at	Wdr26	WD repeat domain 26	2	0.5345	1.9722	0.0486	0.088	0.0708272	0.108065	0.217	0.0287	0.8654	0	0	Rn.23078	GO:0005634: nucleus, GO:0005737: cytoplasm
499363	1374960_at	RGD1564887	similar to 9130011E15Rik protein	2	-0.7102	-1.9714	0.0487	0.088	-0.0590081	0.0302914	0.118	1.6973	0.1926	0.1066	41.1	Rn.23632
303604	1385814_at	Map3k3	mitogen activated protein kinase kinase kinase 3	2	-0.5353	-1.971	0.0487	0.088	-0.0493233	0.00379356	0.054	0.5599	0.4543	0	0	Rn.72680	GO:0003674: molecular_function, GO:0004672: protein kinase activity, GO:0004672: protein kinase activity, GO:0005524: ATP binding, GO:0005575: cellular_component, GO:0007243: intracellular protein kinase cascade, GO:0008150: biological_process, GO:0043123: positive regulation of I-kappaB kinase/NF-kappaB cascade, GO:0046777: protein autophosphorylation	04010: MAPK signaling pathway, 04722: Neurotrophin signaling pathway, 04912: GnRH signaling pathway
307644	rc_AA892369_at	Kifc3	kinesin family member C3	3	-0.4245	-1.9714	0.0487	0.088	-0.038613	0.102424	0.21	0.4552	0.7964	0	0	Rn.14753	GO:0005794: Golgi apparatus, GO:0005813: centrosome, GO:0005871: kinesin complex, GO:0005915: zonula adherens, GO:0007017: microtubule-based process, GO:0007030: Golgi organization, GO:0045218: zonula adherens maintenance, GO:0090136: epithelial cell-cell adhesion
363442	1373956_at	Fundc1	FUN14 domain containing 1	2	0.5347	1.9716	0.0487	0.088	0.0765011	0.160013	0.273	0.1966	0.6575	0	0	Rn.22678	GO:0000422: mitochondrion degradation, GO:0000422: mitochondrion degradation, GO:0001666: response to hypoxia, GO:0001666: response to hypoxia, GO:0031307: integral to mitochondrial outer membrane, GO:0031307: integral to mitochondrial outer membrane
288917	rc_AA875602_at	Farsa	phenylalanyl-tRNA synthetase, alpha subunit	3	-0.4253	-1.9706	0.0488	0.088	-0.0532442	0.0485583	0.148	1.1939	0.5505	0	0	Rn.2972	GO:0000049: tRNA binding, GO:0004826: phenylalanine-tRNA ligase activity, GO:0005524: ATP binding, GO:0005737: cytoplasm, GO:0005737: cytoplasm, GO:0006432: phenylalanyl-tRNA aminoacylation	00970: Aminoacyl-tRNA biosynthesis
114711	rc_AI145931_at	Gne	glucosamine (UDP-N-acetyl)-2-epimerase/N-acetylmannosamine kinase	3	-0.4248	-1.9703	0.0488	0.088	-0.0556393	0.0468142	0.146	0.7762	0.6784	0	0	Rn.18753	GO:0005524: ATP binding, GO:0005829: cytosol, GO:0006045: N-acetylglucosamine biosynthetic process, GO:0006047: UDP-N-acetylglucosamine metabolic process, GO:0008761: UDP-N-acetylglucosamine 2-epimerase activity, GO:0008761: UDP-N-acetylglucosamine 2-epimerase activity, GO:0009103: lipopolysaccharide biosynthetic process, GO:0009384: N-acylmannosamine kinase activity, GO:0016773: phosphotransfera…	00520: Amino sugar and nucleotide sugar metabolism, 01100: Metabolic pathways
78975	1369654_at	Prkaa2	protein kinase, AMP-activated, alpha 2 catalytic subunit	2	0.5354	1.9702	0.0488	0.088	0.0746208	0.0282789	0.114	0.6551	0.4183	0	0	Rn.64583	GO:0003682: chromatin binding, GO:0003682: chromatin binding, GO:0004672: protein kinase activity, GO:0004674: protein serine/threonine kinase activity, GO:0004674: protein serine/threonine kinase activity, GO:0004674: protein serine/threonine kinase activity, GO:0004679: AMP-activated protein kinase activity, GO:0004679: AMP-activated protein kinase activity, GO:0004679: AMP-activated protein ki…	04140: Regulation of autophagy, 04150: mTOR signaling pathway, 04910: Insulin signaling pathway, 04920: Adipocytokine signaling pathway, 05410: Hypertrophic cardiomyopathy (HCM)
301068	1373411_at	Eif1b	eukaryotic translation initiation factor 1B	2	0.5356	1.9706	0.0488	0.088	0.0245805	0.654821	0.689	0.6969	0.4038	0	0	Rn.65534	GO:0003743: translation initiation factor activity	03013: RNA transport
24640	S67900_s_at	Pfkfb2	6-phosphofructo-2-kinase/fructose-2,6-biphosphatase 2	3	0.6413	1.97	0.0488	0.088	0.0615484	0.0108678	0.079	4.3445	0.1139	0.1716	54	Rn.44844	GO:0003873: 6-phosphofructo-2-kinase activity, GO:0003873: 6-phosphofructo-2-kinase activity, GO:0003873: 6-phosphofructo-2-kinase activity, GO:0004331: fructose-2,6-bisphosphate 2-phosphatase activity, GO:0005524: ATP binding, GO:0005737: cytoplasm, GO:0006003: fructose 2,6-bisphosphate metabolic process, GO:0006007: glucose catabolic process, GO:0006089: lactate metabolic process, GO:0006090: p…	00051: Fructose and mannose metabolism
84683	rc_H31232_at	Cox4i2	cytochrome c oxidase subunit IV isoform 2 (lung)	3	-0.4258	-1.9691	0.0489	0.088	-0.0574447	0.0393472	0.133	1.8811	0.3904	0	0	Rn.7214	GO:0004129: cytochrome-c oxidase activity, GO:0004129: cytochrome-c oxidase activity, GO:0005739: mitochondrion, GO:0005751: mitochondrial respiratory chain complex IV, GO:0008150: biological_process, GO:0031966: mitochondrial membrane	00190: Oxidative phosphorylation, 01100: Metabolic pathways, 04260: Cardiac muscle contraction, 05010: Alzheimer's disease, 05012: Parkinson's disease, 05016: Huntington's disease
65205	D63886_s_at	Mmp16	matrix metallopeptidase 16	3	0.4866	1.9692	0.0489	0.088	0.0834039	0.00373975	0.054	2.5819	0.275	0.0413	22.5	Rn.208361	GO:0004222: metalloendopeptidase activity, GO:0005509: calcium ion binding, GO:0005578: proteinaceous extracellular matrix, GO:0005886: plasma membrane, GO:0006508: proteolysis, GO:0008270: zinc ion binding, GO:0016021: integral to membrane, GO:0030574: collagen catabolic process, GO:0031012: extracellular matrix
307050	1373653_at	Mtpap	mitochondrial poly(A) polymerase	2	0.5337	1.9693	0.0489	0.088	0.0248993	0.321451	0.415	0.0218	0.8827	0	0	Rn.16216	GO:0000287: magnesium ion binding, GO:0000287: magnesium ion binding, GO:0002134: UTP binding, GO:0002134: UTP binding, GO:0004652: polynucleotide adenylyltransferase activity, GO:0004652: polynucleotide adenylyltransferase activity, GO:0005524: ATP binding, GO:0005524: ATP binding, GO:0005634: nucleus, GO:0005634: nucleus, GO:0005737: cytoplasm, GO:0005739: mitochondrion, GO:0005739: mitochondri…
297968	1375627_at	Akirin2	akirin 2	2	-0.535	-1.9679	0.0491	0.088	-0.132317	0.000148534	0.013	0.781	0.3768	0	0	Rn.3858	GO:0000122: negative regulation of transcription from RNA polymerase II promoter, GO:0005515: protein binding, GO:0005634: nucleus, GO:0005634: nucleus, GO:0006351: transcription, DNA-dependent, GO:0008284: positive regulation of cell proliferation, GO:0009790: embryo development, GO:0009790: embryo development, GO:0010629: negative regulation of gene expression, GO:0010950: positive regulation o…
24482	M15481_g_at	Igf1	insulin-like growth factor 1	3	0.4668	1.9679	0.0491	0.088	0.0593432	0.0840786	0.194	2.386	0.3033	0.0274	16.2	Rn.6282	GO:0001932: regulation of protein phosphorylation, GO:0001974: blood vessel remodeling, GO:0005158: insulin receptor binding, GO:0005159: insulin-like growth factor receptor binding, GO:0005159: insulin-like growth factor receptor binding, GO:0005178: integrin binding, GO:0005179: hormone activity, GO:0005179: hormone activity, GO:0005496: steroid binding, GO:0005515: protein binding, GO:0005614:…	04114: Oocyte meiosis, 04115: p53 signaling pathway, 04150: mTOR signaling pathway, 04510: Focal adhesion, 04730: Long-term depression, 04914: Progesterone-mediated oocyte maturation, 04960: Aldosterone-regulated sodium reabsorption, 05200: Pathways in cancer, 05214: Glioma, 05215: Prostate cancer, 05218: Melanoma, 05410: Hypertrophic cardiomyopathy (HCM), 05414: Dilated cardiomyopathy
296050	1388983_at	RGD1305045	similar to hypothetical protein	2	0.533	1.9669	0.0492	0.088	0.00918937	0.852676	0.865	0.0316	0.859	0	0	Rn.8350	GO:0030246: carbohydrate binding
679357	1373566_at	LOC679357	similar to interferon regulatory factor 2 binding protein 2	2	0.5335	1.9657	0.0493	0.088	0.0795044	0.174984	0.285	0.3373	0.5614	0	0
302552	1390269_at	Tbc1d25	TBC1 domain family, member 25	2	-0.5333	-1.9654	0.0494	0.088	-0.0284976	0.294075	0.392	0.2781	0.598	0	0	Rn.34141	GO:0005097: Rab GTPase activator activity, GO:0005097: Rab GTPase activator activity, GO:0005622: intracellular, GO:0005776: autophagic vacuole, GO:0008483: transaminase activity, GO:0016242: negative regulation of macroautophagy, GO:0032851: positive regulation of Rab GTPase activity
305714	1398385_at	Thoc7	THO complex 7 homolog (Drosophila)	2	0.5325	1.9653	0.0494	0.088	0.0403043	0.194008	0.303	0.0014	0.9705	0	0		GO:0000346: transcription export complex, GO:0000347: THO complex, GO:0000445: THO complex part of transcription export complex, GO:0000445: THO complex part of transcription export complex, GO:0005634: nucleus, GO:0005737: cytoplasm, GO:0005737: cytoplasm, GO:0006406: mRNA export from nucleus, GO:0046784: intronless viral mRNA export from host nucleus, GO:0046784: intronless viral mRNA export fr…	03013: RNA transport
500893	rc_AI639178_at	Gli4	GLI family zinc finger 4	3	0.4234	1.9633	0.0496	0.088	0.0304739	0.136198	0.248	1.0182	0.601	0	0	Rn.18674	GO:0003676: nucleic acid binding, GO:0005622: intracellular, GO:0008270: zinc ion binding
290364	1371320_at	Itm2b	integral membrane protein 2B	2	0.5334	1.9624	0.0497	0.088	0.0284216	0.32703	0.422	0.6431	0.4226	0	0	Rn.107335	GO:0001540: beta-amyloid binding, GO:0001540: beta-amyloid binding, GO:0005524: ATP binding, GO:0005524: ATP binding, GO:0005615: extracellular space, GO:0005615: extracellular space, GO:0005634: nucleus, GO:0005634: nucleus, GO:0005794: Golgi apparatus, GO:0005886: plasma membrane, GO:0005886: plasma membrane, GO:0006915: apoptotic process, GO:0006915: apoptotic process, GO:0006917: induction of…
306991	1373145_at	Vps41	vacuolar protein sorting 41 homolog (S. cerevisiae)	2	0.6844	1.962	0.0498	0.088	0.0139494	0.75487	0.776	1.5882	0.2076	0.0906	37	Rn.6409	GO:0005515: protein binding, GO:0005622: intracellular, GO:0005769: early endosome, GO:0005770: late endosome, GO:0005798: Golgi-associated vesicle, GO:0005829: cytosol, GO:0005874: microtubule, GO:0006886: intracellular protein transport, GO:0008017: microtubule binding, GO:0016192: vesicle-mediated transport, GO:0030897: HOPS complex, GO:0048193: Golgi vesicle transport
292077	rc_AA800881_at	Sult5a1	sulfotransferase family 5A, member 1	3	-0.4221	-1.9607	0.0499	0.088	-0.0491105	0.0352884	0.127	0.4096	0.8148	0	0	Rn.107747, Rn.220802	GO:0008146: sulfotransferase activity
64023	1371116_at	Masp1	mannan-binding lectin serine peptidase 1	2	-0.5319	-1.9602	0.05	0.088	-0.0451873	0.0495189	0.148	0.4008	0.5267	0	0	Rn.203236	GO:0001867: complement activation, lectin pathway, GO:0001867: complement activation, lectin pathway, GO:0004252: serine-type endopeptidase activity, GO:0004252: serine-type endopeptidase activity, GO:0005509: calcium ion binding, GO:0005509: calcium ion binding, GO:0005509: calcium ion binding, GO:0005615: extracellular space, GO:0005615: extracellular space, GO:0006508: proteolysis, GO:0006956:…	04610: Complement and coagulation cascades, 05150: Staphylococcus aureus infection
100034253	1399067_at	Gnl3l	guanine nucleotide binding protein-like 3 (nucleolar)-like	2	0.5312	1.96	0.05	0.088	0.0237884	0.679886	0.713	0.0633	0.8014	0	0	Rn.164274	GO:0003924: GTPase activity, GO:0005525: GTP binding, GO:0005634: nucleus, GO:0005730: nucleolus, GO:0005730: nucleolus, GO:0005739: mitochondrion, GO:0005739: mitochondrion, GO:0006184: GTP catabolic process, GO:0042254: ribosome biogenesis	03008: Ribosome biogenesis in eukaryotes
294744	1372282_at	Gpx8	glutathione peroxidase 8	2	0.5315	1.9601	0.05	0.088	0.0676267	0.0225049	0.107	0.2362	0.627	0	0	Rn.106264	GO:0004602: glutathione peroxidase activity, GO:0006979: response to oxidative stress	00480: Glutathione metabolism, 00590: Arachidonic acid metabolism
295347	1388615_at	Rap1a	RAP1A, member of RAS oncogene family	2	0.5305	1.9578	0.0503	0.089	0.121668	0.0105703	0.079	0.0735	0.7864	0	0	Rn.106321	GO:0003924: GTPase activity, GO:0003924: GTPase activity, GO:0005525: GTP binding, GO:0005829: cytosol, GO:0005886: plasma membrane, GO:0007264: small GTPase mediated signal transduction, GO:0007264: small GTPase mediated signal transduction, GO:0017016: Ras GTPase binding, GO:0017016: Ras GTPase binding, GO:0032045: guanyl-nucleotide exchange factor complex, GO:0032045: guanyl-nucleotide exchang…	04010: MAPK signaling pathway, 04062: Chemokine signaling pathway, 04510: Focal adhesion, 04670: Leukocyte transendothelial migration, 04720: Long-term potentiation, 04722: Neurotrophin signaling pathway, 04972: Pancreatic secretion, 05211: Renal cell carcinoma
29290	1387721_at	Adora1	adenosine A1 receptor	2	-0.5309	-1.956	0.0505	0.089	-0.067064	0.0727207	0.18	0.3785	0.5384	0	0	Rn.32078	GO:0000186: activation of MAPKK activity, GO:0001609: G-protein coupled adenosine receptor activity, GO:0001609: G-protein coupled adenosine receptor activity, GO:0001659: temperature homeostasis, GO:0001664: G-protein coupled receptor binding, GO:0001666: response to hypoxia, GO:0001883: purine nucleoside binding, GO:0001973: adenosine receptor signaling pathway, GO:0001973: adenosine receptor s…	04080: Neuroactive ligand-receptor interaction
309175	1389145_at	Cdc42ep2	CDC42 effector protein (Rho GTPase binding) 2	2	-0.5299	-1.9559	0.0505	0.089	-0.0243852	0.37982	0.464	0.0073	0.9321	0	0	Rn.17464	GO:0001515: opioid peptide activity, GO:0001515: opioid peptide activity, GO:0005100: Rho GTPase activator activity, GO:0005100: Rho GTPase activator activity, GO:0005737: cytoplasm, GO:0005737: cytoplasm, GO:0005886: plasma membrane, GO:0005886: plasma membrane, GO:0008360: regulation of cell shape, GO:0008360: regulation of cell shape, GO:0012505: endomembrane system, GO:0015630: microtubule cy…
117019	Z48225_at	Eif2b4	eukaryotic translation initiation factor 2B, subunit 4 delta	3	-0.421	-1.9555	0.0505	0.089	-0.0130302	0.617784	0.661	0.3854	0.8247	0	0	Rn.11060	GO:0001541: ovarian follicle development, GO:0001541: ovarian follicle development, GO:0003743: translation initiation factor activity, GO:0003743: translation initiation factor activity, GO:0003743: translation initiation factor activity, GO:0005085: guanyl-nucleotide exchange factor activity, GO:0005085: guanyl-nucleotide exchange factor activity, GO:0005085: guanyl-nucleotide exchange factor a…	03013: RNA transport
292666	rc_AA894096_at	Psg29	pregnancy-specific glycoprotein 29	3	-0.4204	-1.9545	0.0506	0.089	-0.0345985	0.300565	0.396	0.1533	0.9262	0	0		GO:0007565: female pregnancy
298282	rc_AA891814_at	Oma1	OMA1 homolog, zinc metallopeptidase (S. cerevisiae)	3	0.4213	1.9536	0.0507	0.089	0.050006	0.0272818	0.113	0.9154	0.6327	0	0	Rn.14712	GO:0002024: diet induced thermogenesis, GO:0002024: diet induced thermogenesis, GO:0004222: metalloendopeptidase activity, GO:0004222: metalloendopeptidase activity, GO:0005739: mitochondrion, GO:0005743: mitochondrial inner membrane, GO:0006006: glucose metabolic process, GO:0006006: glucose metabolic process, GO:0006515: misfolded or incompletely synthesized protein catabolic process, GO:000651…
303794	rc_AA799732_at	Dgcr6	DiGeorge syndrome critical region gene 6	3	-0.4212	-1.9528	0.0508	0.089	-0.0245808	0.56816	0.62	1.0839	0.5816	0	0	Rn.22467
432361	1390044_at	Nrg2	neuregulin 2	2	-0.5293	-1.9514	0.051	0.089	-0.0525891	0.0343441	0.126	0.3181	0.5728	0	0	Rn.22434	GO:0005006: epidermal growth factor-activated receptor activity, GO:0005102: receptor binding, GO:0005154: epidermal growth factor receptor binding, GO:0005576: extracellular region, GO:0005886: plasma membrane, GO:0007173: epidermal growth factor receptor signaling pathway, GO:0008083: growth factor activity, GO:0009790: embryo development, GO:0016021: integral to membrane, GO:0043125: ErbB-3 cl…	04012: ErbB signaling pathway
84405	1369315_at	Il12a	interleukin 12A	2	-0.5285	-1.9507	0.0511	0.089	-0.0340563	0.0887881	0.196	0.0742	0.7853	0	0	Rn.207199	GO:0001916: positive regulation of T cell mediated cytotoxicity, GO:0001916: positive regulation of T cell mediated cytotoxicity, GO:0002860: positive regulation of natural killer cell mediated cytotoxicity directed against tumor cell target, GO:0002860: positive regulation of natural killer cell mediated cytotoxicity directed against tumor cell target, GO:0005125: cytokine activity, GO:0005125: …	04060: Cytokine-cytokine receptor interaction, 04620: Toll-like receptor signaling pathway, 04622: RIG-I-like receptor signaling pathway, 04630: Jak-STAT signaling pathway, 04940: Type I diabetes mellitus, 05140: Leishmaniasis, 05142: Chagas disease (American trypanosomiasis), 05143: African trypanosomiasis, 05144: Malaria, 05145: Toxoplasmosis, 05146: Amoebiasis, 05330: Allograft rejection
299246	rc_AA892565_at	Ttc8	tetratricopeptide repeat domain 8	3	0.4199	1.9482	0.0514	0.089	0.0542294	0.0512003	0.151	0.8438	0.6558	0	0	Rn.14768	GO:0003674: molecular_function, GO:0005575: cellular_component, GO:0005813: centrosome, GO:0005932: microtubule basal body, GO:0008150: biological_process, GO:0032391: photoreceptor connecting cilium, GO:0032391: photoreceptor connecting cilium, GO:0034464: BBSome, GO:0034464: BBSome, GO:0044441: cilium part, GO:0045444: fat cell differentiation, GO:0048560: establishment of anatomical structure …
59315	1374818_at	Nxph3	neurexophilin 3	2	-0.5279	-1.947	0.0515	0.089	-0.0509695	0.146421	0.26	0.2519	0.6158	0	0	Rn.19736	GO:0005102: receptor binding, GO:0005102: receptor binding, GO:0005576: extracellular region
300317	1375940_a_at	Kctd17	potassium channel tetramerisation domain containing 17	2	-0.5335	-1.9462	0.0516	0.089	-0.076649	0.081963	0.191	1.0149	0.3137	0.0022	1.5	Rn.198231	GO:0042802: identical protein binding, GO:0051260: protein homooligomerization
26759	D88890_at	Acot7	acyl-CoA thioesterase 7	3	-0.4195	-1.9464	0.0516	0.089	-0.01522	0.668532	0.702	0.7485	0.6878	0	0	Rn.6024	GO:0004091: carboxylesterase activity, GO:0005829: cytosol, GO:0005829: cytosol, GO:0009062: fatty acid catabolic process, GO:0009062: fatty acid catabolic process, GO:0016290: palmitoyl-CoA hydrolase activity, GO:0016290: palmitoyl-CoA hydrolase activity, GO:0043005: neuron projection, GO:0043005: neuron projection, GO:0044297: cell body, GO:0044297: cell body, GO:0047617: acyl-CoA hydrolase act…	01040: Biosynthesis of unsaturated fatty acids
680835	1388464_at	LOC680835	similar to cullin 7	2	-0.566	-1.945	0.0518	0.089	-0.0560757	0.0914414	0.198	1.1342	0.2869	0.0202	11.8		GO:0001570: vasculogenesis, GO:0001570: vasculogenesis, GO:0005634: nucleus, GO:0005634: nucleus, GO:0005737: cytoplasm, GO:0005737: cytoplasm, GO:0006511: ubiquitin-dependent protein catabolic process, GO:0031461: cullin-RING ubiquitin ligase complex, GO:0031625: ubiquitin protein ligase binding	04120: Ubiquitin mediated proteolysis
24954	M29014_at	Insr	insulin receptor	3	-0.4193	-1.9452	0.0518	0.089	-0.0374494	0.224199	0.332	0.8734	0.6462	0	0	Rn.9876	GO:0000187: activation of MAPK activity, GO:0000187: activation of MAPK activity, GO:0001933: negative regulation of protein phosphorylation, GO:0001934: positive regulation of protein phosphorylation, GO:0003007: heart morphogenesis, GO:0003007: heart morphogenesis, GO:0004672: protein kinase activity, GO:0004713: protein tyrosine kinase activity, GO:0004713: protein tyrosine kinase activity, GO…	04520: Adherens junction, 04910: Insulin signaling pathway, 04930: Type II diabetes mellitus, 04960: Aldosterone-regulated sodium reabsorption
301529	rc_AA893353_at	Dnpep	aspartyl aminopeptidase	3	-0.42	-1.9442	0.0519	0.089	-0.0131374	0.717417	0.745	1.613	0.4464	0	0	Rn.65448	GO:0004177: aminopeptidase activity, GO:0006508: proteolysis, GO:0008237: metallopeptidase activity, GO:0008270: zinc ion binding
81672	D16817_g_at	Grm7	glutamate receptor, metabotropic 7	3	0.4883	1.9442	0.0519	0.089	0.0294855	0.300502	0.396	2.6637	0.264	0.0472	24.9	Rn.10409	GO:0001640: adenylate cyclase inhibiting G-protein coupled glutamate receptor activity, GO:0001642: group III metabotropic glutamate receptor activity, GO:0001642: group III metabotropic glutamate receptor activity, GO:0001642: group III metabotropic glutamate receptor activity, GO:0001661: conditioned taste aversion, GO:0001662: behavioral fear response, GO:0005245: voltage-gated calcium channel…	04080: Neuroactive ligand-receptor interaction
315670	1389781_at	Elmod1	ELMO/CED-12 domain containing 1	2	0.527	1.9436	0.0519	0.089	0.0536999	0.235749	0.34	0.2693	0.6038	0	0	Rn.13823	GO:0005096: GTPase activator activity, GO:0005096: GTPase activator activity, GO:0005634: nucleus, GO:0005634: nucleus, GO:0005737: cytoplasm, GO:0005737: cytoplasm, GO:0005856: cytoskeleton, GO:0006909: phagocytosis, GO:0043547: positive regulation of GTPase activity
29204	rc_AI171959_at	Neu2	sialidase 2 (cytosolic sialidase)	3	0.5425	1.9443	0.0519	0.089	0.0636665	0.0139879	0.086	3.2562	0.1963	0.0901	38.6	Rn.9731	GO:0004308: exo-alpha-sialidase activity, GO:0005737: cytoplasm, GO:0005829: cytosol, GO:0010831: positive regulation of myotube differentiation, GO:0045471: response to ethanol, GO:0045663: positive regulation of myoblast differentiation, GO:0052794: exo-alpha-(2->3)-sialidase activity, GO:0052795: exo-alpha-(2->6)-sialidase activity, GO:0052796: exo-alpha-(2->8)-sialidase activity	00511: Other glycan degradation, 00600: Sphingolipid metabolism
361745	1377312_at	Smarca2	SWI/SNF related, matrix associated, actin dependent regulator of chromatin, subfamily a, member 2	2	-0.5277	-1.9427	0.052	0.089	-0.0335871	0.312439	0.408	0.6681	0.4137	0	0	Rn.94939	GO:0000790: nuclear chromatin, GO:0001105: RNA polymerase II transcription coactivator activity, GO:0005634: nucleus, GO:0008285: negative regulation of cell proliferation, GO:0016514: SWI/SNF complex, GO:0030308: negative regulation of cell growth, GO:0035887: aortic smooth muscle cell differentiation, GO:0043231: intracellular membrane-bounded organelle, GO:0044212: transcription regulatory reg…
170946	1367865_at	Marf1	meiosis arrest female 1	2	0.5266	1.9435	0.052	0.089	0.0638287	0.241522	0.344	0.1157	0.7338	0	0	Rn.27366	GO:0000166: nucleotide binding, GO:0003676: nucleic acid binding, GO:0003723: RNA binding, GO:0005777: peroxisome, GO:0007143: female meiosis, GO:0007143: female meiosis, GO:0010468: regulation of gene expression, GO:0010468: regulation of gene expression, GO:0010923: negative regulation of phosphatase activity, GO:0010923: negative regulation of phosphatase activity, GO:0030154: cell differentia…
24586	X06564_at	Ncam1	neural cell adhesion molecule 1	3	0.5682	1.943	0.052	0.089	0.044607	0.17456	0.285	3.552	0.1693	0.1121	43.7	Rn.11283	GO:0001928: regulation of exocyst assembly, GO:0005104: fibroblast growth factor receptor binding, GO:0005515: protein binding, GO:0005886: plasma membrane, GO:0007155: cell adhesion, GO:0007166: cell surface receptor signaling pathway, GO:0007568: aging, GO:0007611: learning or memory, GO:0007611: learning or memory, GO:0008092: cytoskeletal protein binding, GO:0008201: heparin binding, GO:00098…	04514: Cell adhesion molecules (CAMs), 05020: Prion diseases
60568	AF000423_at	Syt11	synaptotagmin XI	3	-0.4176	-1.942	0.0521	0.089	-0.105288	0.000355197	0.019	0.0384	0.981	0	0	Rn.9805	GO:0005215: transporter activity, GO:0005509: calcium ion binding, GO:0005544: calcium-dependent phospholipid binding, GO:0005887: integral to plasma membrane, GO:0005887: integral to plasma membrane, GO:0008021: synaptic vesicle, GO:0008021: synaptic vesicle, GO:0030054: cell junction, GO:0030672: synaptic vesicle membrane
304334	1389695_at	Fam20c	family with sequence similarity 20, member C	2	0.5276	1.9426	0.0521	0.089	0.0438115	0.139385	0.252	0.6541	0.4187	0	0	Rn.16181
498858	1375502_at	Ccdc112	coiled-coil domain containing 112	2	-0.5882	-1.9407	0.0523	0.089	-0.0344181	0.329245	0.424	1.2243	0.2685	0.0339	18.3	Rn.23933
207122	1393055_at	Pkn2	protein kinase N2	2	-0.572	-1.9392	0.0525	0.09	-0.0667499	0.00133569	0.034	1.1639	0.2807	0.0247	14.1	Rn.30325	GO:0004674: protein serine/threonine kinase activity, GO:0004674: protein serine/threonine kinase activity, GO:0004674: protein serine/threonine kinase activity, GO:0004674: protein serine/threonine kinase activity, GO:0004697: protein kinase C activity, GO:0005524: ATP binding, GO:0005622: intracellular, GO:0005634: nucleus, GO:0005634: nucleus, GO:0005737: cytoplasm, GO:0005737: cytoplasm, GO:0…
282837	1399072_at	Fibp	fibroblast growth factor (acidic) intracellular binding protein	2	-0.5265	-1.9385	0.0526	0.09	-0.0134271	0.653452	0.688	0.5905	0.4422	0	0	Rn.18229	GO:0005634: nucleus, GO:0016020: membrane, GO:0017134: fibroblast growth factor binding
303196	1372591_at	Tmem11	transmembrane protein 11	2	0.5923	1.9383	0.0526	0.09	0.0574743	0.0720898	0.18	1.2432	0.2649	0.0368	19.6	Rn.12974	GO:0003674: molecular_function, GO:0005575: cellular_component, GO:0005739: mitochondrion, GO:0007005: mitochondrion organization, GO:0007005: mitochondrion organization, GO:0008150: biological_process, GO:0031305: integral to mitochondrial inner membrane, GO:0031305: integral to mitochondrial inner membrane
64043	S79797_at	Gcnt1	glucosaminyl (N-acetyl) transferase 1, core 2	3	0.418	1.937	0.0527	0.09	0.130041	0.00232295	0.043	1.3488	0.5095	0	0	Rn.162516	GO:0003829: beta-1,3-galactosyl-O-glycosyl-glycoprotein beta-1,6-N-acetylglucosaminyltransferase activity, GO:0005615: extracellular space, GO:0016020: membrane, GO:0032868: response to insulin stimulus, GO:0048729: tissue morphogenesis, GO:0060993: kidney morphogenesis	00512: Mucin type O-Glycan biosynthesis, 01100: Metabolic pathways
316643	1371312_at	Chchd2	coiled-coil-helix-coiled-coil-helix domain containing 2	2	0.5248	1.9363	0.0528	0.09	0.0171766	0.743195	0.765	0.1912	0.6619	0	0	Rn.108412	GO:0005739: mitochondrion
292876	1389004_at	Josd2	Josephin domain containing 2	2	-0.5243	-1.935	0.053	0.09	-0.0465303	0.184956	0.295	0.1397	0.7086	0	0	Rn.22861	GO:0004843: ubiquitin-specific protease activity, GO:0004843: ubiquitin-specific protease activity, GO:0008242: omega peptidase activity, GO:0016579: protein deubiquitination, GO:0016579: protein deubiquitination
499751	1371601_at	Man1b1	mannosidase, alpha, class 1B, member 1	2	-0.5241	-1.9351	0.053	0.09	-0.0126156	0.610551	0.655	0.0385	0.8445	0	0	Rn.86273	GO:0004571: mannosyl-oligosaccharide 1,2-alpha-mannosidase activity, GO:0004571: mannosyl-oligosaccharide 1,2-alpha-mannosidase activity, GO:0005509: calcium ion binding, GO:0005783: endoplasmic reticulum, GO:0005789: endoplasmic reticulum membrane, GO:0006486: protein glycosylation, GO:0016020: membrane, GO:0016021: integral to membrane, GO:0030433: ER-associated protein catabolic process, GO:00…	00510: N-Glycan biosynthesis, 01100: Metabolic pathways, 04141: Protein processing in endoplasmic reticulum
25558	1370840_at	Stxbp1	syntaxin binding protein 1	2	-0.5237	-1.9339	0.0531	0.09	-0.0633414	0.0348164	0.126	0.0041	0.9491	0	0	Rn.80843	GO:0000149: SNARE binding, GO:0002576: platelet degranulation, GO:0005515: protein binding, GO:0005623: cell, GO:0005737: cytoplasm, GO:0005739: mitochondrion, GO:0005829: cytosol, GO:0005886: plasma membrane, GO:0005886: plasma membrane, GO:0006887: exocytosis, GO:0006904: vesicle docking involved in exocytosis, GO:0006904: vesicle docking involved in exocytosis, GO:0007269: neurotransmitter sec…
25159	1368297_at	Gata2	GATA binding protein 2	2	-0.5245	-1.9301	0.0536	0.09	-0.0244584	0.357865	0.446	0.8398	0.3595	0	0	Rn.34322	GO:0000122: negative regulation of transcription from RNA polymerase II promoter, GO:0000122: negative regulation of transcription from RNA polymerase II promoter, GO:0000980: RNA polymerase II distal enhancer sequence-specific DNA binding, GO:0000980: RNA polymerase II distal enhancer sequence-specific DNA binding, GO:0001077: RNA polymerase II core promoter proximal region sequence-specific DNA…
305923	1389444_at	Zdhhc20	zinc finger, DHHC-type containing 20	2	0.6978	1.9302	0.0536	0.09	0.122216	0.0965869	0.203	1.6989	0.1924	0.108	41.1	Rn.22849
83472	AB013732_at	Ugdh	UDP-glucose 6-dehydrogenase	3	0.4151	1.9296	0.0537	0.09	0.0478219	0.0734004	0.18	0.2453	0.8846	0	0	Rn.3967	GO:0001702: gastrulation with mouth forming second, GO:0001702: gastrulation with mouth forming second, GO:0003979: UDP-glucose 6-dehydrogenase activity, GO:0003979: UDP-glucose 6-dehydrogenase activity, GO:0005829: cytosol, GO:0006065: UDP-glucuronate biosynthetic process, GO:0051287: NAD binding	00040: Pentose and glucuronate interconversions, 00053: Ascorbate and aldarate metabolism, 00500: Starch and sucrose metabolism, 00520: Amino sugar and nucleotide sugar metabolism, 01100: Metabolic pathways
294270	1370383_s_at	RT1-Db1	RT1 class II, locus Db1	2	-0.5222	-1.9274	0.0539	0.09	0.017161	0.358514	0.446	0.1555	0.6933	0	0	Rn.33311	GO:0002381: immunoglobulin production involved in immunoglobulin mediated immune response, GO:0002455: humoral immune response mediated by circulating immunoglobulin, GO:0003674: molecular_function, GO:0005575: cellular_component, GO:0005765: lysosomal membrane, GO:0006955: immune response, GO:0008150: biological_process, GO:0016021: integral to membrane, GO:0019886: antigen processing and presen…	04145: Phagosome, 04514: Cell adhesion molecules (CAMs), 04612: Antigen processing and presentation, 04640: Hematopoietic cell lineage, 04672: Intestinal immune network for IgA production, 04940: Type I diabetes mellitus, 05140: Leishmaniasis, 05145: Toxoplasmosis, 05150: Staphylococcus aureus infection, 05310: Asthma, 05320: Autoimmune thyroid disease, 05322: Systemic lupus erythematosus, 05323:…
299154	rc_AA859919_at	Churc1	churchill domain containing 1	3	0.4583	1.9274	0.0539	0.09	0.093332	0.0903052	0.197	2.3948	0.302	0.0281	16.5	Rn.2696	GO:0007275: multicellular organismal development, GO:0008270: zinc ion binding, GO:0045893: positive regulation of transcription, DNA-dependent
313139	1386078_at	Slc35a1	solute carrier family 35 (CMP-sialic acid transporter), member A1	2	0.5219	1.9276	0.0539	0.09	-0.0473916	0.0899247	0.197	0.0032	0.9552	0	0	Rn.24337	GO:0000139: Golgi membrane, GO:0005338: nucleotide-sugar transmembrane transporter activity, GO:0005351: sugar:hydrogen symporter activity, GO:0016021: integral to membrane
117282	1398797_at	Hnrnpk	heterogeneous nuclear ribonucleoprotein K	2	0.522	1.9277	0.0539	0.09	-0.0613872	0.408005	0.487	0.011	0.9164	0	0	Rn.11854	GO:0000790: nuclear chromatin, GO:0000978: RNA polymerase II core promoter proximal region sequence-specific DNA binding, GO:0001077: RNA polymerase II core promoter proximal region sequence-specific DNA binding transcription factor activity involved in positive regulation of transcription, GO:0003697: single-stranded DNA binding, GO:0003723: RNA binding, GO:0005634: nucleus, GO:0005654: nucleopl…	03040: Spliceosome
690244	1367452_at	Sumo2	SMT3 suppressor of mif two 3 homolog 2 (S. cerevisiae)	2	0.5284	1.9277	0.0539	0.09	-0.00027204	0.995052	0.995	1.014	0.314	0.0021	1.4	Rn.154659, Rn.224526	GO:0005515: protein binding, GO:0005634: nucleus, GO:0016925: protein sumoylation, GO:0031625: ubiquitin protein ligase binding, GO:0034613: cellular protein localization, GO:0045892: negative regulation of transcription, DNA-dependent	03013: RNA transport
29553	AF031384_at	Kcnk3	potassium channel, subfamily K, member 3	3	-0.4143	-1.927	0.054	0.09	-0.034795	0.126033	0.239	0.0541	0.9733	0	0	Rn.15536	GO:0005252: open rectifier potassium channel activity, GO:0005515: protein binding, GO:0005886: plasma membrane, GO:0007420: brain development, GO:0008022: protein C-terminus binding, GO:0016021: integral to membrane, GO:0042493: response to drug, GO:0042493: response to drug, GO:0042803: protein homodimerization activity, GO:0046982: protein heterodimerization activity, GO:0051481: reduction of …
171379	1375469_at	Smarca4	SWI/SNF related, matrix associated, actin dependent regulator of chromatin, subfamily a, member 4	2	0.5221	1.9263	0.0541	0.09	0.0718833	0.292355	0.39	0.1953	0.6585	0	0	Rn.23417	GO:0000122: negative regulation of transcription from RNA polymerase II promoter, GO:0000790: nuclear chromatin, GO:0000792: heterochromatin, GO:0000902: cell morphogenesis, GO:0000977: RNA polymerase II regulatory region sequence-specific DNA binding, GO:0001570: vasculogenesis, GO:0001701: in utero embryonic development, GO:0001832: blastocyst growth, GO:0001835: blastocyst hatching, GO:0001889…
305443	1390222_at	Mettl19	methyltransferase like 19	2	-0.521	-1.9234	0.0544	0.09	-0.0349613	0.158497	0.271	0.138	0.7103	0	0	Rn.33422	GO:0003676: nucleic acid binding, GO:0008168: methyltransferase activity, GO:0008270: zinc ion binding
117095	AF009329_at	Bhlhe41	basic helix-loop-helix family, member e41	3	-0.4153	-1.9239	0.0544	0.09	-0.0862304	0.0936505	0.201	1.4059	0.4951	0	0	Rn.10784	GO:0000122: negative regulation of transcription from RNA polymerase II promoter, GO:0000978: RNA polymerase II core promoter proximal region sequence-specific DNA binding, GO:0000981: sequence-specific DNA binding RNA polymerase II transcription factor activity, GO:0001078: RNA polymerase II core promoter proximal region sequence-specific DNA binding transcription factor activity involved in neg…	04710: Circadian rhythm - mammal
24737	M31038_at	RT1-EC2	RT1 class Ib, locus EC2	3	0.5319	1.9239	0.0544	0.09	0.0351964	0.264257	0.364	3.2024	0.2017	0.0861	37.5	Rn.116785, Rn.116787, Rn.128939, Rn.145377, Rn.154799, Rn.216323, Rn.217243, Rn.219012, Rn.222446, Rn.224465, Rn.228833, Rn.231654, Rn.40130	GO:0002474: antigen processing and presentation of peptide antigen via MHC class I, GO:0006955: immune response, GO:0016021: integral to membrane, GO:0042612: MHC class I protein complex	04144: Endocytosis, 04145: Phagosome, 04514: Cell adhesion molecules (CAMs), 04612: Antigen processing and presentation, 04940: Type I diabetes mellitus, 05320: Autoimmune thyroid disease, 05330: Allograft rejection, 05332: Graft-versus-host disease, 05416: Viral myocarditis
