# Supplementary material for: Hippocampal Gene Expression Meta-Analysis Identifies Aging and Age-Associated Spatial Learning Impairment (ASLI) Genes and Pathways
Source: PLoS One. 2013 Jul 18;8(7):e69768. doi: 10.1371/journal.pone.0069768 (PMC3715497; doi:10.1371/journal.pone.0069768)
Supplement: Table S3 — List of 86 learning genes found in the AY significant genes. (XLSX) [file pone.0069768.s003.xlsx]

## Sheet: AY_86_learning_genes_found_in_I
symbol	gene_id.rn	Comparison	logES	pval.ES	pBH.ES	logFC.DE	pval.DE	pBH.DE	Learning.status	AY_networks	ez.desc	Location	Types	ez.id.hs	ez.id.mm	UniGene	Gene.Ontology	Pathway
APOE	25728	AY	1.411	0	0	0.125387	0.0601878	0.095	L, SL	19	apolipoprotein E	Extracellular Space	transporter	348	11816	Rn.32351	GO:0001540: beta-amyloid binding, GO:0001540: beta-amyloid binding, GO:0001937: negative regulation of endothelial cell proliferation, GO:0001937: negative regulation of endothelial cell proliferation, GO:0002021: response to dietary excess, GO:0002021: response to dietary excess, GO:0005319: lipid transporter activity, GO:0005319: lipid transporter activity, GO:0005543: phospholipid binding, GO:…	05010: Alzheimer's disease
ARSA	315222	AY	1.346	0	0	0.0897122	1.16e-05	0	L, SL		arylsulfatase A	Cytoplasm	enzyme	410	11883	Rn.23323	GO:0001669: acrosomal vesicle, GO:0004065: arylsulfatase activity, GO:0005509: calcium ion binding, GO:0005615: extracellular space, GO:0005737: cytoplasm, GO:0005764: lysosome, GO:0005768: endosome, GO:0005886: plasma membrane, GO:0006914: autophagy, GO:0007339: binding of sperm to zona pellucida, GO:0007417: central nervous system development, GO:0007584: response to nutrient, GO:0008484: sulfu…	00600: Sphingolipid metabolism, 04142: Lysosome
CAMKK2	83506	AY	-0.761	0	0	-0.0849715	0.000324894	0.002	L, SL	6	calcium/calmodulin-dependent protein kinase kinase 2, beta	Cytoplasm	kinase	10645	207565	Rn.229208	GO:0004672: protein kinase activity, GO:0004674: protein serine/threonine kinase activity, GO:0004683: calmodulin-dependent protein kinase activity, GO:0004683: calmodulin-dependent protein kinase activity, GO:0005509: calcium ion binding, GO:0005509: calcium ion binding, GO:0005516: calmodulin binding, GO:0005524: ATP binding, GO:0005737: cytoplasm, GO:0005737: cytoplasm, GO:0006468: protein pho…	04920: Adipocytokine signaling pathway
CRH	81648	AY	-0.944	0	0	-0.106983	5.4e-08	0	L	16,21	corticotropin releasing hormone	Extracellular Space	cytokine	1392	12918	Rn.10349	GO:0001934: positive regulation of protein phosphorylation, GO:0001963: synaptic transmission, dopaminergic, GO:0001963: synaptic transmission, dopaminergic, GO:0005102: receptor binding, GO:0005515: protein binding, GO:0005615: extracellular space, GO:0005615: extracellular space, GO:0005615: extracellular space, GO:0005615: extracellular space, GO:0005737: cytoplasm, GO:0006704: glucocorticoid …	04730: Long-term depression
CRHBP	29625	AY	-0.855	0	0	-0.131226	9.4e-08	0	L		corticotropin releasing hormone binding protein	Extracellular Space	other	1393	12919	Rn.34568	GO:0001963: synaptic transmission, dopaminergic, GO:0001963: synaptic transmission, dopaminergic, GO:0001963: synaptic transmission, dopaminergic, GO:0001963: synaptic transmission, dopaminergic, GO:0002125: maternal aggressive behavior, GO:0002125: maternal aggressive behavior, GO:0002125: maternal aggressive behavior, GO:0005615: extracellular space, GO:0005615: extracellular space, GO:0005615:…
EGR1	24330	AY	-0.77	0	0	-0.0820938	0.0745999	0.11	L	6	early growth response 1	Nucleus	transcription regulator	1958	13653	Rn.9096	GO:0000122: negative regulation of transcription from RNA polymerase II promoter, GO:0000122: negative regulation of transcription from RNA polymerase II promoter, GO:0000976: transcription regulatory region sequence-specific DNA binding, GO:0000977: RNA polymerase II regulatory region sequence-specific DNA binding, GO:0000979: RNA polymerase II core promoter sequence-specific DNA binding, GO:000…	05020: Prion diseases
FOS	314322	AY	-0.797	0	0	-0.360071	1.88e-06	0	L, SL	6,16,21	FBJ murine osteosarcoma viral oncogene homolog	Nucleus	transcription regulator	2353	14281	Rn.103750	GO:0001661: conditioned taste aversion, GO:0003677: DNA binding, GO:0003677: DNA binding, GO:0003690: double-stranded DNA binding, GO:0003700: sequence-specific DNA binding transcription factor activity, GO:0003700: sequence-specific DNA binding transcription factor activity, GO:0003700: sequence-specific DNA binding transcription factor activity, GO:0005515: protein binding, GO:0005634: nucleus,…	04010: MAPK signaling pathway, 04380: Osteoclast differentiation, 04620: Toll-like receptor signaling pathway, 04660: T cell receptor signaling pathway, 04662: B cell receptor signaling pathway, 05140: Leishmaniasis, 05142: Chagas disease (American trypanosomiasis), 05200: Pathways in cancer, 05210: Colorectal cancer, 05323: Rheumatoid arthritis
HOMER1	29546	AY	-1.233	0	0	-0.400789	4.22e-13	0	L	3	homer homolog 1 (Drosophila)	Plasma Membrane	other	9456	26556	Rn.37500	GO:0003009: skeletal muscle contraction, GO:0005102: receptor binding, GO:0005515: protein binding, GO:0005737: cytoplasm, GO:0005737: cytoplasm, GO:0005886: plasma membrane, GO:0005886: plasma membrane, GO:0006950: response to stress, GO:0007216: G-protein coupled glutamate receptor signaling pathway, GO:0007623: circadian rhythm, GO:0014069: postsynaptic density, GO:0014069: postsynaptic densit…
PTPRN2	29714	AY	-0.912	0	0	-0.0842465	1.66e-05	0	L		protein tyrosine phosphatase, receptor type, N polypeptide 2	Plasma Membrane	phosphatase	5799	19276	Rn.11044	GO:0004725: protein tyrosine phosphatase activity, GO:0004872: receptor activity, GO:0005515: protein binding, GO:0005737: cytoplasm, GO:0016021: integral to membrane, GO:0030141: secretory granule, GO:0030141: secretory granule, GO:0030658: transport vesicle membrane, GO:0034260: negative regulation of GTPase activity, GO:0043195: terminal button	04940: Type I diabetes mellitus
QPCT	313837	AY	-0.952	0	0	-0.116453	1.48e-10	0	L, SL		glutaminyl-peptide cyclotransferase	Cytoplasm	enzyme	25797	70536	Rn.7474	GO:0006508: proteolysis, GO:0008233: peptidase activity, GO:0016740: transferase activity
RELA	309165	AY	1.012	0	0	0.0976296	5.37e-08	0	L	6,10,12,14,22	v-rel reticuloendotheliosis viral oncogene homolog A (avian)	Nucleus	transcription regulator	5970	19697	Rn.19480	GO:0001889: liver development, GO:0001889: liver development, GO:0001942: hair follicle development, GO:0001942: hair follicle development, GO:0003677: DNA binding, GO:0003682: chromatin binding, GO:0003682: chromatin binding, GO:0003700: sequence-specific DNA binding transcription factor activity, GO:0003705: RNA polymerase II distal enhancer sequence-specific DNA binding transcription factor ac…	04010: MAPK signaling pathway, 04062: Chemokine signaling pathway, 04210: Apoptosis, 04380: Osteoclast differentiation, 04620: Toll-like receptor signaling pathway, 04621: NOD-like receptor signaling pathway, 04622: RIG-I-like receptor signaling pathway, 04623: Cytosolic DNA-sensing pathway, 04660: T cell receptor signaling pathway, 04662: B cell receptor signaling pathway, 04722: Neurotrophin si…
TNC	116640	AY	-1.052	0	0	-0.12444	1.23e-09	0	L	5	tenascin C	Extracellular Space	other	3371	21923	Rn.12723	GO:0003674: molecular_function, GO:0005576: extracellular region, GO:0005578: proteinaceous extracellular matrix, GO:0005604: basement membrane, GO:0005614: interstitial matrix, GO:0005615: extracellular space, GO:0007162: negative regulation of cell adhesion, GO:0007528: neuromuscular junction development, GO:0008284: positive regulation of cell proliferation, GO:0009611: response to wounding, G…	04510: Focal adhesion, 04512: ECM-receptor interaction
APOD	25239	AY	1.827	0.0001	0.001	0.323723	1.11e-08	0	L, SL		apolipoprotein D	Extracellular Space	transporter	347	11815	Rn.11339	GO:0000302: response to reactive oxygen species, GO:0000302: response to reactive oxygen species, GO:0003674: molecular_function, GO:0005215: transporter activity, GO:0005615: extracellular space, GO:0005615: extracellular space, GO:0005622: intracellular, GO:0005737: cytoplasm, GO:0005783: endoplasmic reticulum, GO:0006006: glucose metabolic process, GO:0006006: glucose metabolic process, GO:000…
ADRA1D	29413	AY	0.801	0.0002	0.002	0.134721	3.29e-06	0	L	22	adrenoceptor alpha 1D	Plasma Membrane	G-protein coupled receptor	146	11550	Rn.11314	GO:0001986: negative regulation of the force of heart contraction involved in baroreceptor response to increased systemic arterial blood pressure, GO:0001986: negative regulation of the force of heart contraction involved in baroreceptor response to increased systemic arterial blood pressure, GO:0001994: norepinephrine-epinephrine vasoconstriction involved in regulation of systemic arterial blood…	04020: Calcium signaling pathway, 04080: Neuroactive ligand-receptor interaction, 04270: Vascular smooth muscle contraction, 04970: Salivary secretion
GRM4	24417	AY	-0.556	0.0002	0.002	-0.0983398	0.000392527	0.002	L	1	glutamate receptor, metabotropic 4	Plasma Membrane	G-protein coupled receptor	2914	268934	Rn.89046	GO:0000187: activation of MAPK activity, GO:0004930: G-protein coupled receptor activity, GO:0005622: intracellular, GO:0005886: plasma membrane, GO:0005887: integral to plasma membrane, GO:0007196: adenylate cyclase-inhibiting G-protein coupled glutamate receptor signaling pathway, GO:0007268: synaptic transmission, GO:0007612: learning, GO:0008285: negative regulation of cell proliferation, GO:…	04080: Neuroactive ligand-receptor interaction, 04742: Taste transduction
MAPK3	50689	AY	0.658	0.0002	0.002	0.0686991	0.0359038	0.067	L	11	mitogen-activated protein kinase 3	Cytoplasm	kinase	5595	26417	Rn.2592	GO:0000165: MAPK cascade, GO:0000165: MAPK cascade, GO:0000165: MAPK cascade, GO:0000189: MAPK import into nucleus, GO:0001784: phosphotyrosine binding, GO:0004672: protein kinase activity, GO:0004674: protein serine/threonine kinase activity, GO:0004707: MAP kinase activity, GO:0004707: MAP kinase activity, GO:0004707: MAP kinase activity, GO:0004707: MAP kinase activity, GO:0005515: protein bin…	04010: MAPK signaling pathway, 04012: ErbB signaling pathway, 04062: Chemokine signaling pathway, 04114: Oocyte meiosis, 04150: mTOR signaling pathway, 04270: Vascular smooth muscle contraction, 04320: Dorso-ventral axis formation, 04350: TGF-beta signaling pathway, 04360: Axon guidance, 04370: VEGF signaling pathway, 04380: Osteoclast differentiation, 04510: Focal adhesion, 04520: Adherens junct…
MAN2B1	361378	AY	1.023	0.0003	0.003	0.156692	2.71e-08	0	L, SL		mannosidase, alpha, class 2B, member 1	Cytoplasm	enzyme	4125	17159	Rn.102840	GO:0004559: alpha-mannosidase activity, GO:0004559: alpha-mannosidase activity, GO:0004559: alpha-mannosidase activity, GO:0005537: mannose binding, GO:0005764: lysosome, GO:0006013: mannose metabolic process, GO:0006013: mannose metabolic process, GO:0006464: cellular protein modification process, GO:0006464: cellular protein modification process, GO:0007611: learning or memory, GO:0007611: lear…	00511: Other glycan degradation, 04142: Lysosome
GAL	29141	AY	-0.524	0.0004	0.003	-0.0632687	0.0015125	0.006	L	21	galanin prepropeptide	Extracellular Space	other	51083	14419	Rn.8929	GO:0001664: G-protein coupled receptor binding, GO:0005179: hormone activity, GO:0005576: extracellular region, GO:0005737: cytoplasm, GO:0005794: Golgi apparatus, GO:0006950: response to stress, GO:0006954: inflammatory response, GO:0007218: neuropeptide signaling pathway, GO:0007218: neuropeptide signaling pathway, GO:0007399: nervous system development, GO:0007399: nervous system development, …
S100B	25742	AY	1.677	0.0005	0.004	0.116375	0.00227307	0.008	L	3	S100 calcium binding protein B	Cytoplasm	other	6285	20203	Rn.8937	GO:0001726: ruffle, GO:0001726: ruffle, GO:0005102: receptor binding, GO:0005509: calcium ion binding, GO:0005515: protein binding, GO:0005615: extracellular space, GO:0005634: nucleus, GO:0005634: nucleus, GO:0005737: cytoplasm, GO:0005737: cytoplasm, GO:0005737: cytoplasm, GO:0007611: learning or memory, GO:0007611: learning or memory, GO:0007613: memory, GO:0007613: memory, GO:0008270: zinc io…
NRCAM	497815	AY	-0.616	0.0006	0.005	-0.080848	0.0249495	0.051	L, SL		neuronal cell adhesion molecule	Plasma Membrane	other	4897	319504	Rn.10691	GO:0001525: angiogenesis, GO:0005886: plasma membrane, GO:0005886: plasma membrane, GO:0007155: cell adhesion, GO:0007411: axon guidance, GO:0007417: central nervous system development, GO:0008104: protein localization, GO:0010975: regulation of neuron projection development, GO:0016021: integral to membrane, GO:0016337: cell-cell adhesion, GO:0019227: neuronal action potential propagation, GO:00…	04514: Cell adhesion molecules (CAMs)
PCP4	25510	AY	-0.867	0.0007	0.005	-0.119649	0.0118621	0.03	L	4	Purkinje cell protein 4	Cytoplasm	other	5121	18546	Rn.9736	GO:0005634: nucleus, GO:0005634: nucleus, GO:0005829: cytosol, GO:0005829: cytosol
NR3C1	24413	AY	-0.493	0.0008	0.006	-0.0876896	0.0146947	0.035	L	22	nuclear receptor subfamily 3, group C, member 1 (glucocorticoid receptor)	Nucleus	ligand-dependent nuclear receptor	2908	14815	Rn.90070	GO:0001012: RNA polymerase II regulatory region DNA binding, GO:0003677: DNA binding, GO:0003682: chromatin binding, GO:0003690: double-stranded DNA binding, GO:0003700: sequence-specific DNA binding transcription factor activity, GO:0003713: transcription coactivator activity, GO:0004883: glucocorticoid receptor activity, GO:0004883: glucocorticoid receptor activity, GO:0005496: steroid binding,…	04080: Neuroactive ligand-receptor interaction
LEPR	24536	AY	-0.875	0.001	0.007	-0.0729776	0.00226882	0.008	L	24	leptin receptor	Plasma Membrane	transmembrane receptor	3953	16847	Rn.9891	GO:0001525: angiogenesis, GO:0001542: ovulation from ovarian follicle, GO:0001666: response to hypoxia, GO:0005615: extracellular space, GO:0005886: plasma membrane, GO:0006091: generation of precursor metabolites and energy, GO:0007565: female pregnancy, GO:0007584: response to nutrient, GO:0008203: cholesterol metabolic process, GO:0016500: protein-hormone receptor activity, GO:0016500: protein…	04060: Cytokine-cytokine receptor interaction, 04080: Neuroactive ligand-receptor interaction, 04630: Jak-STAT signaling pathway, 04920: Adipocytokine signaling pathway
PPT1	29411	AY	1.097	0.001	0.007	0.126345	0.00084696	0.004	L		palmitoyl-protein thioesterase 1	Cytoplasm	enzyme	5538	19063	Rn.1574	GO:0002084: protein depalmitoylation, GO:0002084: protein depalmitoylation, GO:0005576: extracellular region, GO:0005576: extracellular region, GO:0005615: extracellular space, GO:0005615: extracellular space, GO:0005634: nucleus, GO:0005634: nucleus, GO:0005764: lysosome, GO:0005764: lysosome, GO:0005764: lysosome, GO:0005794: Golgi apparatus, GO:0005794: Golgi apparatus, GO:0005829: cytosol, GO…	00062: Fatty acid elongation in mitochondria, 01100: Metabolic pathways, 04142: Lysosome
LRPAP1	116565	AY	0.66	0.0013	0.008	0.0147816	0.647999	0.66	L, SL	19	low density lipoprotein receptor-related protein associated protein 1	Plasma Membrane	transmembrane receptor	4043	16976	Rn.10293	GO:0005576: extracellular region, GO:0005576: extracellular region, GO:0005783: endoplasmic reticulum, GO:0005886: plasma membrane, GO:0005886: plasma membrane, GO:0008201: heparin binding, GO:0009986: cell surface, GO:0010916: negative regulation of very-low-density lipoprotein particle clearance, GO:0010916: negative regulation of very-low-density lipoprotein particle clearance, GO:0031982: ves…
PARK7	117287	AY	0.571	0.0015	0.009	0.0495384	0.215364	0.244	L		parkinson protein 7	Nucleus	enzyme	11315	57320	Rn.30105	GO:0001963: synaptic transmission, dopaminergic, GO:0003674: molecular_function, GO:0003729: mRNA binding, GO:0003729: mRNA binding, GO:0003729: mRNA binding, GO:0004601: peroxidase activity, GO:0004601: peroxidase activity, GO:0004601: peroxidase activity, GO:0005634: nucleus, GO:0005634: nucleus, GO:0005634: nucleus, GO:0005737: cytoplasm, GO:0005737: cytoplasm, GO:0005739: mitochondrion, GO:00…	05012: Parkinson's disease
TAC1	24806	AY	-0.998	0.0017	0.009	-0.0955339	0.000146361	0.001	L	22	tachykinin, precursor 1	Extracellular Space	other	6863	21333	Rn.1920	GO:0002675: positive regulation of acute inflammatory response, GO:0005576: extracellular region, GO:0005615: extracellular space, GO:0005886: plasma membrane, GO:0006954: inflammatory response, GO:0006954: inflammatory response, GO:0007204: elevation of cytosolic calcium ion concentration, GO:0007204: elevation of cytosolic calcium ion concentration, GO:0007217: tachykinin receptor signaling pat…
COMT	24267	AY	0.563	0.0019	0.01	0.0748261	0.0111719	0.029	L		catechol-O-methyltransferase	Cytoplasm	enzyme	1312	12846	Rn.220	GO:0000287: magnesium ion binding, GO:0000287: magnesium ion binding, GO:0005739: mitochondrion, GO:0005739: mitochondrion, GO:0005886: plasma membrane, GO:0006584: catecholamine metabolic process, GO:0006584: catecholamine metabolic process, GO:0007565: female pregnancy, GO:0007612: learning, GO:0008210: estrogen metabolic process, GO:0009712: catechol-containing compound metabolic process, GO:0…	00140: Steroid hormone biosynthesis, 00350: Tyrosine metabolism, 01100: Metabolic pathways
L1CAM	50687	AY	-0.65	0.0024	0.012	-0.0696862	0.00056572	0.003	L, SL	1	L1 cell adhesion molecule	Plasma Membrane	other	3897	16728	Rn.10378	GO:0005178: integrin binding, GO:0005178: integrin binding, GO:0005768: endosome, GO:0005886: plasma membrane, GO:0007156: homophilic cell adhesion, GO:0007156: homophilic cell adhesion, GO:0007157: heterophilic cell-cell adhesion, GO:0007157: heterophilic cell-cell adhesion, GO:0007159: leukocyte cell-cell adhesion, GO:0007159: leukocyte cell-cell adhesion, GO:0007166: cell surface receptor sign…	04360: Axon guidance, 04514: Cell adhesion molecules (CAMs)
PTPRF	360406	AY	0.904	0.0024	0.012	0.13838	0.0015302	0.006	L, SL		protein tyrosine phosphatase, receptor type, F	Plasma Membrane	phosphatase	5792	19268	Rn.11386	GO:0001960: negative regulation of cytokine-mediated signaling pathway, GO:0004725: protein tyrosine phosphatase activity, GO:0004725: protein tyrosine phosphatase activity, GO:0004725: protein tyrosine phosphatase activity, GO:0005001: transmembrane receptor protein tyrosine phosphatase activity, GO:0005158: insulin receptor binding, GO:0005768: endosome, GO:0005886: plasma membrane, GO:0006470:…	04514: Cell adhesion molecules (CAMs), 04520: Adherens junction, 04910: Insulin signaling pathway
PSEN2	81751	AY	0.617	0.0027	0.013	0.0748417	0.000386547	0.002	L	23	presenilin 2 (Alzheimer disease 4)	Cytoplasm	peptidase	5664	19165	Rn.11045	GO:0000122: negative regulation of transcription from RNA polymerase II promoter, GO:0000139: Golgi membrane, GO:0000776: kinetochore, GO:0000776: kinetochore, GO:0001666: response to hypoxia, GO:0001708: cell fate specification, GO:0001708: cell fate specification, GO:0001756: somitogenesis, GO:0001756: somitogenesis, GO:0001921: positive regulation of receptor recycling, GO:0001933: negative re…	04330: Notch signaling pathway, 04722: Neurotrophin signaling pathway, 05010: Alzheimer's disease
GUSB	24434	AY	0.457	0.0028	0.013	0.0575098	0.00178271	0.007	L, SL		glucuronidase, beta	Cytoplasm	enzyme	2990	110006	Rn.3692	GO:0004566: beta-glucuronidase activity, GO:0004566: beta-glucuronidase activity, GO:0004566: beta-glucuronidase activity, GO:0004566: beta-glucuronidase activity, GO:0005764: lysosome, GO:0005764: lysosome, GO:0005764: lysosome, GO:0005975: carbohydrate metabolic process, GO:0005975: carbohydrate metabolic process, GO:0030246: carbohydrate binding, GO:0043169: cation binding, GO:0043231: intrace…	00040: Pentose and glucuronate interconversions, 00500: Starch and sucrose metabolism, 00531: Glycosaminoglycan degradation, 00860: Porphyrin and chlorophyll metabolism, 00983: Drug metabolism - other enzymes, 01100: Metabolic pathways, 04142: Lysosome
NR4A2	54278	AY	-1.298	0.003	0.013	-0.193871	2.5e-12	0	L		nuclear receptor subfamily 4, group A, member 2	Nucleus	ligand-dependent nuclear receptor	4929	18227	Rn.88129	GO:0001666: response to hypoxia, GO:0001666: response to hypoxia, GO:0001764: neuron migration, GO:0001764: neuron migration, GO:0001975: response to amphetamine, GO:0001975: response to amphetamine, GO:0003677: DNA binding, GO:0003677: DNA binding, GO:0003700: sequence-specific DNA binding transcription factor activity, GO:0003707: steroid hormone receptor activity, GO:0004879: ligand-activated …
VEGFA	83785	AY	-0.532	0.003	0.013	-0.0934085	0.0143973	0.034	L	4	vascular endothelial growth factor A	Extracellular Space	growth factor	7422	22339	Rn.1923	GO:0001525: angiogenesis, GO:0001525: angiogenesis, GO:0001525: angiogenesis, GO:0001541: ovarian follicle development, GO:0001541: ovarian follicle development, GO:0001568: blood vessel development, GO:0001569: patterning of blood vessels, GO:0001569: patterning of blood vessels, GO:0001666: response to hypoxia, GO:0001666: response to hypoxia, GO:0001701: in utero embryonic development, GO:0001…	04150: mTOR signaling pathway, 04370: VEGF signaling pathway, 04510: Focal adhesion, 05200: Pathways in cancer, 05211: Renal cell carcinoma, 05212: Pancreatic cancer, 05219: Bladder cancer, 05323: Rheumatoid arthritis
CCL3	25542	AY	0.659	0.0031	0.014	0.0766764	3.83e-05	0	L, SL	10	chemokine (C-C motif) ligand 3-like 1	Extracellular Space	cytokine	6349|414062	20302	Rn.10139	GO:0000165: MAPK cascade, GO:0000165: MAPK cascade, GO:0001649: osteoblast differentiation, GO:0001649: osteoblast differentiation, GO:0001775: cell activation, GO:0001775: cell activation, GO:0002548: monocyte chemotaxis, GO:0002548: monocyte chemotaxis, GO:0004672: protein kinase activity, GO:0004672: protein kinase activity, GO:0004698: calcium-dependent protein kinase C activity, GO:0004698: …	04060: Cytokine-cytokine receptor interaction, 04062: Chemokine signaling pathway, 04620: Toll-like receptor signaling pathway, 05142: Chagas disease (American trypanosomiasis), 05323: Rheumatoid arthritis
NREP	338475	AY	-1.587	0.0031	0.014	-0.365139	1.48e-10	0	L, SL		neuronal regeneration related protein homolog (rat)	Cytoplasm	other	9315	27528		GO:0005634: nucleus, GO:0005737: cytoplasm, GO:0005737: cytoplasm, GO:0017015: regulation of transforming growth factor beta receptor signaling pathway, GO:0017015: regulation of transforming growth factor beta receptor signaling pathway, GO:0031103: axon regeneration, GO:0045664: regulation of neuron differentiation
SLC11A2	25715	AY	0.43	0.0032	0.014	0.0518636	0.0778535	0.113	L	2	solute carrier family 11 (proton-coupled divalent metal ion transporters), member 2	Plasma Membrane	transporter	4891	18174	Rn.11418	GO:0000041: transition metal ion transport, GO:0001666: response to hypoxia, GO:0001666: response to hypoxia, GO:0003032: detection of oxygen, GO:0003032: detection of oxygen, GO:0005215: transporter activity, GO:0005375: copper ion transmembrane transporter activity, GO:0005375: copper ion transmembrane transporter activity, GO:0005381: iron ion transmembrane transporter activity, GO:0005381: ir…	04142: Lysosome
THRB	24831	AY	0.505	0.004	0.016	0.0653542	0.00204288	0.008	L	16	thyroid hormone receptor, beta	Nucleus	ligand-dependent nuclear receptor	7068	21834	Rn.88692	GO:0000122: negative regulation of transcription from RNA polymerase II promoter, GO:0003690: double-stranded DNA binding, GO:0003707: steroid hormone receptor activity, GO:0004879: ligand-activated sequence-specific DNA binding RNA polymerase II transcription factor activity, GO:0004887: thyroid hormone receptor activity, GO:0005634: nucleus, GO:0005634: nucleus, GO:0006357: regulation of transc…	04080: Neuroactive ligand-receptor interaction
RGS14	114705	AY	-0.811	0.0041	0.016	-0.0959657	0.000475269	0.002	L, SL		regulator of G-protein signaling 14	Cytoplasm	other	10636	51791	Rn.9795	GO:0000922: spindle pole, GO:0005057: receptor signaling protein activity, GO:0005057: receptor signaling protein activity, GO:0005092: GDP-dissociation inhibitor activity, GO:0005092: GDP-dissociation inhibitor activity, GO:0005096: GTPase activator activity, GO:0005096: GTPase activator activity, GO:0005096: GTPase activator activity, GO:0005096: GTPase activator activity, GO:0005515: protein b…
VLDLR	25696	AY	-0.505	0.0047	0.017	-0.0729724	0.0232368	0.048	L		very low density lipoprotein receptor	Plasma Membrane	transporter	7436	22359	Rn.9975	GO:0000122: negative regulation of transcription from RNA polymerase II promoter, GO:0001666: response to hypoxia, GO:0001948: glycoprotein binding, GO:0001948: glycoprotein binding, GO:0005509: calcium ion binding, GO:0005615: extracellular space, GO:0005615: extracellular space, GO:0005634: nucleus, GO:0005905: coated pit, GO:0006869: lipid transport, GO:0006898: receptor-mediated endocytosis, …
SNCA	29219	AY	-0.647	0.0053	0.019	-0.138327	7.26e-06	0	L	3	synuclein, alpha (non A4 component of amyloid precursor)	Cytoplasm	other	6622	20617	Rn.1827	GO:0000287: magnesium ion binding, GO:0001774: microglial cell activation, GO:0001921: positive regulation of receptor recycling, GO:0001933: negative regulation of protein phosphorylation, GO:0001956: positive regulation of neurotransmitter secretion, GO:0001963: synaptic transmission, dopaminergic, GO:0005507: copper ion binding, GO:0005509: calcium ion binding, GO:0005515: protein binding, GO:…	05010: Alzheimer's disease, 05012: Parkinson's disease
FMR1	24948	AY	-0.492	0.0059	0.02	-0.10098	0.0345791	0.065	L, SL		fragile X mental retardation 1	Nucleus	other	2332	14265	Rn.40595	GO:0003723: RNA binding, GO:0005634: nucleus, GO:0005730: nucleolus, GO:0005737: cytoplasm, GO:0005844: polysome, GO:0005845: mRNA cap binding complex, GO:0005845: mRNA cap binding complex, GO:0006417: regulation of translation, GO:0007417: central nervous system development, GO:0010494: cytoplasmic stress granule, GO:0030425: dendrite, GO:0043197: dendritic spine, GO:0043198: dendritic shaft, GO…
DOC2A	65031	AY	0.713	0.006	0.021	0.130289	0.0093494	0.025	L		double C2-like domains, alpha	Cytoplasm	transporter	8448	13446	Rn.220257	GO:0005215: transporter activity, GO:0005544: calcium-dependent phospholipid binding, GO:0005764: lysosome, GO:0016079: synaptic vesicle exocytosis, GO:0017158: regulation of calcium ion-dependent exocytosis, GO:0017158: regulation of calcium ion-dependent exocytosis, GO:0030054: cell junction, GO:0030672: synaptic vesicle membrane
GRID2	79220	AY	-0.406	0.0067	0.022	-0.0509143	0.00417461	0.013	L	13	glutamate receptor, ionotropic, delta 2	Plasma Membrane	ion channel	2895	14804	Rn.10046	GO:0003674: molecular_function, GO:0004970: ionotropic glutamate receptor activity, GO:0005234: extracellular-glutamate-gated ion channel activity, GO:0005886: plasma membrane, GO:0005886: plasma membrane, GO:0008150: biological_process, GO:0008328: ionotropic glutamate receptor complex, GO:0014069: postsynaptic density, GO:0016020: membrane, GO:0016021: integral to membrane, GO:0030054: cell jun…	04080: Neuroactive ligand-receptor interaction, 04730: Long-term depression
BDNF	24225	AY	-0.684	0.0085	0.026	-0.100284	0.00724559	0.021	L, SL	4	brain-derived neurotrophic factor	Extracellular Space	growth factor	627	12064	Rn.11266	GO:0001657: ureteric bud development, GO:0001666: response to hypoxia, GO:0002544: chronic inflammatory response, GO:0005169: neurotrophin TRKB receptor binding, GO:0005576: extracellular region, GO:0005623: cell, GO:0006120: mitochondrial electron transport, NADH to ubiquinone, GO:0006916: anti-apoptosis, GO:0007399: nervous system development, GO:0007406: negative regulation of neuroblast proli…	04010: MAPK signaling pathway, 04722: Neurotrophin signaling pathway, 05016: Huntington's disease
PTEN	50557	AY	-0.375	0.0099	0.028	-0.0653938	0.00934713	0.025	L	3	phosphatase and tensin homolog	Cytoplasm	phosphatase	5728	19211	Rn.22158	GO:0001525: angiogenesis, GO:0001933: negative regulation of protein phosphorylation, GO:0002902: regulation of B cell apoptotic process, GO:0004438: phosphatidylinositol-3-phosphatase activity, GO:0004721: phosphoprotein phosphatase activity, GO:0004722: protein serine/threonine phosphatase activity, GO:0004725: protein tyrosine phosphatase activity, GO:0005161: platelet-derived growth factor re…	00562: Inositol phosphate metabolism, 04070: Phosphatidylinositol signaling system, 04115: p53 signaling pathway, 04510: Focal adhesion, 04530: Tight junction, 05200: Pathways in cancer, 05213: Endometrial cancer, 05214: Glioma, 05215: Prostate cancer, 05218: Melanoma, 05222: Small cell lung cancer
NDN	308690	AY	-1.467	0.0112	0.03	-0.224899	1.14e-07	0	L, SL		necdin homolog (mouse)	Nucleus	other	4692	17984	Rn.3096	GO:0001764: neuron migration, GO:0003016: respiratory system process, GO:0005515: protein binding, GO:0005634: nucleus, GO:0005737: cytoplasm, GO:0005737: cytoplasm, GO:0005813: centrosome, GO:0005829: cytosol, GO:0006355: regulation of transcription, DNA-dependent, GO:0007409: axonogenesis, GO:0007413: axonal fasciculation, GO:0007417: central nervous system development, GO:0007585: respiratory …
HTR2A	29595	AY	-0.448	0.0129	0.033	0.0490194	0.114069	0.148	L		5-hydroxytryptamine (serotonin) receptor 2A, G protein-coupled	Plasma Membrane	G-protein coupled receptor	3356	15558	Rn.10294, Rn.146756	GO:0001659: temperature homeostasis, GO:0001965: G-protein alpha-subunit binding, GO:0004435: phosphatidylinositol phospholipase C activity, GO:0004435: phosphatidylinositol phospholipase C activity, GO:0004993: serotonin receptor activity, GO:0004993: serotonin receptor activity, GO:0005737: cytoplasm, GO:0005829: cytosol, GO:0005886: plasma membrane, GO:0005886: plasma membrane, GO:0006661: pho…	04020: Calcium signaling pathway, 04080: Neuroactive ligand-receptor interaction, 04540: Gap junction
GRM1	24414	AY	-0.36	0.0131	0.033	-0.0649946	0.0477396	0.081	L, SL	21	glutamate receptor, metabotropic 1	Plasma Membrane	G-protein coupled receptor	2911	14816	Rn.87787	GO:0000186: activation of MAPKK activity, GO:0000186: activation of MAPKK activity, GO:0000187: activation of MAPK activity, GO:0000187: activation of MAPK activity, GO:0001639: PLC activating G-protein coupled glutamate receptor activity, GO:0004930: G-protein coupled receptor activity, GO:0005515: protein binding, GO:0005634: nucleus, GO:0005634: nucleus, GO:0005887: integral to plasma membrane…	04020: Calcium signaling pathway, 04080: Neuroactive ligand-receptor interaction, 04540: Gap junction, 04720: Long-term potentiation, 04730: Long-term depression, 05016: Huntington's disease
MAPT	29477	AY	0.357	0.0139	0.034	0.01381	0.793578	0.8	L	3	microtubule-associated protein tau	Plasma Membrane	other	4137	17762	Rn.2455	GO:0000226: microtubule cytoskeleton organization, GO:0000226: microtubule cytoskeleton organization, GO:0001764: neuron migration, GO:0005515: protein binding, GO:0005622: intracellular, GO:0005634: nucleus, GO:0005737: cytoplasm, GO:0005829: cytosol, GO:0005874: microtubule, GO:0005874: microtubule, GO:0005886: plasma membrane, GO:0005886: plasma membrane, GO:0006915: apoptotic process, GO:0007…	04010: MAPK signaling pathway, 05010: Alzheimer's disease
STS	24800	AY	0.997	0.014	0.034	0.106447	3.64e-08	0	L		steroid sulfatase (microsomal), isozyme S	Cytoplasm	enzyme	412	20905	Rn.6312	GO:0004773: steryl-sulfatase activity, GO:0005635: nuclear envelope, GO:0005789: endoplasmic reticulum membrane, GO:0007565: female pregnancy, GO:0007611: learning or memory, GO:0008202: steroid metabolic process, GO:0008284: positive regulation of cell proliferation, GO:0008484: sulfuric ester hydrolase activity, GO:0008484: sulfuric ester hydrolase activity, GO:0009268: response to pH, GO:00140…	00140: Steroid hormone biosynthesis
GM2A	282838	AY	1.181	0.0144	0.035	0.13252	7.79e-07	0	L		GM2 ganglioside activator	Cytoplasm	enzyme	2760	14667	Rn.98783	GO:0001573: ganglioside metabolic process, GO:0004563: beta-N-acetylhexosaminidase activity, GO:0005319: lipid transporter activity, GO:0005730: nucleolus, GO:0005737: cytoplasm, GO:0005737: cytoplasm, GO:0005739: mitochondrion, GO:0005764: lysosome, GO:0005889: hydrogen:potassium-exchanging ATPase complex, GO:0006689: ganglioside catabolic process, GO:0006869: lipid transport, GO:0007611: learni…	04142: Lysosome
ADCY3	64508	AY	-0.417	0.0148	0.035	-0.0408383	0.0711018	0.106	L		adenylate cyclase 3	Plasma Membrane	enzyme	109	104111	Rn.87800	GO:0004016: adenylate cyclase activity, GO:0005516: calmodulin binding, GO:0005524: ATP binding, GO:0005634: nucleus, GO:0005737: cytoplasm, GO:0005737: cytoplasm, GO:0005886: plasma membrane, GO:0005886: plasma membrane, GO:0006171: cAMP biosynthetic process, GO:0007143: female meiosis, GO:0007608: sensory perception of smell, GO:0008294: calcium- and calmodulin-responsive adenylate cyclase acti…	00230: Purine metabolism, 04020: Calcium signaling pathway, 04062: Chemokine signaling pathway, 04114: Oocyte meiosis, 04270: Vascular smooth muscle contraction, 04540: Gap junction, 04740: Olfactory transduction, 04912: GnRH signaling pathway, 04914: Progesterone-mediated oocyte maturation, 04916: Melanogenesis, 04962: Vasopressin-regulated water reabsorption, 04970: Salivary secretion, 04971: G…
SOD2	24787	AY	-0.573	0.0148	0.035	-0.278572	0.000300564	0.002	L	5	superoxide dismutase 2, mitochondrial	Cytoplasm	enzyme	6648	20656	Rn.10488	GO:0000302: response to reactive oxygen species, GO:0000303: response to superoxide, GO:0001306: age-dependent response to oxidative stress, GO:0001315: age-dependent response to reactive oxygen species, GO:0001315: age-dependent response to reactive oxygen species, GO:0001666: response to hypoxia, GO:0001836: release of cytochrome c from mitochondria, GO:0001836: release of cytochrome c from mit…	04146: Peroxisome, 05016: Huntington's disease
SRR	303306	AY	-0.826	0.0153	0.036	-0.0822575	0.00144171	0.006	L		serine racemase	Cytoplasm	enzyme	63826	27364	Rn.220332	GO:0000287: magnesium ion binding, GO:0000287: magnesium ion binding, GO:0003824: catalytic activity, GO:0003941: L-serine ammonia-lyase activity, GO:0003941: L-serine ammonia-lyase activity, GO:0005509: calcium ion binding, GO:0005509: calcium ion binding, GO:0005524: ATP binding, GO:0005524: ATP binding, GO:0005737: cytoplasm, GO:0005737: cytoplasm, GO:0005886: plasma membrane, GO:0006520: cell…	00260: Glycine, serine and threonine metabolism
PDE11A	140928	AY	0.427	0.0166	0.038	0.0277468	0.0171413	0.039	L		phosphodiesterase 11A	Cytoplasm	enzyme	50940	241489	Rn.88630	GO:0004112: cyclic-nucleotide phosphodiesterase activity, GO:0004118: cGMP-stimulated cyclic-nucleotide phosphodiesterase activity, GO:0004118: cGMP-stimulated cyclic-nucleotide phosphodiesterase activity, GO:0005829: cytosol, GO:0006198: cAMP catabolic process, GO:0007165: signal transduction, GO:0030552: cAMP binding, GO:0030553: cGMP binding, GO:0030553: cGMP binding, GO:0043204: perikaryon, G…	00230: Purine metabolism
GRP	171101	AY	-0.695	0.0177	0.039	-0.147013	2.77e-06	0	L		gastrin-releasing peptide	Extracellular Space	growth factor	2922	225642	Rn.10930	GO:0005184: neuropeptide hormone activity, GO:0005184: neuropeptide hormone activity, GO:0005615: extracellular space, GO:0005615: extracellular space, GO:0007218: neuropeptide signaling pathway, GO:0007218: neuropeptide signaling pathway, GO:0007218: neuropeptide signaling pathway
CACNA1G	29717	AY	-0.383	0.0203	0.042	-0.0401332	0.0453166	0.078	L		calcium channel, voltage-dependent, T type, alpha 1G subunit	Plasma Membrane	ion channel	8913	12291	Rn.86960	GO:0001508: regulation of action potential, GO:0002027: regulation of heart rate, GO:0005245: voltage-gated calcium channel activity, GO:0005886: plasma membrane, GO:0005886: plasma membrane, GO:0007204: elevation of cytosolic calcium ion concentration, GO:0007268: synaptic transmission, GO:0008332: low voltage-gated calcium channel activity, GO:0008332: low voltage-gated calcium channel activity…	04010: MAPK signaling pathway, 04020: Calcium signaling pathway, 04930: Type II diabetes mellitus
ARC	54323	AY	-0.793	0.0212	0.043	-0.168107	5e-05	0	L, SL	5	activity-regulated cytoskeleton-associated protein	Cytoplasm	other	23237	11838	Rn.10086	GO:0001669: acrosomal vesicle, GO:0005515: protein binding, GO:0005737: cytoplasm, GO:0005737: cytoplasm, GO:0005768: endosome, GO:0005886: plasma membrane, GO:0005886: plasma membrane, GO:0005938: cell cortex, GO:0006897: endocytosis, GO:0007010: cytoskeleton organization, GO:0007010: cytoskeleton organization, GO:0007492: endoderm development, GO:0007492: endoderm development, GO:0007612: learn…
CNTN2	25356	AY	0.705	0.0221	0.044	0.110962	3.96e-06	0	L		contactin 2 (axonal)	Plasma Membrane	other	6900	21367	Rn.89910	GO:0000226: microtubule cytoskeleton organization, GO:0000226: microtubule cytoskeleton organization, GO:0001764: neuron migration, GO:0001764: neuron migration, GO:0001948: glycoprotein binding, GO:0001948: glycoprotein binding, GO:0005886: plasma membrane, GO:0007160: cell-matrix adhesion, GO:0007409: axonogenesis, GO:0007411: axon guidance, GO:0007411: axon guidance, GO:0007413: axonal fascicu…	04514: Cell adhesion molecules (CAMs)
AGA	290923	AY	1.165	0.0228	0.045	0.133926	0.00205441	0.008	L, SL		aspartylglucosaminidase	Cytoplasm	enzyme	175	11593	Rn.104649	GO:0003948: N4-(beta-N-acetylglucosaminyl)-L-asparaginase activity, GO:0003948: N4-(beta-N-acetylglucosaminyl)-L-asparaginase activity, GO:0005764: lysosome, GO:0005764: lysosome, GO:0005783: endoplasmic reticulum, GO:0005783: endoplasmic reticulum, GO:0006517: protein deglycosylation, GO:0006517: protein deglycosylation, GO:0008150: biological_process, GO:0043621: protein self-association, GO:00…	00511: Other glycan degradation, 04142: Lysosome
HTR2C	25187	AY	-0.895	0.0231	0.046	-0.176872	8.62e-06	0	L, SL		5-hydroxytryptamine (serotonin) receptor 2C, G protein-coupled	Plasma Membrane	G-protein coupled receptor	3358	15560	Rn.9935	GO:0004435: phosphatidylinositol phospholipase C activity, GO:0004993: serotonin receptor activity, GO:0004993: serotonin receptor activity, GO:0004993: serotonin receptor activity, GO:0004993: serotonin receptor activity, GO:0005515: protein binding, GO:0005634: nucleus, GO:0005737: cytoplasm, GO:0005886: plasma membrane, GO:0006182: cGMP biosynthetic process, GO:0006661: phosphatidylinositol bi…	04020: Calcium signaling pathway, 04080: Neuroactive ligand-receptor interaction, 04540: Gap junction
NFASC	116690	AY	-1.342	0.0236	0.046	-0.188823	5.63e-07	0	L		neurofascin	Plasma Membrane	other	23114	269116	Rn.3048	GO:0002175: protein localization to paranode region of axon, GO:0002175: protein localization to paranode region of axon, GO:0005622: intracellular, GO:0005886: plasma membrane, GO:0005886: plasma membrane, GO:0007155: cell adhesion, GO:0007411: axon guidance, GO:0007411: axon guidance, GO:0007422: peripheral nervous system development, GO:0016021: integral to membrane, GO:0019226: transmission o…	04514: Cell adhesion molecules (CAMs)
CX3CR1	171056	AY	0.613	0.0255	0.049	0.0816734	4.42e-05	0	L		chemokine (C-X3-C motif) receptor 1	Plasma Membrane	G-protein coupled receptor	1524	13051	Rn.10482	GO:0002282: microglial cell activation involved in immune response, GO:0002282: microglial cell activation involved in immune response, GO:0004896: cytokine receptor activity, GO:0016021: integral to membrane, GO:0016495: C-X3-C chemokine receptor activity, GO:0016525: negative regulation of angiogenesis, GO:0016525: negative regulation of angiogenesis, GO:0019221: cytokine-mediated signaling pat…	04060: Cytokine-cytokine receptor interaction, 04062: Chemokine signaling pathway
AVP	24221	AY	-0.323	0.0258	0.049	-0.0324256	0.389718	0.412	L	4	arginine vasopressin	Extracellular Space	other	551	11998	Rn.9976	GO:0001659: temperature homeostasis, GO:0002125: maternal aggressive behavior, GO:0003084: positive regulation of systemic arterial blood pressure, GO:0004672: protein kinase activity, GO:0004672: protein kinase activity, GO:0004871: signal transducer activity, GO:0004871: signal transducer activity, GO:0005184: neuropeptide hormone activity, GO:0005184: neuropeptide hormone activity, GO:0005185:…	04962: Vasopressin-regulated water reabsorption
CDK5R1	116671	AY	-0.664	0.027	0.05	-0.0777405	0.000703274	0.003	L, SL	18	cyclin-dependent kinase 5, regulatory subunit 1 (p35)	Nucleus	kinase	8851	12569	Rn.11213	GO:0001764: neuron migration, GO:0001764: neuron migration, GO:0004693: cyclin-dependent protein kinase activity, GO:0005509: calcium ion binding, GO:0005515: protein binding, GO:0005634: nucleus, GO:0005634: nucleus, GO:0005737: cytoplasm, GO:0005737: cytoplasm, GO:0005886: plasma membrane, GO:0006468: protein phosphorylation, GO:0007049: cell cycle, GO:0007158: neuron cell-cell adhesion, GO:000…	05010: Alzheimer's disease
CREM	25620	AY	-0.383	0.0306	0.054	-0.0217704	0.0526888	0.086	L	2	cAMP responsive element modulator	Nucleus	other	1390	12916	Rn.10251	GO:0003677: DNA binding, GO:0003700: sequence-specific DNA binding transcription factor activity, GO:0005634: nucleus, GO:0005667: transcription factor complex, GO:0005667: transcription factor complex, GO:0006006: glucose metabolic process, GO:0006351: transcription, DNA-dependent, GO:0006355: regulation of transcription, DNA-dependent, GO:0006355: regulation of transcription, DNA-dependent, GO:…
PRKCG	24681	AY	-0.555	0.0316	0.055	-0.0681331	0.0428057	0.075	L, SL	13	protein kinase C, gamma	Cytoplasm	kinase	5582	18752	Rn.9747	GO:0004672: protein kinase activity, GO:0004697: protein kinase C activity, GO:0004698: calcium-dependent protein kinase C activity, GO:0005515: protein binding, GO:0005524: ATP binding, GO:0005622: intracellular, GO:0005634: nucleus, GO:0005634: nucleus, GO:0005737: cytoplasm, GO:0005829: cytosol, GO:0005886: plasma membrane, GO:0005886: plasma membrane, GO:0006468: protein phosphorylation, GO:0…	04010: MAPK signaling pathway, 04012: ErbB signaling pathway, 04020: Calcium signaling pathway, 04070: Phosphatidylinositol signaling system, 04270: Vascular smooth muscle contraction, 04310: Wnt signaling pathway, 04370: VEGF signaling pathway, 04510: Focal adhesion, 04530: Tight junction, 04540: Gap junction, 04650: Natural killer cell mediated cytotoxicity, 04664: Fc epsilon RI signaling pathw…
RCAN2	140666	AY	1.035	0.0317	0.055	0.152476	0.00070984	0.003	L		regulator of calcineurin 2	unknown	other		53901	Rn.24428	GO:0000166: nucleotide binding, GO:0019722: calcium-mediated signaling
JUNB	24517	AY	-0.457	0.0319	0.055	-0.0843432	0.00312269	0.011	L	3	jun B proto-oncogene	Nucleus	transcription regulator	3726	16477	Rn.15806	GO:0001570: vasculogenesis, GO:0001570: vasculogenesis, GO:0001649: osteoblast differentiation, GO:0001649: osteoblast differentiation, GO:0001701: in utero embryonic development, GO:0001829: trophectodermal cell differentiation, GO:0001829: trophectodermal cell differentiation, GO:0003677: DNA binding, GO:0003677: DNA binding, GO:0003690: double-stranded DNA binding, GO:0003700: sequence-specifi…	04380: Osteoclast differentiation
SLC6A9	116509	AY	0.379	0.0327	0.056	0.0802262	0.0179812	0.04	L, SL		solute carrier family 6 (neurotransmitter transporter, glycine), member 9	Plasma Membrane	transporter	6536	14664	Rn.32110	GO:0005283: sodium:amino acid symporter activity, GO:0005328: neurotransmitter:sodium symporter activity, GO:0005515: protein binding, GO:0005886: plasma membrane, GO:0005887: integral to plasma membrane, GO:0015187: glycine transmembrane transporter activity, GO:0015187: glycine transmembrane transporter activity, GO:0015816: glycine transport, GO:0015816: glycine transport, GO:0015837: amine tr…
NPTX2	288475	AY	-0.798	0.0341	0.058	-0.104139	0.00128294	0.005	L		neuronal pentraxin II	Extracellular Space	other	4885	53324	Rn.162101	GO:0005576: extracellular region, GO:0030246: carbohydrate binding, GO:0046872: metal ion binding
ACAT1	25014	AY	0.306	0.0349	0.059	0.0262621	0.465627	0.485	L		acetyl-CoA acetyltransferase 1	Cytoplasm	enzyme	38	110446	Rn.4054	GO:0001889: liver development, GO:0003985: acetyl-CoA C-acetyltransferase activity, GO:0003985: acetyl-CoA C-acetyltransferase activity, GO:0005739: mitochondrion, GO:0005739: mitochondrion, GO:0005743: mitochondrial inner membrane, GO:0005743: mitochondrial inner membrane, GO:0005759: mitochondrial matrix, GO:0007420: brain development, GO:0009725: response to hormone stimulus, GO:0014070: respo…	00071: Fatty acid metabolism, 00072: Synthesis and degradation of ketone bodies, 00280: Valine, leucine and isoleucine degradation, 00310: Lysine degradation, 00380: Tryptophan metabolism, 00620: Pyruvate metabolism, 00630: Glyoxylate and dicarboxylate metabolism, 00640: Propanoate metabolism, 00650: Butanoate metabolism, 00900: Terpenoid backbone biosynthesis, 01100: Metabolic pathways
ATP1A2	24212	AY	0.306	0.0351	0.059	0.0205164	0.657763	0.669	L, SL	13	ATPase, Na+/K+ transporting, alpha 2 polypeptide	Plasma Membrane	transporter	477	98660	Rn.1042, Rn.214222	GO:0001504: neurotransmitter uptake, GO:0001504: neurotransmitter uptake, GO:0002026: regulation of the force of heart contraction, GO:0002026: regulation of the force of heart contraction, GO:0002087: regulation of respiratory gaseous exchange by neurological system process, GO:0002087: regulation of respiratory gaseous exchange by neurological system process, GO:0005391: sodium:potassium-exchan…	04260: Cardiac muscle contraction, 04960: Aldosterone-regulated sodium reabsorption, 04964: Proximal tubule bicarbonate reclamation, 04970: Salivary secretion, 04971: Gastric acid secretion, 04972: Pancreatic secretion, 04973: Carbohydrate digestion and absorption, 04974: Protein digestion and absorption, 04976: Bile secretion
CAMK4	25050	AY	-0.452	0.0351	0.059	-0.0840949	0.00027084	0.001	L	1	calcium/calmodulin-dependent protein kinase IV	Nucleus	kinase	814	12326	Rn.11046	GO:0004683: calmodulin-dependent protein kinase activity, GO:0005516: calmodulin binding, GO:0005524: ATP binding, GO:0005634: nucleus, GO:0005654: nucleoplasm, GO:0005737: cytoplasm, GO:0005829: cytosol, GO:0006468: protein phosphorylation, GO:0006468: protein phosphorylation, GO:0006913: nucleocytoplasmic transport, GO:0006913: nucleocytoplasmic transport, GO:0006954: inflammatory response, GO:…	04020: Calcium signaling pathway, 04380: Osteoclast differentiation, 04720: Long-term potentiation, 04722: Neurotrophin signaling pathway
NLGN3	171297	AY	-0.373	0.0354	0.059	-0.0763427	0.0143611	0.034	L, SL		neuroligin 3	Plasma Membrane	enzyme	54413	245537	Rn.226139	GO:0002087: regulation of respiratory gaseous exchange by neurological system process, GO:0004872: receptor activity, GO:0005737: cytoplasm, GO:0005737: cytoplasm, GO:0005887: integral to plasma membrane, GO:0006898: receptor-mediated endocytosis, GO:0007155: cell adhesion, GO:0007158: neuron cell-cell adhesion, GO:0007416: synapse assembly, GO:0008542: visual learning, GO:0008542: visual learnin…	04514: Cell adhesion molecules (CAMs)
MARCKS	25603	AY	-0.374	0.036	0.06	-0.148767	0.0259813	0.053	L, SL		myristoylated alanine-rich protein kinase C substrate	Plasma Membrane	other	4082	17118	Rn.9560	GO:0003779: actin binding, GO:0005080: protein kinase C binding, GO:0005080: protein kinase C binding, GO:0005516: calmodulin binding, GO:0005737: cytoplasm, GO:0005737: cytoplasm, GO:0005813: centrosome, GO:0005813: centrosome, GO:0005938: cell cortex, GO:0005938: cell cortex, GO:0016020: membrane, GO:0016020: membrane, GO:0042585: germinal vesicle, GO:0042585: germinal vesicle	04666: Fc gamma R-mediated phagocytosis
PRKAR2B	24679	AY	-0.55	0.0365	0.06	-0.0935953	0.0156416	0.036	L	5	protein kinase, cAMP-dependent, regulatory, type II, beta	Cytoplasm	kinase	5577	19088	Rn.164375, Rn.4075	GO:0005737: cytoplasm, GO:0005737: cytoplasm, GO:0005743: mitochondrial inner membrane, GO:0005813: centrosome, GO:0005813: centrosome, GO:0005886: plasma membrane, GO:0005886: plasma membrane, GO:0005952: cAMP-dependent protein kinase complex, GO:0005952: cAMP-dependent protein kinase complex, GO:0006631: fatty acid metabolic process, GO:0006631: fatty acid metabolic process, GO:0007165: signal …	04210: Apoptosis, 04910: Insulin signaling pathway
NTF3	81737	AY	-0.488	0.0381	0.062	-0.114114	0.00275766	0.01	L		neurotrophin 3	Extracellular Space	growth factor	4908	18205	Rn.9715	GO:0005165: neurotrophin receptor binding, GO:0005576: extracellular region, GO:0007274: neuromuscular synaptic transmission, GO:0007274: neuromuscular synaptic transmission, GO:0007399: nervous system development, GO:0007403: glial cell fate determination, GO:0007403: glial cell fate determination, GO:0007411: axon guidance, GO:0007411: axon guidance, GO:0007420: brain development, GO:0007420: b…	04010: MAPK signaling pathway, 04722: Neurotrophin signaling pathway
SYNJ1	85238	AY	-0.365	0.0391	0.062	-0.0289949	0.362092	0.385	L	1	synaptojanin 1	Cytoplasm	phosphatase	8867	104015	Rn.22685	GO:0000166: nucleotide binding, GO:0003676: nucleic acid binding, GO:0003723: RNA binding, GO:0004439: phosphatidylinositol-4,5-bisphosphate 5-phosphatase activity, GO:0004439: phosphatidylinositol-4,5-bisphosphate 5-phosphatase activity, GO:0005515: protein binding, GO:0005737: cytoplasm, GO:0006836: neurotransmitter transport, GO:0007420: brain development, GO:0007612: learning, GO:0007612: lea…	00562: Inositol phosphate metabolism, 01100: Metabolic pathways, 04070: Phosphatidylinositol signaling system
ADAM2	56806	AY	-0.32	0.0392	0.063	-0.0377264	0.0489807	0.082	L. SL		ADAM metallopeptidase domain 2	Plasma Membrane	peptidase	2515	11495	Rn.42917	GO:0001669: acrosomal vesicle, GO:0004222: metalloendopeptidase activity, GO:0006508: proteolysis, GO:0007155: cell adhesion, GO:0007155: cell adhesion, GO:0007283: spermatogenesis, GO:0008270: zinc ion binding, GO:0008542: visual learning, GO:0008542: visual learning, GO:0009566: fertilization, GO:0016021: integral to membrane, GO:0030534: adult behavior, GO:0030534: adult behavior
SST	24797	AY	-0.587	0.0431	0.066	-0.0803684	0.0594199	0.094	L	4,16	somatostatin	Extracellular Space	other	6750	20604	Rn.34418	GO:0001101: response to acid, GO:0005179: hormone activity, GO:0005615: extracellular space, GO:0006972: hyperosmotic response, GO:0009408: response to heat, GO:0010243: response to organic nitrogen, GO:0030334: regulation of cell migration, GO:0030334: regulation of cell migration, GO:0042493: response to drug, GO:0043025: neuronal cell body, GO:0043200: response to amino acid stimulus, GO:00485…	04971: Gastric acid secretion
GLP1R	25051	AY	-0.293	0.0434	0.066	-0.0407887	0.0513385	0.084	L	4	glucagon-like peptide 1 receptor	Plasma Membrane	G-protein coupled receptor	2740	14652	Rn.11408	GO:0001653: peptide receptor activity, GO:0004930: G-protein coupled receptor activity, GO:0004967: glucagon receptor activity, GO:0005886: plasma membrane, GO:0005886: plasma membrane, GO:0005887: integral to plasma membrane, GO:0007189: adenylate cyclase-activating G-protein coupled receptor signaling pathway, GO:0007204: elevation of cytosolic calcium ion concentration, GO:0007218: neuropeptid…	04080: Neuroactive ligand-receptor interaction
DRD5	25195	AY	-0.331	0.0457	0.069	-0.0365631	0.123838	0.158	L, SL	5	dopamine receptor D5	Plasma Membrane	G-protein coupled receptor	1816	13492	Rn.138110	GO:0001588: dopamine receptor activity, coupled via Gs, GO:0001588: dopamine receptor activity, coupled via Gs, GO:0001963: synaptic transmission, dopaminergic, GO:0001965: G-protein alpha-subunit binding, GO:0001975: response to amphetamine, GO:0001975: response to amphetamine, GO:0001992: regulation of systemic arterial blood pressure by vasopressin, GO:0001994: norepinephrine-epinephrine vasoc…	04020: Calcium signaling pathway, 04080: Neuroactive ligand-receptor interaction
NFKB1	81736	AY	0.649	0.0487	0.071	0.108996	9.63e-05	0.001	L	2	nuclear factor of kappa light polypeptide gene enhancer in B-cells 1	Nucleus	transcription regulator	4790	18033	Rn.2411	GO:0000122: negative regulation of transcription from RNA polymerase II promoter, GO:0000975: regulatory region DNA binding, GO:0000976: transcription regulatory region sequence-specific DNA binding, GO:0000976: transcription regulatory region sequence-specific DNA binding, GO:0001071: nucleic acid binding transcription factor activity, GO:0001818: negative regulation of cytokine production, GO:0…	04010: MAPK signaling pathway, 04062: Chemokine signaling pathway, 04210: Apoptosis, 04380: Osteoclast differentiation, 04620: Toll-like receptor signaling pathway, 04621: NOD-like receptor signaling pathway, 04622: RIG-I-like receptor signaling pathway, 04623: Cytosolic DNA-sensing pathway, 04660: T cell receptor signaling pathway, 04662: B cell receptor signaling pathway, 04722: Neurotrophin si…
EIF2AK4	114859	AY	-0.348	0.0496	0.072	-0.0318021	0.120971	0.155	L		eukaryotic translation initiation factor 2 alpha kinase 4	Cytoplasm	kinase	440275	27103	Rn.8333	GO:0000049: tRNA binding, GO:0004674: protein serine/threonine kinase activity, GO:0004674: protein serine/threonine kinase activity, GO:0004694: eukaryotic translation initiation factor 2alpha kinase activity, GO:0005524: ATP binding, GO:0006468: protein phosphorylation, GO:0009267: cellular response to starvation, GO:0017148: negative regulation of translation, GO:0030968: endoplasmic reticulum…	04141: Protein processing in endoplasmic reticulum, 05160: Hepatitis C
Note:	Yellow highlighted genes are also found common in the IU 48 learning genes
AY_Networks	ID	Top Functions
	1	Molecular Transport, Cell-To-Cell Signaling and Interaction, Nervous System Development and Function
	2	Endocrine System Disorders, Gastrointestinal Disease, Metabolic Disease
	3	Cellular Assembly and Organization, Tissue Development, Cell Morphology
	4	Cell-To-Cell Signaling and Interaction, Cell Signaling, Molecular Transport
	5	Drug Metabolism, Protein Synthesis, Cancer
	6	Cell Death and Survival, Renal Necrosis/Cell Death, Lipid Metabolism
	7	Developmental Disorder, Hereditary Disorder, Metabolic Disease
	8	Infectious Disease, Organismal Injury and Abnormalities, Cell-mediated Immune Response
	9	Molecular Transport, Lipid Metabolism, Small Molecule Biochemistry
	10	Cell-To-Cell Signaling and Interaction, Cellular Movement, Cell-mediated Immune Response
	11	Cellular Development, Cellular Growth and Proliferation, Cell Death and Survival
	12	Cell Death and Survival, Liver Necrosis/Cell Death, Cellular Movement
	13	Molecular Transport, Cell-To-Cell Signaling and Interaction, Nervous System Development and Function
	14	Lipid Metabolism, Small Molecule Biochemistry, Cell-To-Cell Signaling and Interaction
	15	Molecular Transport, Cellular Compromise, Cellular Function and Maintenance
	16	Nutritional Disease, Carbohydrate Metabolism, Molecular Transport
	17	Cellular Assembly and Organization, Cellular Function and Maintenance, Molecular Transport
	18	Cellular Assembly and Organization, Cellular Function and Maintenance, Cell Morphology
	19	Cellular Function and Maintenance, Molecular Transport, Endocrine System Disorders
	20	Lipid Metabolism, Molecular Transport, Small Molecule Biochemistry
	21	Carbohydrate Metabolism, Small Molecule Biochemistry, Endocrine System Development and Function
	22	Cellular Movement, Hematological System Development and Function, Immune Cell Trafficking
	23	Cell Cycle, Cellular Assembly and Organization, Cancer
	24	Metabolic Disease, Endocrine System Disorders, Cellular Function and Maintenance
	25	Lipid Metabolism, Small Molecule Biochemistry, Vitamin and Mineral Metabolism

## Sheet: Sheet1
symbol	gene_id	ES	p.val.es	Comparison	AY_networks	ez.desc	Learning.status
ACAT1	25014	0.306	0.0349	AY		acetyl-CoA acetyltransferase 1	L
ADAM2	56806	-0.32	0.0392	AY		ADAM metallopeptidase domain 2	L. SL
ADCY3	64508	-0.417	0.0148	AY		adenylate cyclase 3	L
ADRA1D	29413	0.801	0.0002	AY	22	adrenoceptor alpha 1D	L
AGA	290923	1.165	0.0228	AY		aspartylglucosaminidase	L, SL
APOD	25239	1.827	0.0001	AY		apolipoprotein D	L, SL
APOE	25728	1.411	0	AY	19	apolipoprotein E	L, SL
ARC	54323	-0.793	0.0212	AY	5	activity-regulated cytoskeleton-associated protein	L, SL
ARSA	315222	1.346	0	AY		arylsulfatase A	L, SL
ATP1A2	24212	0.306	0.0351	AY	13	ATPase, Na+/K+ transporting, alpha 2 polypeptide	L, SL
AVP	24221	-0.323	0.0258	AY	4	arginine vasopressin	L
BDNF	24225	-0.684	0.0085	AY	4	brain-derived neurotrophic factor	L, SL
CACNA1G	29717	-0.383	0.0203	AY		calcium channel, voltage-dependent, T type, alpha 1G subunit	L
CAMK4	25050	-0.452	0.0351	AY	1	calcium/calmodulin-dependent protein kinase IV	L
CAMKK2	83506	-0.761	0	AY	6	calcium/calmodulin-dependent protein kinase kinase 2, beta	L, SL
CCL3L1/CCL3L3	25542	0.659	0.0031	AY	10	chemokine (C-C motif) ligand 3-like 1	L, SL
CDK5R1	116671	-0.664	0.027	AY	18	cyclin-dependent kinase 5, regulatory subunit 1 (p35)	L, SL
CNTN2	25356	0.705	0.0221	AY		contactin 2 (axonal)	L
COMT	24267	0.563	0.0019	AY		catechol-O-methyltransferase	L
CREM	25620	-0.383	0.0306	AY	2	cAMP responsive element modulator	L
CRH	81648	-0.944	0	AY	16,21	corticotropin releasing hormone	L
CRHBP	29625	-0.855	0	AY		corticotropin releasing hormone binding protein	L
CX3CR1	171056	0.613	0.0255	AY		chemokine (C-X3-C motif) receptor 1	L
DOC2A	65031	0.713	0.006	AY		double C2-like domains, alpha	L
DRD5	25195	-0.331	0.0457	AY	5	dopamine receptor D5	L, SL
EGR1	24330	-0.77	0	AY	6	early growth response 1	L
EIF2AK4	114859	-0.348	0.0496	AY		eukaryotic translation initiation factor 2 alpha kinase 4	L
FMR1	24948	-0.492	0.0059	AY		fragile X mental retardation 1	L, SL
FOS	314322	-0.797	0	AY	6,16,21	FBJ murine osteosarcoma viral oncogene homolog	L, SL
GAL	29141	-0.524	0.0004	AY	21	galanin prepropeptide	L
GLP1R	25051	-0.293	0.0434	AY	4	glucagon-like peptide 1 receptor	L
GM2A	282838	1.181	0.0144	AY		GM2 ganglioside activator	L
GRID2	79220	-0.406	0.0067	AY	13	glutamate receptor, ionotropic, delta 2	L
GRM1	24414	-0.36	0.0131	AY	21	glutamate receptor, metabotropic 1	L, SL
GRM4	24417	-0.556	0.0002	AY	1	glutamate receptor, metabotropic 4	L
GRP	171101	-0.695	0.0177	AY		gastrin-releasing peptide	L
GUSB	24434	0.457	0.0028	AY		glucuronidase, beta	L, SL
HOMER1	29546	-1.233	0	AY	3	homer homolog 1 (Drosophila)	L
HTR2A	29595	-0.448	0.0129	AY		5-hydroxytryptamine (serotonin) receptor 2A, G protein-coupled	L
HTR2C	25187	-0.895	0.0231	AY		5-hydroxytryptamine (serotonin) receptor 2C, G protein-coupled	L, SL
JUNB	24517	-0.457	0.0319	AY	3	jun B proto-oncogene	L
L1CAM	50687	-0.65	0.0024	AY	1	L1 cell adhesion molecule	L, SL
LEPR	24536	-0.875	0.001	AY	24	leptin receptor	L
LRPAP1	116565	0.66	0.0013	AY	19	low density lipoprotein receptor-related protein associated protein 1	L, SL
MAN2B1	361378	1.023	0.0003	AY		mannosidase, alpha, class 2B, member 1	L, SL
MAPK3	50689	0.658	0.0002	AY	11	mitogen-activated protein kinase 3	L
MAPT	29477	0.357	0.0139	AY	3	microtubule-associated protein tau	L
MARCKS	25603	-0.374	0.036	AY		myristoylated alanine-rich protein kinase C substrate	L, SL
NDN	308690	-1.467	0.0112	AY		necdin homolog (mouse)	L, SL
NFASC	116690	-1.342	0.0236	AY		neurofascin	L
NFKB1	81736	0.649	0.0487	AY	2	nuclear factor of kappa light polypeptide gene enhancer in B-cells 1	L
NLGN3	171297	-0.373	0.0354	AY		neuroligin 3	L, SL
NPTX2	288475	-0.798	0.0341	AY		neuronal pentraxin II	L
NR3C1	24413	-0.493	0.0008	AY	22	nuclear receptor subfamily 3, group C, member 1 (glucocorticoid receptor)	L
NR4A2	54278	-1.298	0.003	AY		nuclear receptor subfamily 4, group A, member 2	L
NRCAM	497815	-0.616	0.0006	AY		neuronal cell adhesion molecule	L, SL
NREP	338475	-1.587	0.0031	AY		neuronal regeneration related protein homolog (rat)	L, SL
NTF3	81737	-0.488	0.0381	AY		neurotrophin 3	L
PARK7	117287	0.571	0.0015	AY		parkinson protein 7	L
PCP4	25510	-0.867	0.0007	AY	4	Purkinje cell protein 4	L
PDE11A	140928	0.427	0.0166	AY		phosphodiesterase 11A	L
PPT1	29411	1.097	0.001	AY		palmitoyl-protein thioesterase 1	L
PRKAR2B	24679	-0.55	0.0365	AY	5	protein kinase, cAMP-dependent, regulatory, type II, beta	L
PRKCG	24681	-0.555	0.0316	AY	13	protein kinase C, gamma	L, SL
PSEN2	81751	0.617	0.0027	AY	23	presenilin 2 (Alzheimer disease 4)	L
PTEN	50557	-0.375	0.0099	AY	3	phosphatase and tensin homolog	L
PTPRF	360406	0.904	0.0024	AY		protein tyrosine phosphatase, receptor type, F	L, SL
PTPRN2	29714	-0.912	0	AY		protein tyrosine phosphatase, receptor type, N polypeptide 2	L
QPCT	313837	-0.952	0	AY		glutaminyl-peptide cyclotransferase	L, SL
Rcan2	140666	1.035	0.0317	AY		regulator of calcineurin 2	L
RELA	309165	1.012	0	AY	6,10,12,14,22	v-rel reticuloendotheliosis viral oncogene homolog A (avian)	L
RGS14	114705	-0.811	0.0041	AY		regulator of G-protein signaling 14	L, SL
S100B	25742	1.677	0.0005	AY	3	S100 calcium binding protein B	L
SLC11A2	25715	0.43	0.0032	AY	2	solute carrier family 11 (proton-coupled divalent metal ion transporters), member 2	L
SLC6A9	116509	0.379	0.0327	AY		solute carrier family 6 (neurotransmitter transporter, glycine), member 9	L, SL
SNCA	29219	-0.647	0.0053	AY	3	synuclein, alpha (non A4 component of amyloid precursor)	L
SOD2	24787	-0.573	0.0148	AY	5	superoxide dismutase 2, mitochondrial	L
SRR	303306	-0.826	0.0153	AY		serine racemase	L
SST	24797	-0.587	0.0431	AY	4,16	somatostatin	L
STS	24800	0.997	0.014	AY		steroid sulfatase (microsomal), isozyme S	L
SYNJ1	85238	-0.365	0.0391	AY	1	synaptojanin 1	L
TAC1	24806	-0.998	0.0017	AY	22	tachykinin, precursor 1	L
THRB	24831	0.505	0.004	AY	16	thyroid hormone receptor, beta	L
TNC	116640	-1.052	0	AY	5	tenascin C	L
VEGFA	83785	-0.532	0.003	AY	4	vascular endothelial growth factor A	L
VLDLR	25696	-0.505	0.0047	AY		very low density lipoprotein receptor	L

## Sheet: Sheet2
Rn.3096	L, SL		necdin homolog (mouse)
Rn.10294, Rn.146756	L		5-hydroxytryptamine (serotonin) receptor 2A, G protein-coupled
Rn.87787	L, SL	21	glutamate receptor, metabotropic 1
Rn.2455	L	3	microtubule-associated protein tau
Rn.6312	L		steroid sulfatase (microsomal), isozyme S
Rn.98783	L		GM2 ganglioside activator
Rn.87800	L		adenylate cyclase 3
Rn.10488	L	5	superoxide dismutase 2, mitochondrial
Rn.220332	L		serine racemase
Rn.88630	L		phosphodiesterase 11A
Rn.10930	L		gastrin-releasing peptide
Rn.86960	L		calcium channel, voltage-dependent, T type, alpha 1G subunit
Rn.10086	L, SL	5	activity-regulated cytoskeleton-associated protein
Rn.89910	L		contactin 2 (axonal)
Rn.104649	L, SL		aspartylglucosaminidase
Rn.9935	L, SL		5-hydroxytryptamine (serotonin) receptor 2C, G protein-coupled
Rn.3048	L		neurofascin
Rn.10482	L		chemokine (C-X3-C motif) receptor 1
Rn.9976	L	4	arginine vasopressin
Rn.11213	L, SL	18	cyclin-dependent kinase 5, regulatory subunit 1 (p35)
Rn.10251	L	2	cAMP responsive element modulator
Rn.9747	L, SL	13	protein kinase C, gamma
Rn.24428	L		regulator of calcineurin 2
Rn.15806	L	3	jun B proto-oncogene
Rn.32110	L, SL		solute carrier family 6 (neurotransmitter transporter, glycine), member 9
Rn.162101	L		neuronal pentraxin II
Rn.4054	L		acetyl-CoA acetyltransferase 1
Rn.1042, Rn.214222	L, SL	13	ATPase, Na+/K+ transporting, alpha 2 polypeptide
Rn.11046	L	1	calcium/calmodulin-dependent protein kinase IV
Rn.226139	L, SL		neuroligin 3
Rn.9560	L, SL		myristoylated alanine-rich protein kinase C substrate
Rn.164375, Rn.4075	L	5	protein kinase, cAMP-dependent, regulatory, type II, beta
Rn.9715	L		neurotrophin 3
Rn.22685	L	1	synaptojanin 1
Rn.42917	L. SL		ADAM metallopeptidase domain 2
Rn.34418	L	4,16	somatostatin
Rn.11408	L	4	glucagon-like peptide 1 receptor
Rn.138110	L, SL	5	dopamine receptor D5
Rn.2411	L	2	nuclear factor of kappa light polypeptide gene enhancer in B-cells 1
Rn.8333	L		eukaryotic translation initiation factor 2 alpha kinase 4
