# Supplementary material for: Hippocampal Gene Expression Meta-Analysis Identifies Aging and Age-Associated Spatial Learning Impairment (ASLI) Genes and Pathways
Source: PLoS One. 2013 Jul 18;8(7):e69768. doi: 10.1371/journal.pone.0069768 (PMC3715497; doi:10.1371/journal.pone.0069768)
Supplement: Table S4 — List of 48 learning genes found in the IU significant genes. (XLSX) [file pone.0069768.s004.xlsx]

## Sheet: IU_47_learning_genes_found_in_I
symbol	gene_id.rn	Comparison	logES	pval.ES	pBH.ES	logFC.DE	pval.DE	pBH.DE	learning.status	IU_networks	ez.desc	location	Types	ez.id.hs	ez.id.mm	UniGene	Gene.Ontology	Pathway
Adora2a	25369	IU	-0.4505	0.0948	0.099	-0.06466	0.081393	0.191	L	NA	adenosine A2a receptor	Plasma Membrane	G-protein coupled receptor	NA	NA	Rn.11180	GO:0000139: Golgi membrane, GO:0001609: G-protein coupled adenosine receptor activity, GO:0001609: G-protein coupled adenosine receptor activity, GO:0001609: G-protein coupled adenosine receptor activity, GO:0001963: synaptic transmission, dopaminergic, GO:0001963: synaptic transmission, dopaminergic, GO:0001973: adenosine receptor signaling pathway, GO:0001973: adenosine receptor signaling pathw…	04020: Calcium signaling pathway, 04080: Neuroactive ligand-receptor interaction, 04270: Vascular smooth muscle contraction
Arc	54323	IU	-0.7642	0.0005	0.034	-0.21522	5.99e-06	0.008	L,SL	2	activity-regulated cytoskeleton-associated protein	Cytoplasm	other	23237	11838	Rn.10086	GO:0001669: acrosomal vesicle, GO:0005515: protein binding, GO:0005737: cytoplasm, GO:0005737: cytoplasm, GO:0005768: endosome, GO:0005886: plasma membrane, GO:0005886: plasma membrane, GO:0005938: cell cortex, GO:0006897: endocytosis, GO:0007010: cytoskeleton organization, GO:0007010: cytoskeleton organization, GO:0007492: endoderm development, GO:0007492: endoderm development, GO:0007612: learn…
Asic1	79123	IU	-0.6318	0.0206	0.078	-0.08326	4.96e-05	0.011	L,SL		acid-sensing (proton-gated) ion channel 1	Plasma Membrane	ion channel	41	11419	Rn.37385	GO:0001101: response to acid, GO:0005216: ion channel activity, GO:0005261: cation channel activity, GO:0005886: plasma membrane, GO:0005887: integral to plasma membrane, GO:0006812: cation transport, GO:0006816: calcium ion transport, GO:0007613: memory, GO:0008306: associative learning, GO:0015280: ligand-gated sodium channel activity, GO:0016021: integral to membrane, GO:0019233: sensory perce…
Camk2a	25400	IU	0.3906	0.069	0.093	-0.06315	0.189465	0.299	L,SL	7	calcium/calmodulin-dependent protein kinase II alpha	Cytoplasm	kinase	815	12322	Rn.107499	GO:0000082: G1/S transition of mitotic cell cycle, GO:0004674: protein serine/threonine kinase activity, GO:0004683: calmodulin-dependent protein kinase activity, GO:0005515: protein binding, GO:0005516: calmodulin binding, GO:0005524: ATP binding, GO:0005886: plasma membrane, GO:0005954: calcium- and calmodulin-dependent protein kinase complex, GO:0006468: protein phosphorylation, GO:0006468: pr…	04012: ErbB signaling pathway, 04020: Calcium signaling pathway, 04114: Oocyte meiosis, 04310: Wnt signaling pathway, 04720: Long-term potentiation, 04722: Neurotrophin signaling pathway, 04740: Olfactory transduction, 04912: GnRH signaling pathway, 04916: Melanogenesis, 04971: Gastric acid secretion, 05214: Glioma
Casp3	25402	IU	0.718	0.0092	0.068	0.087901	0.000613	0.025	L	1,5	caspase 3, apoptosis-related cysteine peptidase	Cytoplasm	peptidase	836	12367	Rn.10562	GO:0001666: response to hypoxia, GO:0001782: B cell homeostasis, GO:0001836: release of cytochrome c from mitochondria, GO:0004190: aspartic-type endopeptidase activity, GO:0004197: cysteine-type endopeptidase activity, GO:0004197: cysteine-type endopeptidase activity, GO:0004861: cyclin-dependent protein kinase inhibitor activity, GO:0005515: protein binding, GO:0005622: intracellular, GO:000563…	04010: MAPK signaling pathway, 04115: p53 signaling pathway, 04210: Apoptosis, 04650: Natural killer cell mediated cytotoxicity, 05010: Alzheimer's disease, 05012: Parkinson's disease, 05014: Amyotrophic lateral sclerosis (ALS), 05016: Huntington's disease, 05145: Toxoplasmosis, 05146: Amoebiasis, 05200: Pathways in cancer, 05210: Colorectal cancer, 05416: Viral myocarditis
Cd47	29364	IU	0.4094	0.0581	0.09	0.075181	0.076314	0.184	L	NA	CD47 molecule	Plasma Membrane	other	NA	NA	Rn.7409	GO:0005886: plasma membrane, GO:0005887: integral to plasma membrane, GO:0005887: integral to plasma membrane, GO:0007155: cell adhesion, GO:0007229: integrin-mediated signaling pathway, GO:0008228: opsonization, GO:0008228: opsonization, GO:0008284: positive regulation of cell proliferation, GO:0009617: response to bacterium, GO:0009617: response to bacterium, GO:0016021: integral to membrane, G…	04512: ECM-receptor interaction
Comt	24267	IU	0.4137	0.0552	0.09	0.049172	0.107265	0.216	L	NA	catechol-O-methyltransferase	Cytoplasm	enzyme	NA	NA	Rn.220	GO:0000287: magnesium ion binding, GO:0000287: magnesium ion binding, GO:0005739: mitochondrion, GO:0005739: mitochondrion, GO:0005886: plasma membrane, GO:0006584: catecholamine metabolic process, GO:0006584: catecholamine metabolic process, GO:0007565: female pregnancy, GO:0007612: learning, GO:0008210: estrogen metabolic process, GO:0009712: catechol-containing compound metabolic process, GO:0…	00140: Steroid hormone biosynthesis, 00350: Tyrosine metabolism, 01100: Metabolic pathways
Creb1	81646	IU	0.3542	0.0994	0.1	0.018513	0.548015	0.605	L,SL	NA	cAMP responsive element binding protein 1	Nucleus	transcription regulator	NA	NA	Rn.90061	GO:0000785: chromatin, GO:0000790: nuclear chromatin, GO:0000790: nuclear chromatin, GO:0000980: RNA polymerase II distal enhancer sequence-specific DNA binding, GO:0000980: RNA polymerase II distal enhancer sequence-specific DNA binding, GO:0001102: RNA polymerase II activating transcription factor binding, GO:0001102: RNA polymerase II activating transcription factor binding, GO:0001190: RNA po…	04380: Osteoclast differentiation, 04612: Antigen processing and presentation, 04916: Melanogenesis, 04962: Vasopressin-regulated water reabsorption, 05016: Huntington's disease, 05215: Prostate cancer
Crem	25620	IU	0.4602	0.0328	0.084	-0.0175	0.34038	0.432	L	1	cAMP responsive element modulator	Nucleus	other	1390	12916	Rn.10251	GO:0003677: DNA binding, GO:0003700: sequence-specific DNA binding transcription factor activity, GO:0005634: nucleus, GO:0005667: transcription factor complex, GO:0005667: transcription factor complex, GO:0006006: glucose metabolic process, GO:0006351: transcription, DNA-dependent, GO:0006355: regulation of transcription, DNA-dependent, GO:0006355: regulation of transcription, DNA-dependent, GO:…
Crh	81648	IU	0.3814	0.0765	0.096	0.037683	0.109665	0.219	L	NA	corticotropin releasing hormone	Extracellular Space	cytokine	NA	NA	Rn.10349	GO:0001934: positive regulation of protein phosphorylation, GO:0001963: synaptic transmission, dopaminergic, GO:0001963: synaptic transmission, dopaminergic, GO:0005102: receptor binding, GO:0005515: protein binding, GO:0005615: extracellular space, GO:0005615: extracellular space, GO:0005615: extracellular space, GO:0005615: extracellular space, GO:0005737: cytoplasm, GO:0006704: glucocorticoid …	04730: Long-term depression
Dlg4	29495	IU	-0.6232	0.0224	0.078	-0.04788	0.131617	0.245	L	3	discs, large homolog 4 (Drosophila)	Plasma Membrane	kinase	1742	13385	Rn.9765	GO:0002091: negative regulation of receptor internalization, GO:0005102: receptor binding, GO:0005515: protein binding, GO:0005737: cytoplasm, GO:0005886: plasma membrane, GO:0005886: plasma membrane, GO:0006461: protein complex assembly, GO:0006461: protein complex assembly, GO:0006950: response to stress, GO:0008021: synaptic vesicle, GO:0008022: protein C-terminus binding, GO:0008022: protein …	05016: Huntington's disease
Dtnbp1	641528	IU	0.5575	0.0401	0.088	0.047218	0.166838	0.28	L	7	dystrobrevin binding protein 1	Plasma Membrane	other	84062	94245	Rn.187290	GO:0005515: protein binding, GO:0005634: nucleus, GO:0005789: endoplasmic reticulum membrane, GO:0005886: plasma membrane, GO:0010008: endosome membrane, GO:0014069: postsynaptic density, GO:0030054: cell junction, GO:0030426: growth cone, GO:0030672: synaptic vesicle membrane, GO:0030672: synaptic vesicle membrane, GO:0031083: BLOC-1 complex, GO:0031175: neuron projection development, GO:0031532…
Egr1	24330	IU	-0.6275	0.0172	0.076	-0.12513	0.006417	0.067	L	1	early growth response 1	Nucleus	transcription regulator	1958	13653	Rn.9096	GO:0000122: negative regulation of transcription from RNA polymerase II promoter, GO:0000122: negative regulation of transcription from RNA polymerase II promoter, GO:0000976: transcription regulatory region sequence-specific DNA binding, GO:0000977: RNA polymerase II regulatory region sequence-specific DNA binding, GO:0000979: RNA polymerase II core promoter sequence-specific DNA binding, GO:000…	05020: Prion diseases
Epb4.1	313052	IU	-0.4614	0.0412	0.088	-0.06823	0.053626	0.154	L,SL		erythrocyte membrane protein band 4.1 (elliptocytosis 1, RH-linked)	Plasma Membrane	other	2035	269587		GO:0003779: actin binding, GO:0005198: structural molecule activity, GO:0005515: protein binding, GO:0005545: 1-phosphatidylinositol binding, GO:0005575: cellular_component, GO:0005634: nucleus, GO:0005737: cytoplasm, GO:0005794: Golgi apparatus, GO:0005856: cytoskeleton, GO:0005886: plasma membrane, GO:0008150: biological_process, GO:0016020: membrane, GO:0019898: extrinsic to membrane, GO:00308…	04530: Tight junction
Gabrb3	24922	IU	0.3605	0.0934	0.098	0.085715	0.025625	0.111	L	NA	gamma-aminobutyric acid (GABA) A receptor, beta 3	Plasma Membrane	ion channel	NA	NA		GO:0004890: GABA-A receptor activity, GO:0004890: GABA-A receptor activity, GO:0005230: extracellular ligand-gated ion channel activity, GO:0005254: chloride channel activity, GO:0005515: protein binding, GO:0005886: plasma membrane, GO:0006821: chloride transport, GO:0007605: sensory perception of sound, GO:0030054: cell junction, GO:0034707: chloride channel complex, GO:0035612: AP-2 adaptor co…	04080: Neuroactive ligand-receptor interaction
Gjb6	84403	IU	-0.6104	0.025	0.079	-0.13805	0.003115	0.048	L	10	gap junction protein, beta 6, 30kDa	Plasma Membrane	transporter	10804	14623	Rn.18935	GO:0003674: molecular_function, GO:0005829: cytosol, GO:0005886: plasma membrane, GO:0005921: gap junction, GO:0005921: gap junction, GO:0006915: apoptotic process, GO:0007154: cell communication, GO:0007605: sensory perception of sound, GO:0008285: negative regulation of cell proliferation, GO:0016324: apical plasma membrane, GO:0042471: ear morphogenesis, GO:0043231: intracellular membrane-boun…
Grm7	81672	IU	0.4883	0.0519	0.089	0.029485	0.300502	0.396	L	NA	glutamate receptor, metabotropic 7	Plasma Membrane	G-protein coupled receptor	NA	NA	Rn.10409	GO:0001640: adenylate cyclase inhibiting G-protein coupled glutamate receptor activity, GO:0001642: group III metabotropic glutamate receptor activity, GO:0001642: group III metabotropic glutamate receptor activity, GO:0001642: group III metabotropic glutamate receptor activity, GO:0001661: conditioned taste aversion, GO:0001662: behavioral fear response, GO:0005245: voltage-gated calcium channel…	04080: Neuroactive ligand-receptor interaction
Grp	171101	IU	0.3798	0.0779	0.096	0.084586	0.024234	0.108	L	NA	gastrin-releasing peptide	Extracellular Space	growth factor	NA	NA	Rn.10930	GO:0005184: neuropeptide hormone activity, GO:0005184: neuropeptide hormone activity, GO:0005615: extracellular space, GO:0005615: extracellular space, GO:0007218: neuropeptide signaling pathway, GO:0007218: neuropeptide signaling pathway, GO:0007218: neuropeptide signaling pathway
Hif1a	29560	IU	0.6182	0.0234	0.078	0.020673	0.740602	0.763	L,SL	2	hypoxia inducible factor 1, alpha subunit (basic helix-loop-helix transcription factor)	Nucleus	transcription regulator	3091	15251	Rn.10852	GO:0000988: protein binding transcription factor activity, GO:0001077: RNA polymerase II core promoter proximal region sequence-specific DNA binding transcription factor activity involved in positive regulation of transcription, GO:0001525: angiogenesis, GO:0001568: blood vessel development, GO:0001666: response to hypoxia, GO:0001666: response to hypoxia, GO:0001666: response to hypoxia, GO:0001…	04150: mTOR signaling pathway, 05200: Pathways in cancer, 05211: Renal cell carcinoma
Homer1	29546	IU	-0.4705	0.0298	0.084	-0.0978	0.147222	0.26	L	1	homer homolog 1 (Drosophila)	Plasma Membrane	other	9456	26556	Rn.37500	GO:0003009: skeletal muscle contraction, GO:0005102: receptor binding, GO:0005515: protein binding, GO:0005737: cytoplasm, GO:0005737: cytoplasm, GO:0005886: plasma membrane, GO:0005886: plasma membrane, GO:0006950: response to stress, GO:0007216: G-protein coupled glutamate receptor signaling pathway, GO:0007623: circadian rhythm, GO:0014069: postsynaptic density, GO:0014069: postsynaptic densit…
Hrh3	85268	IU	-0.9399	0.0008	0.04	-0.09425	0.005427	0.063	L,SL		histamine receptor H3	Plasma Membrane	G-protein coupled receptor	11255	99296	Rn.7617	GO:0004969: histamine receptor activity, GO:0005886: plasma membrane, GO:0007194: negative regulation of adenylate cyclase activity, GO:0007204: elevation of cytosolic calcium ion concentration, GO:0007420: brain development, GO:0007612: learning, GO:0007613: memory, GO:0008144: drug binding, GO:0014050: negative regulation of glutamate secretion, GO:0014053: negative regulation of gamma-aminobut…	04080: Neuroactive ligand-receptor interaction
Igf1	24482	IU	0.4668	0.0491	0.088	0.059343	0.084079	0.194	L,SL	2	insulin-like growth factor 1 (somatomedin C)	Extracellular Space	growth factor	3479	16000	Rn.6282	GO:0001932: regulation of protein phosphorylation, GO:0001974: blood vessel remodeling, GO:0005158: insulin receptor binding, GO:0005159: insulin-like growth factor receptor binding, GO:0005159: insulin-like growth factor receptor binding, GO:0005178: integrin binding, GO:0005179: hormone activity, GO:0005179: hormone activity, GO:0005496: steroid binding, GO:0005515: protein binding, GO:0005614:…	04114: Oocyte meiosis, 04115: p53 signaling pathway, 04150: mTOR signaling pathway, 04510: Focal adhesion, 04730: Long-term depression, 04914: Progesterone-mediated oocyte maturation, 04960: Aldosterone-regulated sodium reabsorption, 05200: Pathways in cancer, 05214: Glioma, 05215: Prostate cancer, 05218: Melanoma, 05410: Hypertrophic cardiomyopathy (HCM), 05414: Dilated cardiomyopathy
Itm2b	290364	IU	0.5334	0.0497	0.088	0.028422	0.32703	0.422	L	NA	integral membrane protein 2B	Plasma Membrane	other	NA	NA	Rn.107335	GO:0001540: beta-amyloid binding, GO:0001540: beta-amyloid binding, GO:0005524: ATP binding, GO:0005524: ATP binding, GO:0005615: extracellular space, GO:0005615: extracellular space, GO:0005634: nucleus, GO:0005634: nucleus, GO:0005794: Golgi apparatus, GO:0005886: plasma membrane, GO:0005886: plasma membrane, GO:0006915: apoptotic process, GO:0006915: apoptotic process, GO:0006917: induction of…
Junb	24517	IU	-0.5691	0.0089	0.068	-0.04896	0.171655	0.283	L	1	jun B proto-oncogene	Nucleus	transcription regulator	3726	16477	Rn.15806	GO:0001570: vasculogenesis, GO:0001570: vasculogenesis, GO:0001649: osteoblast differentiation, GO:0001649: osteoblast differentiation, GO:0001701: in utero embryonic development, GO:0001829: trophectodermal cell differentiation, GO:0001829: trophectodermal cell differentiation, GO:0003677: DNA binding, GO:0003677: DNA binding, GO:0003690: double-stranded DNA binding, GO:0003700: sequence-specifi…	04380: Osteoclast differentiation
Kcnab2	29738	IU	-0.4388	0.0418	0.088	-0.07142	0.0109	0.079	L,SL	5	potassium voltage-gated channel, shaker-related subfamily, beta member 2	Plasma Membrane	ion channel	8514	16498	Rn.10757	GO:0005249: voltage-gated potassium channel activity, GO:0005515: protein binding, GO:0005737: cytoplasm, GO:0016021: integral to membrane, GO:0044224: juxtaparanode region of axon, GO:0044224: juxtaparanode region of axon, GO:0051291: protein heterooligomerization
Klf9	117560	IU	-0.3715	0.0834	0.096	-0.08842	0.021064	0.104	L	NA	Kruppel-like factor 9	Nucleus	transcription regulator	NA	NA	Rn.19481	GO:0003676: nucleic acid binding, GO:0003677: DNA binding, GO:0005622: intracellular, GO:0005634: nucleus, GO:0005634: nucleus, GO:0006351: transcription, DNA-dependent, GO:0006355: regulation of transcription, DNA-dependent, GO:0006355: regulation of transcription, DNA-dependent, GO:0007566: embryo implantation, GO:0007566: embryo implantation, GO:0008270: zinc ion binding, GO:0050847: progester…
Lepr	24536	IU	-0.6442	0.0187	0.076	-0.04647	0.019452	0.1	L	5	leptin receptor	Plasma Membrane	transmembrane receptor	3953	16847	Rn.9891	GO:0001525: angiogenesis, GO:0001542: ovulation from ovarian follicle, GO:0001666: response to hypoxia, GO:0005615: extracellular space, GO:0005886: plasma membrane, GO:0006091: generation of precursor metabolites and energy, GO:0007565: female pregnancy, GO:0007584: response to nutrient, GO:0008203: cholesterol metabolic process, GO:0016500: protein-hormone receptor activity, GO:0016500: protein…	04060: Cytokine-cytokine receptor interaction, 04080: Neuroactive ligand-receptor interaction, 04630: Jak-STAT signaling pathway, 04920: Adipocytokine signaling pathway
Lnpep	171105	IU	0.447	0.0973	0.099	0.040249	0.140145	0.253	L	NA	leucyl/cystinyl aminopeptidase	Cytoplasm	peptidase	NA	NA	Rn.10614	GO:0001595: angiotensin receptor activity, GO:0004177: aminopeptidase activity, GO:0004177: aminopeptidase activity, GO:0004177: aminopeptidase activity, GO:0005622: intracellular, GO:0005737: cytoplasm, GO:0005886: plasma membrane, GO:0005886: plasma membrane, GO:0006508: proteolysis, GO:0008237: metallopeptidase activity, GO:0008270: zinc ion binding, GO:0009725: response to hormone stimulus, G…	04614: Renin-angiotensin system
Lrrc7	117284	IU	-0.4917	0.0691	0.093	-0.02996	0.336335	0.429	L	NA	leucine rich repeat containing 7	Plasma Membrane	other	NA	NA	Rn.89629	GO:0005737: cytoplasm, GO:0005886: plasma membrane, GO:0006950: response to stress, GO:0008022: protein C-terminus binding, GO:0010976: positive regulation of neuron projection development, GO:0014069: postsynaptic density, GO:0014070: response to organic cyclic compound, GO:0015629: actin cytoskeleton, GO:0030054: cell junction, GO:0030175: filopodium, GO:0043005: neuron projection, GO:0043194: …
Marcks	25603	IU	0.8011	0.0038	0.058	0.120834	0.009611	0.078	L,SL		myristoylated alanine-rich protein kinase C substrate	Plasma Membrane	other	4082	17118	Rn.9560	GO:0003779: actin binding, GO:0005080: protein kinase C binding, GO:0005080: protein kinase C binding, GO:0005516: calmodulin binding, GO:0005737: cytoplasm, GO:0005737: cytoplasm, GO:0005813: centrosome, GO:0005813: centrosome, GO:0005938: cell cortex, GO:0005938: cell cortex, GO:0016020: membrane, GO:0016020: membrane, GO:0042585: germinal vesicle, GO:0042585: germinal vesicle	04666: Fc gamma R-mediated phagocytosis
Ncam1	24586	IU	0.5682	0.052	0.089	0.044607	0.17456	0.285	L,SL	NA	neural cell adhesion molecule 1	Plasma Membrane	other	NA	NA	Rn.11283	GO:0001928: regulation of exocyst assembly, GO:0005104: fibroblast growth factor receptor binding, GO:0005515: protein binding, GO:0005886: plasma membrane, GO:0007155: cell adhesion, GO:0007166: cell surface receptor signaling pathway, GO:0007568: aging, GO:0007611: learning or memory, GO:0007611: learning or memory, GO:0008092: cytoskeletal protein binding, GO:0008201: heparin binding, GO:00098…	04514: Cell adhesion molecules (CAMs), 05020: Prion diseases
Nrg1	112400	IU	-0.3757	0.0799	0.096	-0.05525	0.018332	0.098	L	NA	neuregulin 1	Extracellular Space	growth factor	NA	NA	Rn.37438	GO:0000165: MAPK cascade, GO:0000902: cell morphogenesis, GO:0003161: cardiac conduction system development, GO:0003712: transcription cofactor activity, GO:0005102: receptor binding, GO:0005176: ErbB-2 class receptor binding, GO:0005576: extracellular region, GO:0005615: extracellular space, GO:0005737: cytoplasm, GO:0005886: plasma membrane, GO:0005886: plasma membrane, GO:0005887: integral to …	04012: ErbB signaling pathway
Nxph3	59315	IU	-0.5279	0.0515	0.089	-0.05097	0.146421	0.26	L,SL	NA	neurexophilin 3	Extracellular Space	other	NA	NA	Rn.19736	GO:0005102: receptor binding, GO:0005102: receptor binding, GO:0005576: extracellular region
Pax6	25509	IU	0.8813	0.0001	0.016	0.072535	0.013832	0.086	L	5	paired box 6	Nucleus	transcription regulator	5080	18508	Rn.89724	GO:0000790: nuclear chromatin, GO:0000790: nuclear chromatin, GO:0000979: RNA polymerase II core promoter sequence-specific DNA binding, GO:0000979: RNA polymerase II core promoter sequence-specific DNA binding, GO:0000981: sequence-specific DNA binding RNA polymerase II transcription factor activity, GO:0000981: sequence-specific DNA binding RNA polymerase II transcription factor activity, GO:00…	04950: Maturity onset diabetes of the young
Ppp3ca	24674	IU	0.4973	0.0668	0.093	0.0323	0.399731	0.481	L	NA	protein phosphatase 3, catalytic subunit, alpha isozyme	Cytoplasm	phosphatase	NA	NA	Rn.6866	GO:0000082: G1/S transition of mitotic cell cycle, GO:0000082: G1/S transition of mitotic cell cycle, GO:0001975: response to amphetamine, GO:0004721: phosphoprotein phosphatase activity, GO:0004721: phosphoprotein phosphatase activity, GO:0004721: phosphoprotein phosphatase activity, GO:0004722: protein serine/threonine phosphatase activity, GO:0004722: protein serine/threonine phosphatase activ…	04010: MAPK signaling pathway, 04020: Calcium signaling pathway, 04114: Oocyte meiosis, 04210: Apoptosis, 04310: Wnt signaling pathway, 04360: Axon guidance, 04370: VEGF signaling pathway, 04380: Osteoclast differentiation, 04650: Natural killer cell mediated cytotoxicity, 04660: T cell receptor signaling pathway, 04662: B cell receptor signaling pathway, 04720: Long-term potentiation, 05010: Alz…
Psen2	81751	IU	-0.5591	0.01	0.068	-0.04337	0.086926	0.194	L	2	presenilin 2 (Alzheimer disease 4)	Cytoplasm	peptidase	5664	19165	Rn.11045	GO:0000122: negative regulation of transcription from RNA polymerase II promoter, GO:0000139: Golgi membrane, GO:0000776: kinetochore, GO:0000776: kinetochore, GO:0001666: response to hypoxia, GO:0001708: cell fate specification, GO:0001708: cell fate specification, GO:0001756: somitogenesis, GO:0001756: somitogenesis, GO:0001921: positive regulation of receptor recycling, GO:0001933: negative re…	04330: Notch signaling pathway, 04722: Neurotrophin signaling pathway, 05010: Alzheimer's disease
Rela	309165	IU	-0.7048	0.0319	0.084	-0.03206	0.144896	0.258	L	1,4	v-rel reticuloendotheliosis viral oncogene homolog A (avian)	Nucleus	transcription regulator	5970	19697	Rn.19480	GO:0001889: liver development, GO:0001889: liver development, GO:0001942: hair follicle development, GO:0001942: hair follicle development, GO:0003677: DNA binding, GO:0003682: chromatin binding, GO:0003682: chromatin binding, GO:0003700: sequence-specific DNA binding transcription factor activity, GO:0003705: RNA polymerase II distal enhancer sequence-specific DNA binding transcription factor ac…	04010: MAPK signaling pathway, 04062: Chemokine signaling pathway, 04210: Apoptosis, 04380: Osteoclast differentiation, 04620: Toll-like receptor signaling pathway, 04621: NOD-like receptor signaling pathway, 04622: RIG-I-like receptor signaling pathway, 04623: Cytosolic DNA-sensing pathway, 04660: T cell receptor signaling pathway, 04662: B cell receptor signaling pathway, 04722: Neurotrophin si…
Ric8a	293614	IU	-0.4397	0.0983	0.1	-0.03789	0.149861	0.262	L,SL	NA	resistance to inhibitors of cholinesterase 8 homolog A (C. elegans)	Cytoplasm	other	NA	NA	Rn.94796	GO:0001701: in utero embryonic development, GO:0001701: in utero embryonic development, GO:0001944: vasculature development, GO:0001965: G-protein alpha-subunit binding, GO:0001965: G-protein alpha-subunit binding, GO:0005085: guanyl-nucleotide exchange factor activity, GO:0005096: GTPase activator activity, GO:0005515: protein binding, GO:0005737: cytoplasm, GO:0005886: plasma membrane, GO:00071…
Slc11a2	25715	IU	-0.4941	0.0301	0.084	-0.05357	0.12278	0.237	L	1	solute carrier family 11 (proton-coupled divalent metal ion transporters), member 2	Plasma Membrane	transporter	4891	18174	Rn.11418	GO:0000041: transition metal ion transport, GO:0001666: response to hypoxia, GO:0001666: response to hypoxia, GO:0003032: detection of oxygen, GO:0003032: detection of oxygen, GO:0005215: transporter activity, GO:0005375: copper ion transmembrane transporter activity, GO:0005375: copper ion transmembrane transporter activity, GO:0005381: iron ion transmembrane transporter activity, GO:0005381: ir…	04142: Lysosome
Slc6a3	24898	IU	0.4037	0.0609	0.091	-0.02166	0.364412	0.451	L,SL	NA	solute carrier family 6 (neurotransmitter transporter, dopamine), member 3	Plasma Membrane	transporter	NA	NA	Rn.10093	GO:0002020: protease binding, GO:0005102: receptor binding, GO:0005329: dopamine transmembrane transporter activity, GO:0005329: dopamine transmembrane transporter activity, GO:0005330: dopamine:sodium symporter activity, GO:0005886: plasma membrane, GO:0005886: plasma membrane, GO:0005887: integral to plasma membrane, GO:0007568: aging, GO:0007595: lactation, GO:0007595: lactation, GO:0007608: s…	05012: Parkinson's disease
Stra6	363071	IU	-0.6716	0.0142	0.072	-0.05287	0.047719	0.147	L		stimulated by retinoic acid gene 6 homolog (mouse)	Plasma Membrane	other	64220	20897	Rn.12735	GO:0001568: blood vessel development, GO:0001822: kidney development, GO:0001822: kidney development, GO:0003184: pulmonary valve morphogenesis, GO:0003184: pulmonary valve morphogenesis, GO:0003281: ventricular septum development, GO:0003281: ventricular septum development, GO:0004872: receptor activity, GO:0005886: plasma membrane, GO:0007507: heart development, GO:0007612: learning, GO:0007631…
Tacr1	24807	IU	-0.4688	0.0826	0.096	-0.03227	0.24817	0.348	L	NA	tachykinin receptor 1	Plasma Membrane	G-protein coupled receptor	NA	NA	Rn.89609	GO:0002118: aggressive behavior, GO:0002526: acute inflammatory response, GO:0002687: positive regulation of leukocyte migration, GO:0003051: angiotensin-mediated drinking behavior, GO:0005737: cytoplasm, GO:0005886: plasma membrane, GO:0005886: plasma membrane, GO:0006950: response to stress, GO:0007204: elevation of cytosolic calcium ion concentration, GO:0007217: tachykinin receptor signaling …	04020: Calcium signaling pathway, 04080: Neuroactive ligand-receptor interaction
Timp3	25358	IU	0.4575	0.0902	0.098	0.028951	0.234177	0.339	L,SL	NA	TIMP metallopeptidase inhibitor 3	Extracellular Space	other	NA	NA	Rn.119634	GO:0005604: basement membrane, GO:0005604: basement membrane, GO:0005737: cytoplasm, GO:0006917: induction of apoptosis, GO:0007417: central nervous system development, GO:0007568: aging, GO:0008191: metalloendopeptidase inhibitor activity, GO:0008191: metalloendopeptidase inhibitor activity, GO:0009612: response to mechanical stimulus, GO:0009725: response to hormone stimulus, GO:0010033: respon…
Tnc	116640	IU	0.4657	0.0845	0.096	0.018837	0.459805	0.531	L	NA	tenascin C	Extracellular Space	other	NA	NA	Rn.12723	GO:0003674: molecular_function, GO:0005576: extracellular region, GO:0005578: proteinaceous extracellular matrix, GO:0005604: basement membrane, GO:0005614: interstitial matrix, GO:0005615: extracellular space, GO:0007162: negative regulation of cell adhesion, GO:0007528: neuromuscular junction development, GO:0008284: positive regulation of cell proliferation, GO:0009611: response to wounding, G…	04510: Focal adhesion, 04512: ECM-receptor interaction
Unc13c	286931	IU	0.3762	0.0799	0.096	0.114282	0.000694	0.026	L	NA	unc-13 homolog C (C. elegans)	Cytoplasm	other	NA	NA	Rn.11278	GO:0005622: intracellular, GO:0005737: cytoplasm, GO:0005886: plasma membrane, GO:0006887: exocytosis, GO:0007268: synaptic transmission, GO:0007268: synaptic transmission, GO:0030054: cell junction, GO:0035556: intracellular signal transduction, GO:0042734: presynaptic membrane, GO:0046872: metal ion binding, GO:0046928: regulation of neurotransmitter secretion
Vegfa	83785	IU	-0.3857	0.0726	0.094	-0.06667	0.002065	0.041	L	NA	vascular endothelial growth factor A	Extracellular Space	growth factor	NA	NA	Rn.1923	GO:0001525: angiogenesis, GO:0001525: angiogenesis, GO:0001525: angiogenesis, GO:0001541: ovarian follicle development, GO:0001541: ovarian follicle development, GO:0001568: blood vessel development, GO:0001569: patterning of blood vessels, GO:0001569: patterning of blood vessels, GO:0001666: response to hypoxia, GO:0001666: response to hypoxia, GO:0001701: in utero embryonic development, GO:0001…	04150: mTOR signaling pathway, 04370: VEGF signaling pathway, 04510: Focal adhesion, 05200: Pathways in cancer, 05211: Renal cell carcinoma, 05212: Pancreatic cancer, 05219: Bladder cancer, 05323: Rheumatoid arthritis
Vldlr	25696	IU	0.612	0.0909	0.098	0.082102	0.030151	0.118	L	NA	very low density lipoprotein receptor	Plasma Membrane	transporter	NA	NA	Rn.9975	GO:0000122: negative regulation of transcription from RNA polymerase II promoter, GO:0001666: response to hypoxia, GO:0001948: glycoprotein binding, GO:0001948: glycoprotein binding, GO:0005509: calcium ion binding, GO:0005615: extracellular space, GO:0005615: extracellular space, GO:0005634: nucleus, GO:0005905: coated pit, GO:0006869: lipid transport, GO:0006898: receptor-mediated endocytosis, …
Vps26a	361846	IU	0.7058	0.0102	0.068	0.054646	0.075744	0.183	L	NA	vacuolar protein sorting 26 homolog A (S. pombe)	Cytoplasm	transporter	NA	NA	Rn.3673	GO:0005768: endosome, GO:0005768: endosome, GO:0005768: endosome, GO:0005829: cytosol, GO:0005829: cytosol, GO:0007034: vacuolar transport, GO:0010008: endosome membrane, GO:0015031: protein transport, GO:0030904: retromer complex, GO:0031982: vesicle, GO:0031982: vesicle, GO:0031982: vesicle, GO:0042147: retrograde transport, endosome to Golgi, GO:0042147: retrograde transport, endosome to Golgi
Note:	Yellow highlighted genes are also found common in the AY 86 learning genes
IU_Networks	ID	Top Functions
	1	Neurological Disease, Tissue Morphology, Cardiovascular Disease
	2	Cellular Growth and Proliferation, Cancer, Cell Death and Survival
	3	Cell-To-Cell Signaling and Interaction, Nervous System Development and Function, Carbohydrate Metabolism
	4	Cell Death and Survival, Cellular Development, Hematological System Development and Function
	5	Cell Death and Survival, Metabolic Disease, Cellular Function and Maintenance
	7	Cell-To-Cell Signaling and Interaction, Molecular Transport, Small Molecule Biochemistry
	10	Behavior, Nervous System Development and Function, Auditory Disease

## Sheet: Sheet1
symbol	ES	p-val.es	rae230a	ez.desc	iu.networks	learning.status
ADORA2A	-0.45	0.0948	1368301_at	adenosine A2a receptor	NA	L
ARC	-0.764	0.0005	1387068_at	activity-regulated cytoskeleton-associated protein	2	L,SL
ASIC1	-0.632	0.0206	1388078_a_at	acid-sensing (proton-gated) ion channel 1		L,SL
CAMK2A	0.391	0.069	1368935_at	calcium/calmodulin-dependent protein kinase II alpha	7	L,SL
CASP3	0.718	0.0092	1390386_at	caspase 3, apoptosis-related cysteine peptidase	1,5	L
CD47	0.409	0.0581	1369559_a_at	CD47 molecule	NA	L
COMT	0.414	0.0552	1368826_at	catechol-O-methyltransferase	NA	L
CREB1	0.354	0.0994	1369708_a_at	cAMP responsive element binding protein 1	NA	L,SL
CREM	0.46	0.0328	1369738_s_at	cAMP responsive element modulator	1	L
CRH	0.381	0.0765	1369303_at	corticotropin releasing hormone	NA	L
DLG4	-0.623	0.0224	1389901_at	discs, large homolog 4 (Drosophila)	3	L
EGR1	-0.628	0.0172	1368321_at	early growth response 1	1	L
EPB41	-0.461	0.0412	1392607_at	erythrocyte membrane protein band 4.1 (elliptocytosis 1, RH-linked)		L,SL
GABRB3	0.36	0.0934	1369903_at	gamma-aminobutyric acid (GABA) A receptor, beta 3	NA	L
GJB6	-0.61	0.025	1368577_at	gap junction protein, beta 6, 30kDa	10	L
GRM7	0.488	0.0519	1369781_at	glutamate receptor, metabotropic 7	NA	L
GRP	0.38	0.0779	1368611_at	gastrin-releasing peptide	NA	L
HIF1A	0.618	0.0234	1387076_at	hypoxia inducible factor 1, alpha subunit (basic helix-loop-helix transcription factor)	2	L,SL
HOMER1	-0.47	0.0298	1370997_at	homer homolog 1 (Drosophila)	1	L
HRH3	-0.94	0.0008	1368451_at	histamine receptor H3		L,SL
IGF1	0.467	0.0491	1370333_a_at	insulin-like growth factor 1 (somatomedin C)	2	L,SL
ITM2B	0.533	0.0497	1371320_at	integral membrane protein 2B	NA	L
JUNB	-0.569	0.0089	1387788_at	jun B proto-oncogene	1	L
KCNAB2	-0.439	0.0418	1387689_at	potassium voltage-gated channel, shaker-related subfamily, beta member 2	5	L,SL
KLF9	-0.372	0.0834	1370209_at	Kruppel-like factor 9	NA	L
LEPR	-0.644	0.0187	1388260_a_at	leptin receptor	5	L
LNPEP	0.447	0.0973	1370743_a_at	leucyl/cystinyl aminopeptidase	NA	L
LRRC7	-0.492	0.0691	1388257_at	leucine rich repeat containing 7	NA	L
MARCKS	0.801	0.0038	1370948_a_at	myristoylated alanine-rich protein kinase C substrate		L,SL
NCAM1	0.568	0.052	1368320_at	neural cell adhesion molecule 1	NA	L,SL
Nrg1	-0.376	0.0799	1369783_a_at	neuregulin 1	NA	L
NXPH3	-0.528	0.0515	1374818_at	neurexophilin 3	NA	L,SL
PAX6	0.881	0.0001	1369242_at	paired box 6	5	L
PPP3CA	0.497	0.0668	1373479_at	protein phosphatase 3, catalytic subunit, alpha isozyme	NA	L
PSEN2	-0.559	0.01	1370064_at	presenilin 2 (Alzheimer disease 4)	2	L
RELA	-0.705	0.0319	1372853_at	v-rel reticuloendotheliosis viral oncogene homolog A (avian)	1,4	L
RIC8A	-0.44	0.0983	1399023_at	resistance to inhibitors of cholinesterase 8 homolog A (C. elegans)	NA	L,SL
SLC11A2	-0.494	0.0301	1367877_at	solute carrier family 11 (proton-coupled divalent metal ion transporters), member 2	1	L
SLC6A3	0.404	0.0609	1368602_at	solute carrier family 6 (neurotransmitter transporter, dopamine), member 3	NA	L,SL
STRA6	-0.672	0.0142	1385476_x_at	stimulated by retinoic acid gene 6 homolog (mouse)		L
TACR1	-0.469	0.0826	1369199_at	tachykinin receptor 1	NA	L
TIMP3	0.458	0.0902	1389836_a_at	TIMP metallopeptidase inhibitor 3	NA	L,SL
TNC	0.466	0.0845	1373401_at	tenascin C	NA	L
UNC13C	0.376	0.0799	1370546_at	unc-13 homolog C (C. elegans)	NA	L
VEGFA	-0.386	0.0726	1370081_a_at	vascular endothelial growth factor A	NA	L
VLDLR	0.612	0.0909	1389611_at	very low density lipoprotein receptor	NA	L
VPS26A	0.706	0.0102	1371705_at	vacuolar protein sorting 26 homolog A (S. pombe)	NA	L
